# Supplementary material for: Integration of hunger and hormonal state gates infant-directed aggression
Source: Nature. 2025 Oct 22;648(8092):138–45. doi: 10.1038/s41586-025-09651-2 (PMC12675289; doi:10.1038/s41586-025-09651-2)
Supplement: Supplementary file 4 — Source Data Fig. 1 [file 41586_2025_9651_MOESM4_ESM.xlsx]

## Sheet: Fig1b
deprivation_duration	refed	count	state_after	n	percent
0		21	Agg+	0	0
120		14	Agg+	2	14.2857
180		16	Agg+	9	56.25
240		11	Agg+	7	63.6364
360		133	Agg+	70	52.6316
420	refed from 360	16	Agg+	2	12.5
480	refed from 360	17	Agg+	3	17.6

## Sheet: Fig1c
state	food_consumption
Pre	0.3
Pre	0
Pre	0
Pre	0.1
Pre	0.2
Pre	0
Pre	0.1
Pre	0.3
Pre	0.1
Pre	0.1
Pre	0
Pre	0.3
Pre	0.3
Pre	0.2
Pre	0.2
Pre	0.2
Pre	0.1
Pre	0.1
Pre	0.1
Pre	0
Pre	0
Pre	0
Pre	0.2
Pre	0.1
Pre	0.2
Pre	0
Pre	0.2
Pre	0
Pre	0
Pre	0.1
Pre	0.2
Pre	0.3
Pre	0.2
Pre	0.1
Pre	0
Pre	0.1
Pre	0
Pre	0.2
Pre	0
Pre	0.1
Post	0.7
Post	0.9
Post	0.9
Post	0.9
Post	0.9
Post	0.9
Post	0.7
Post	0.8
Post	0.7
Post	0.7
Post	0.8
Post	0.7
Post	0.6
Post	0.8
Post	1.1
Post	0.7
Post	0.7
Post	0.6
Post	0.8
Post	1
Post	0.7
Post	0.9
Post	0.9
Post	0.4
Post	0.6
Post	0.6
Post	0.5
Post	0.6
Post	0.7
Post	0.6
Post	0.8
Post	0.8
Post	0.8
Post	0.4
Post	0.5
Post	0.5
Post	0.5
Post	0.6
Post	0.6
Post	0.5
Post	0.4
Post	0.5
Post	1.1
Post	0.7
Post	0.8
Post	0.4
Post	0.3
Post	0.8
Post	0.6
Post	0.4
Post	0.4
Post	0.9
Post	0.5
Post	0.4
Post	0.5
Post	0.4
Post	0.5
Post	0.4
Post	0.5
Post	0.7
Post	0.5
Post	0.7

## Sheet: Fig1e
mice_ID	receptor	food_consumption_null	food_consumption_CNO
JKAJ10.4d	Gq	0.1	0.8
JKAJ10.4e	Gq	0	0.9
JKAJ10.4f	Gq	0	0.8
JKAJ8.5e	Gq	0	0.6
JKAJ8.6c	Gq	0.1	1.5
JKAJ8.6d	Gq	0.3	1.4
JKAJ8.5f	Gq	0.3	1.3
JKAJ10.3d	mCher	0	0
JKAJ10.3e	mCher	0	0.1
JKAJ10.3f	mCher	0.1	0.1
JKAJ10.3c	mCher	0	0
JKAJ9.5e	mCher	0.3	0.1
JKAJ9.5f	mCher	0	0
JKAJ9.5g	mCher	0	0

## Sheet: Fig1f
mice_ID	state_after	attack_latency	state_D2	receptor	histology_validation
JKAJ10.3d	Agg-		Agg-	mCher	valid
JKAJ10.3e	Agg-		Agg-	mCher	valid
JKAJ10.3f	Agg-		Agg-	mCher	valid
JKAJ10.3c	Agg-		Agg-	mCher	valid
JKAJ9.5e	Agg-		Agg-	mCher	valid
JKAJ9.5f	Agg-		Agg-	mCher	valid
JKAJ9.5g	Agg-		Agg-	mCher	valid
JKAJ10.4d	Agg-		Agg-	Gq	valid
JKAJ10.4e	Agg+	117	Agg-	Gq	valid
JKAJ10.4f	Agg+	145	Agg-	Gq	valid
JKAJ8.5e	Agg+	155	Agg-	Gq	valid
JKAJ8.6c	Agg+	122	Agg-	Gq	valid
JKAJ8.6d	Agg+	97	Agg-	Gq	valid
JKAJ8.5f	Agg+	189	Agg-	Gq	valid

## Sheet: Fig1h
mice_ID	receptor	food_consumption_IVM
JKBR1.1e	hGlyR	0.13
JKBR1.1f	hGlyR	0.08
JKBR1.1g	hGlyR	0
JKAJ33.4b	hGlyR	0.38
JKAJ31.2c	hGlyR	0.39
JKAJ33.2e	hGlyR	0.41
JKAJ29.1e	YFP	0.65
JKAJ32.2d	YFP	0.75
JKAJ31.2e	YFP	0.59
JKAJ31.2d	YFP	0.54
JKAJ33.2d	YFP	1.17
JKAJ28.4e	YFP	0.34

## Sheet: Fig1i
mice_ID	state_after	receptor	histology_validation
JKBR1.1e	Agg-	hGlyR	valid
JKBR1.1f	Agg-	hGlyR	valid
JKBR1.1g	Agg-	hGlyR	valid
JKAJ33.4b	Agg-	hGlyR	valid
JKAJ31.2c	Agg+	hGlyR	valid
JKAJ33.2e	Agg-	hGlyR	valid
JKAJ28.3d	Agg-	hGlyR	valid
JKAJ29.1e	Agg+	YFP	valid
JKAJ32.2d	Agg+	YFP	valid
JKAJ31.2e	Agg+	YFP	valid
JKAJ31.2d	Agg-	YFP	valid
JKAJ33.2d	Agg+	YFP	valid
JKAJ28.4e	Agg+	YFP	valid

## Sheet: Fig1k
implantation_area	pup_light_cond	status	count	n	proportion
LPOA	pre 15	Agg+	0	6	0
LPOA	pre 15	Agg-	6	6	1
LPOA	pre 30	Agg+	1	6	0.166667
LPOA	pre 30	Agg-	5	6	0.833333
MPOA	pre 15	Agg+	0	5	0
MPOA	pre 15	Agg-	5	5	1
MPOA	30_lightoff	Agg+	0	5	0
MPOA	30_lightoff	Agg-	5	5	1
MPOA	pre 30	Agg+	5	5	1
MPOA	pre 30	Agg-	0	5	0
MPOA	acute	Agg+	0	4	0
MPOA	acute	Agg-	4	4	1
MPOA_control	pre 30	Agg+	0	6	0
MPOA_control	pre 30	Agg-	6	6	1
PVH	pre 30	Agg+	1	5	0.2
PVH	pre 30	Agg-	4	5	0.8
