# Supplementary material for: Integration of hunger and hormonal state gates infant-directed aggression
Source: Nature. 2025 Oct 22;648(8092):138–45. doi: 10.1038/s41586-025-09651-2 (PMC12675289; doi:10.1038/s41586-025-09651-2)
Supplement: Supplementary file 5 — Source Data Fig. 2 [file 41586_2025_9651_MOESM5_ESM.xlsx]

## Sheet: Fig2b
Mice_ID	Behaviour	food_before	food_after	net_food
BRAC8576.3h	Agg+	29.58	28.76	0.82
BRAC8737.1f	Agg+	28.17	27.41	0.76
BRAC8737.1g	Agg+	25.17	24.57	0.6
BRAC8759.6d	Agg+	25.2	24.56	0.64
BRAC8405.5c	Agg-	19.82	18.98	0.84
BRAC8405.5b	Agg+	21.03	19.91	1.12
BRAC8737.1h	Agg-	19.24	18.68	0.56
BRAC8576.3e	Agg+	36.09	35.28	0.81
BRAC8576.3g	Agg-	33.45	32.94	0.51
BRAC8576.3f	Agg-	23.67	22.91	0.76
BRAC8504.4c	Agg-	35.89	35.09	0.8
BRAC8303.4c	Agg-	22.68	22.1	0.58
BRAC8559.3d	Agg+	21.31	20.49	0.82
BRAC5575.1d	baseline			0.2
BRAC5383.3g	baseline			0.2
BRAC5480.3g	baseline			0.3
BRAC5383.3f	baseline			0.3
BRAC5585.1e	baseline			0.1
BRAC5506.2e	baseline			0
BRAC5204.4d	baseline			0.1
BRAC5587.1e	baseline			0.1
BRAC5685.1g	baseline			0.4
BRAC5686.1f	baseline			0.1
BRAC5481.2f	baseline			0.1
BRAC5481.2e	baseline			0.1
BRAC5479.3d	baseline			0.1
BRAC5479.3e	baseline			0
BRAC5546.3b	baseline			0.1
BRAC5603.2d	baseline			0.3
BRAC5603.2e	baseline			0.1
BRAC5603.2f	baseline			0.3
BRAC5685.1g	baseline			0.1
BRAC5686.1f	baseline			0.3
BRAC5388.4b	baseline			0
BRAC5388.4c	baseline			0.2
BRAC5487.3j	baseline			0.1
BRAC5487.3k	baseline			0
BRAC5481.2g	baseline			0.2
BRAC5487.3i	baseline			0.1
BRAC5334.5d	baseline			0.1
BRAC5334.5e	baseline			0.2
BRAC5334.5f	baseline			0.2
BRAC5334.5g	baseline			0.1
BRAC5529.4b	baseline			0.1
BRAC5334.5h	baseline			0.1

## Sheet: Fig2c
id	state	Ghrelin (Peak area/IS)	validation
33.2g	Agg-	3.93015	valid
6561.1c	Agg-	4.76524	valid
76.4b	Agg-	5.94805	valid
Agg-	Agg-	9.40232	valid
640.3 1h	Agg+	5.22744	valid
6561.1e	Agg+	4.81068	valid
33.2f	Agg+	4.87389	valid
6561.1g	Agg+	5.19744	valid
80.41	Agg+	3.23113	valid
	Control	2.35687	valid
	Control	0.555737	valid
	Control	0.278018	valid
	Control	0.0634622	valid
	Control	0.283427	valid

## Sheet: Fig2d
estrous_stage	P/E* 10^-3	switching probability	log(P/E)
M	0.870968	70	0.940002
D	0.2	46	0.30103
P	0.621359	56.7	0.793343
E	0.0952381	31	-0.0211893

## Sheet: Fig2e
estrous_stage	Agg+	Agg-	All
D	17	20	37
E	6	13	19
M	28	12	40
P	17	13	30
All	68	58	126

## Sheet: Fig2h
estrous_stage	Agg+	Agg-	All	predicted_mean
D10	4	5	9	46.6272
D18	4	8	12	34.1107

## Sheet: Fig2j
KO	injection_site	virus	n	state_after	count	percent	predicted_mean
ESR	ARC	EGFP-CRE	10	Agg+	5	50	50
ESR	ARC	EGFP-CRE	10	Agg-	5	50
ESR	MPOA	EGFP-CRE	10	Agg+	10	100	40
PR	ARC	EGFP-CRE	11	Agg+	7	63.6364	54.5455
PR	ARC	EGFP-CRE	11	Agg-	4	36.3636
PR	MPOA	EGFP-CRE	13	Agg+	3	23.0769	53.8462
PR	MPOA	EGFP-CRE	13	Agg-	10	76.9231
	MPOA	EGFP	10	Agg+	7	70	60
	MPOA	EGFP	10	Agg-	3	30
