# Supplementary material for: Integration of hunger and hormonal state gates infant-directed aggression
Source: Nature. 2025 Oct 22;648(8092):138–45. doi: 10.1038/s41586-025-09651-2 (PMC12675289; doi:10.1038/s41586-025-09651-2)
Supplement: Supplementary file 6 — Source Data Fig. 3 [file 41586_2025_9651_MOESM6_ESM.xlsx]

## Sheet: Fig3b
experiment_day	ID_mouse	Firing_freq_(Hz)_I0	Behaviour_6hFD
S1C1 20012023	JKAM54.2d	0.31	Pre
S1C2 20012023	JKAM54.2d	0.03	Pre
S1C3 20012023	JKAM54.2d	0	Pre
S2C4 20012023	JKAM54.2d	2.52	Pre
S2C5 20012023	JKAM54.2d	0	Pre
S1C2 22012023	JKAM54.2b	0	Pre
S1C3 22012023	JKAM54.2b	0.44	Pre
S2C2 22012023	JKAM54.2b	0.41	Pre
S1C1 1302202	JKAM55.1k	0.1	Pre
S1C2 1302202	JKAM55.1k	0.47	Pre
S1C3 1302202	JKAM55.1k	1.87	Pre
S1C1 23032023	JKAM55.2i	0	Pre
S1C2 23032023	JKAM55.2i	0.15	Pre
S1C3 23032023	JKAM55.2i	0	Pre
S1C4 23032023	JKAM55.2i	0.35	Pre
S1C1 20042023	JKAM58.1b	0.7	Pre
S1C2 20042023	JKAM58.1b	7.6	Pre
S1C3 20042023	JKAM58.1b	2	Pre
S1C4 20042023	JKAM58.1b	0	Pre
S1C5 20042023	JKAM58.1b	2.5	Pre
S1C1 26052023	BRAC7921.4e	2.6	Pre
S1C2 26052023	BRAC7921.4e	0	Pre
S1C1 25052023	BRAC7560.6f	0	Pre
S2C1 25052023	BRAC7560.6f	0	Pre
S3C1 25052023	BRAC7560.6f	0	Pre
S1C1 17062023	BRAC	0.3	Pre
S1C2 17062023	BRAC	0	Pre
S1C3 17062023	BRAC	0.8	Pre
S1C1 25062023	BRAC	0.43	Pre
S1C2 25062023	BRAC	0	Pre
S1C3 25062023	BRAC	0.48	Pre
S1C4 25062023	BRAC	0.07	Pre
S1C5 25062023	BRAC	2.78	Pre
S1C6 25062023	BRAC	1.3	Pre
S2C1 25062023	BRAC	4.8	Pre
S2C2 25062023	BRAC	15.1	Pre
S1C1 24062023	BRAC	5.76	Pre
S1C2 24062023	BRAC	6.4	Pre
S1C3 24062023	BRAC	1	Pre
S1C4 24062023	BRAC	1.6	Pre
S1C5 24062023	BRAC	0.2	Pre
S1C7 24062023	BRAC	0	Pre
S1C8 24062023	BRAC	0.42	Pre
S1C9 24062023	BRAC	2.92	Pre
S1C10 2406202	BRAC	2.32	Pre
S1C11 2406202	BRAC	0.1	Pre
S1C12 2406202	BRAC	7.73	Pre
S1C13 2406202	BRAC	0	Pre
S1C1 14062019	BRAC	2.8	Pre
S1C2 14062019	BRAC	0.06	Pre
S1C1 15062019	BRAC	1.2	Pre
S1C2 15062019	BRAC	6.9	Pre
S2C1 15062019	BRAC	0	Pre
S2C2 15062019	BRAC	0	Pre
S1C1 16062019	BRAC	0.02	Pre
S1C2 16062019	BRAC	1.1	Pre
S2C3 16062019	BRAC	3.8	Pre
S2C4 16062019	BRAC	0.7	Pre
S1C1 27062019	BRAC	0.2	Pre
S1C2 27062019	BRAC	9.9	Pre
S1C1 29062019	BRAC	1.6	Pre
S1C2 29062019	BRAC	5.1	Pre
S1C1 30602019	BRAC	1.25	Pre
S1C2 30602019	BRAC	0.3	Pre
S2C2 30062019	BRAC	0	Pre
S3C1 30062019	BRAC	0	Pre
S1C1 09072019	BRAC	0.08	Pre
S1C2 09072019	BRAC	3	Pre
S2C1 09072019	BRAC	0	Pre
S3C1 09072019	BRAC	0	Pre
S1C1 29072019	BRAC	0	Pre
S1C2 29072019	BRAC	0.8	Pre
S2C1 29072019	BRAC	1.5	Pre
S2C2 29072019	BRAC	2.05	Pre
S1C1 30072019	BRAC	0	Pre
S1C2 30072019	BRAC	0	Pre
S2C1 30072019	BRAC	3.3	Pre
S3C1 30072019	BRAC	3.2	Pre
S3C2 30072019	BRAC	0.2	Pre
S1C1 02082019	BRAC	0.3	Pre
S1C2 02082019	BRAC	10.3	Pre
S2C1 02082019	BRAC	4.1	Pre
S1C1 19082019	BRAC	0.1	Pre
S1C2 19082019	BRAC	0	Pre
S2C1 19082019	BRAC	0	Pre
S1C1 29082019	BRAC	2.4	Pre
S1C2 29082019	BRAC	0.02	Pre
S2C1 29082019	BRAC	0.14	Pre
S2C2 29082019	BRAC	0.74	Pre
S1C1 21082019	BRAC	0.3	Pre
S1C2 21082019	BRAC	1.6	Pre
S2C1 21082019	BRAC	0	Pre
S2C2 21082019	BRAC	3.9	Pre
S1C1 01052023	BRAC7560.6e	0.8	Pre
S1C2 22072023	BRAC8524.1g	7.4	Pre
S2C1 22072023	BRAC8524.1g	0.8	Pre
S1C1 23072023	BRAC8524.1h	0	Pre
S1C2 23072023	BRAC8524.1h	0.25	Pre
S2C1 23072023	BRAC8524.1h	7.18	Pre
S1C1 23112023	BRAC8913.1d	1.8	Pre
S1C1 30072023	BRAC8525.1f	2.7	Pre
S2C1 30072023	BRAC8525.1f	0	Pre
S3C1 30072023	BRAC8525.1f	9.2	Pre
S1C1 26092023	BRAC7971.7f	0.07	Pre
S2C1 26092023	BRAC7971.7f	0.2	Pre
S1C1 25092023	BRAC8423.2g	0	Pre
S2C1 25092023	BRAC8423.2g	1.9	Pre
S1C1 19092023	BRAC8423.2f	1.9	Pre
S2C1 19092023	BRAC8423.2f	0	Pre
S3C1 19092023	BRAC8423.2f	6.35	Pre
S2C1 18092023	BRAC7971.7g	2.4	Pre
S1C1 05012024	BRAC8950.1g	0.07	Pre
S1C2 05012024	BRAC8950.1g	3.8	Pre
S1C3 05012024	BRAC8950.1g	4.74	Pre
S1C4 05012024	BRAC8950.1g	2.9	Pre
S1C5 05012024	BRAC8950.1g	0.95	Pre
S1C6 05012024	BRAC8950.1g	13.25	Pre
S1C7 05012024	BRAC8950.1g	0	Pre
S1C1 15012024	BRAC 9060.1h	9.75	Pre
S1C2 15012024	BRAC 9060.1h	0	Pre
S1C3 15012024	BRAC 9060.1h	5	Pre
S1C3 23012023	BRAC7344.5e	0	Agg+
S1C4 23012023	BRAC7344.5e	0	Agg+
S1C5 23012023	BRAC7344.5e	1.59	Agg+
S1C6 23012023	BRAC7344.5e	0	Agg+
S1C1 24012023	BRAC7344.5d	0	Agg+
S1C2 24012023	BRAC7344.5d	0.83	Agg+
S1C3 24012023	BRAC7344.5d	0.56	Agg+
S1C1 21022023	BRAC7344.5c	0	Agg+
S2C1 21022023	BRAC7344.5c	0.47	Agg+
S2C2 21022023	BRAC7344.5c	0	Agg+
S1C1 15022023	JKAM55.2d	0	Agg+
S1C2 15022023	JKAM55.2d	0.16	Agg+
S1C3 15022023	JKAM55.2d	0.36	Agg+
S1C4 15022023	JKAM55.2d	1.31	Agg+
S1C1 27022023	JKAM55.4h	0.91	Agg+
S1C2 27022023	JKAM55.4h	0	Agg+
S1C1 31052023	BRAC7921.4f	0.72	Agg+
S2C1 31052023	BRAC7921.4f	0	Agg+
S3C1 31052023	BRAC7921.4f	0.5	Agg+
S3C2 31052023	BRAC7921.4f	1	Agg+
S1C1 03102023	BRAC8259.6c	6.6	Agg-
S1C2 03102023	BRAC8259.6c	0	Agg-
S1C3 03102023	BRAC8259.6c	4.1	Agg-
S1C4 03102023	BRAC8259.6c	3.9	Agg-
S1C5 03102023	BRAC8259.6c	0	Agg-
S1C6 03102023	BRAC8259.6c	3.2	Agg-
S1C7 03102023	BRAC8259.6c	6.4	Agg-
S1C8 03102023	BRAC8259.6c	0	Agg-
S1C1 09102023	BRAC 8504.4b	0.22	Agg-
S1C2 09102023	BRAC 8504.4b	2.31	Agg-
S1C3 09102023	BRAC 8504.4b	0.9	Agg-
S2C4 09102023	BRAC 8504.4b	3	Agg-
S2C5 09102023	BRAC 8504.4b	1.44	Agg-
S2C6 09102023	BRAC 8504.4b	2.4	Agg-
S2C7 09102023	BRAC 8504.4b	0	Agg-
S2C8 09102023	BRAC 8504.4b	1.3	Agg-
S2C9 09102023	BRAC 8504.4b	1.6	Agg-
S2C10 0910202	BRAC 8504.4b	1.8	Agg-
S1C1 16102023	BRAC8737.1h	1	Agg-
S1C2 16102023	BRAC8737.1h	0.7	Agg-
S1C3 16102023	BRAC8737.1h	5.1	Agg-
S1C416102023	BRAC8737.1h	2.7	Agg-
S1C3 23102020	JKAM16.1e	0	Pre
S2C1 24102020	JAKM16.1f	0.93	Pre
S1C1 01012020	JKAM3.4g	0.06	Pre
S1C1 29012020	JKAM2.4f	2.37	Pre
S1C2 28102020	JAKM16.1h	1.3	Pre

## Sheet: Fig3c
I_zero_reclassified
Behaviour_6hFD	silent	active
Agg+	9	11
Agg-	4	18
Pre	34	92
ZD7288	8	1
NPY	7	4

## Sheet: Fig3d
filename	state	Injected	num_spike
S1C1 03102023.xlsx	Agg-	25	0
S1C1 03102023.xlsx	Agg-	35	0
S1C1 03102023.xlsx	Agg-	45	1
S1C1 03102023.xlsx	Agg-	55	3
S1C1 03102023.xlsx	Agg-	65	3
S1C1 03102023.xlsx	Agg-	75	4
S1C1 03102023.xlsx	Agg-	85	7
S1C1 03102023.xlsx	Agg-	95	9
S1C1 03102023.xlsx	Agg-	105	10
S1C1 03102023.xlsx	Agg-	115	12
S1C1 03102023.xlsx	Agg-	125	14
S1C1 03102023.xlsx	Agg-	135	15
S1C1 03102023.xlsx	Agg-	145	15
S1C1 03102023.xlsx	Agg-	155	18
S1C1 03102023.xlsx	Agg-	165	19
S1C1 05012024.xlsx	Pre	25	1
S1C1 05012024.xlsx	Pre	35	3
S1C1 05012024.xlsx	Pre	45	4
S1C1 05012024.xlsx	Pre	55	5
S1C1 05012024.xlsx	Pre	65	7
S1C1 05012024.xlsx	Pre	75	9
S1C1 05012024.xlsx	Pre	85	10
S1C1 05012024.xlsx	Pre	95	11
S1C1 05012024.xlsx	Pre	105	13
S1C1 05012024.xlsx	Pre	115	14
S1C1 05012024.xlsx	Pre	125	17
S1C1 05012024.xlsx	Pre	135	18
S1C1 05012024.xlsx	Pre	145	20
S1C1 05012024.xlsx	Pre	155	23
S1C1 05012024.xlsx	Pre	165	24
S1C1 09102023.xlsx	Agg-	25	2
S1C1 09102023.xlsx	Agg-	35	3
S1C1 09102023.xlsx	Agg-	45	3
S1C1 09102023.xlsx	Agg-	55	4
S1C1 09102023.xlsx	Agg-	65	5
S1C1 09102023.xlsx	Agg-	75	5
S1C1 09102023.xlsx	Agg-	85	5
S1C1 09102023.xlsx	Agg-	95	6
S1C1 09102023.xlsx	Agg-	105	7
S1C1 09102023.xlsx	Agg-	115	7
S1C1 09102023.xlsx	Agg-	125	7
S1C1 09102023.xlsx	Agg-	135	7
S1C1 09102023.xlsx	Agg-	145	7
S1C1 09102023.xlsx	Agg-	155	7
S1C1 09102023.xlsx	Agg-	165	7
S1C1 15012024.xlsx	Pre	25	0
S1C1 15012024.xlsx	Pre	35	2
S1C1 15012024.xlsx	Pre	45	4
S1C1 15012024.xlsx	Pre	55	6
S1C1 15012024.xlsx	Pre	65	6
S1C1 15012024.xlsx	Pre	75	9
S1C1 15012024.xlsx	Pre	85	11
S1C1 15012024.xlsx	Pre	95	14
S1C1 15012024.xlsx	Pre	105	14
S1C1 15012024.xlsx	Pre	115	17
S1C1 15012024.xlsx	Pre	125	21
S1C1 15012024.xlsx	Pre	135	23
S1C1 15012024.xlsx	Pre	145	24
S1C1 15012024.xlsx	Pre	155	25
S1C1 15012024.xlsx	Pre	165	24
S1C1 15022023.xlsx	Agg+	25	5
S1C1 15022023.xlsx	Agg+	35	7
S1C1 15022023.xlsx	Agg+	45	8
S1C1 15022023.xlsx	Agg+	55	10
S1C1 15022023.xlsx	Agg+	65	10
S1C1 15022023.xlsx	Agg+	75	8
S1C1 15022023.xlsx	Agg+	85	8
S1C1 15022023.xlsx	Agg+	95	7
S1C1 15022023.xlsx	Agg+	105	6
S1C1 15022023.xlsx	Agg+	115	6
S1C1 15022023.xlsx	Agg+	125	5
S1C1 15022023.xlsx	Agg+	135	7
S1C1 15022023.xlsx	Agg+	145	6
S1C1 15022023.xlsx	Agg+	155	5
S1C1 15022023.xlsx	Agg+	165	5
S1C1 16102023.xlsx	Agg-	25	0
S1C1 16102023.xlsx	Agg-	35	1
S1C1 16102023.xlsx	Agg-	45	4
S1C1 16102023.xlsx	Agg-	55	6
S1C1 16102023.xlsx	Agg-	65	7
S1C1 16102023.xlsx	Agg-	75	9
S1C1 16102023.xlsx	Agg-	85	10
S1C1 16102023.xlsx	Agg-	95	12
S1C1 16102023.xlsx	Agg-	105	14
S1C1 16102023.xlsx	Agg-	115	16
S1C1 16102023.xlsx	Agg-	125	17
S1C1 16102023.xlsx	Agg-	135	19
S1C1 16102023.xlsx	Agg-	145	20
S1C1 16102023.xlsx	Agg-	155	21
S1C1 16102023.xlsx	Agg-	165	23
S1C1 21022023.xlsx	Agg+	25	0
S1C1 21022023.xlsx	Agg+	35	0
S1C1 21022023.xlsx	Agg+	45	0
S1C1 21022023.xlsx	Agg+	55	1
S1C1 21022023.xlsx	Agg+	65	2
S1C1 21022023.xlsx	Agg+	75	3
S1C1 21022023.xlsx	Agg+	85	3
S1C1 21022023.xlsx	Agg+	95	5
S1C1 21022023.xlsx	Agg+	105	6
S1C1 21022023.xlsx	Agg+	115	6
S1C1 21022023.xlsx	Agg+	125	8
S1C1 21022023.xlsx	Agg+	135	8
S1C1 21022023.xlsx	Agg+	145	7
S1C1 21022023.xlsx	Agg+	155	7
S1C1 21022023.xlsx	Agg+	165	7
S1C1 23112023.xlsx	Pre	25	11
S1C1 23112023.xlsx	Pre	35	13
S1C1 23112023.xlsx	Pre	45	16
S1C1 23112023.xlsx	Pre	55	18
S1C1 23112023.xlsx	Pre	65	19
S1C1 23112023.xlsx	Pre	75	17
S1C1 23112023.xlsx	Pre	85	21
S1C1 23112023.xlsx	Pre	95	22
S1C1 23112023.xlsx	Pre	105	23
S1C1 23112023.xlsx	Pre	115	22
S1C1 23112023.xlsx	Pre	125	21
S1C1 23112023.xlsx	Pre	135	20
S1C1 23112023.xlsx	Pre	145	20
S1C1 23112023.xlsx	Pre	155	18
S1C1 23112023.xlsx	Pre	165	18
S1C1 24012023.xlsx	Agg+	25	0
S1C1 24012023.xlsx	Agg+	35	0
S1C1 24012023.xlsx	Agg+	45	0
S1C1 24012023.xlsx	Agg+	55	0
S1C1 24012023.xlsx	Agg+	65	0
S1C1 24012023.xlsx	Agg+	75	0
S1C1 24012023.xlsx	Agg+	85	0
S1C1 24012023.xlsx	Agg+	95	0
S1C1 24012023.xlsx	Agg+	105	0
S1C1 24012023.xlsx	Agg+	115	0
S1C1 24012023.xlsx	Agg+	125	0
S1C1 24012023.xlsx	Agg+	135	0
S1C1 24012023.xlsx	Agg+	145	1
S1C1 24012023.xlsx	Agg+	155	1
S1C1 24012023.xlsx	Agg+	165	1
S1C1 25052023.xlsx	Pre	25	0
S1C1 25052023.xlsx	Pre	35	0
S1C1 25052023.xlsx	Pre	45	2
S1C1 25052023.xlsx	Pre	55	4
S1C1 25052023.xlsx	Pre	65	6
S1C1 25052023.xlsx	Pre	75	6
S1C1 25052023.xlsx	Pre	85	10
S1C1 25052023.xlsx	Pre	95	10
S1C1 25052023.xlsx	Pre	105	10
S1C1 25052023.xlsx	Pre	115	12
S1C1 25052023.xlsx	Pre	125	13
S1C1 25052023.xlsx	Pre	135	14
S1C1 25052023.xlsx	Pre	145	14
S1C1 25052023.xlsx	Pre	155	14
S1C1 25052023.xlsx	Pre	165	14
S1C1 26092023.xlsx	Pre	25	2
S1C1 26092023.xlsx	Pre	35	4
S1C1 26092023.xlsx	Pre	45	5
S1C1 26092023.xlsx	Pre	55	6
S1C1 26092023.xlsx	Pre	65	6
S1C1 26092023.xlsx	Pre	75	7
S1C1 26092023.xlsx	Pre	85	8
S1C1 26092023.xlsx	Pre	95	9
S1C1 26092023.xlsx	Pre	105	11
S1C1 26092023.xlsx	Pre	115	12
S1C1 26092023.xlsx	Pre	125	11
S1C1 26092023.xlsx	Pre	135	12
S1C1 26092023.xlsx	Pre	145	13
S1C1 26092023.xlsx	Pre	155	13
S1C1 26092023.xlsx	Pre	165	14
S1C1 27022023.xlsx	Agg+	25	0
S1C1 27022023.xlsx	Agg+	35	0
S1C1 27022023.xlsx	Agg+	45	1
S1C1 27022023.xlsx	Agg+	55	3
S1C1 27022023.xlsx	Agg+	65	6
S1C1 27022023.xlsx	Agg+	75	8
S1C1 27022023.xlsx	Agg+	85	11
S1C1 27022023.xlsx	Agg+	95	14
S1C1 27022023.xlsx	Agg+	105	16
S1C1 27022023.xlsx	Agg+	115	19
S1C1 27022023.xlsx	Agg+	125	14
S1C1 27022023.xlsx	Agg+	135	14
S1C1 27022023.xlsx	Agg+	145	13
S1C1 27022023.xlsx	Agg+	155	10
S1C1 27022023.xlsx	Agg+	165	8
S1C1 30072023.xlsx	Pre	25	0
S1C1 30072023.xlsx	Pre	35	0
S1C1 30072023.xlsx	Pre	45	2
S1C1 30072023.xlsx	Pre	55	2
S1C1 30072023.xlsx	Pre	65	4
S1C1 30072023.xlsx	Pre	75	5
S1C1 30072023.xlsx	Pre	85	7
S1C1 30072023.xlsx	Pre	95	8
S1C1 30072023.xlsx	Pre	105	10
S1C1 30072023.xlsx	Pre	115	12
S1C1 30072023.xlsx	Pre	125	14
S1C1 30072023.xlsx	Pre	135	14
S1C1 30072023.xlsx	Pre	145	17
S1C1 30072023.xlsx	Pre	155	18
S1C1 30072023.xlsx	Pre	165	20
S1C1 31052023.xlsx	Agg+	25	6
S1C1 31052023.xlsx	Agg+	35	5
S1C1 31052023.xlsx	Agg+	45	4
S1C1 31052023.xlsx	Agg+	55	5
S1C1 31052023.xlsx	Agg+	65	4
S1C1 31052023.xlsx	Agg+	75	3
S1C1 31052023.xlsx	Agg+	85	4
S1C1 31052023.xlsx	Agg+	95	3
S1C1 31052023.xlsx	Agg+	105	3
S1C1 31052023.xlsx	Agg+	115	3
S1C1 31052023.xlsx	Agg+	125	3
S1C1 31052023.xlsx	Agg+	135	3
S1C1 31052023.xlsx	Agg+	145	3
S1C1 31052023.xlsx	Agg+	155	3
S1C1 31052023.xlsx	Agg+	165	3
S1C2 03102023.xlsx	Agg-	25	4
S1C2 03102023.xlsx	Agg-	35	9
S1C2 03102023.xlsx	Agg-	45	11
S1C2 03102023.xlsx	Agg-	55	10
S1C2 03102023.xlsx	Agg-	65	12
S1C2 03102023.xlsx	Agg-	75	15
S1C2 03102023.xlsx	Agg-	85	18
S1C2 03102023.xlsx	Agg-	95	18
S1C2 03102023.xlsx	Agg-	105	21
S1C2 03102023.xlsx	Agg-	115	20
S1C2 03102023.xlsx	Agg-	125	20
S1C2 03102023.xlsx	Agg-	135	19
S1C2 03102023.xlsx	Agg-	145	20
S1C2 03102023.xlsx	Agg-	155	20
S1C2 03102023.xlsx	Agg-	165	20
S1C2 05012024.xlsx	Pre	25	0
S1C2 05012024.xlsx	Pre	35	0
S1C2 05012024.xlsx	Pre	45	0
S1C2 05012024.xlsx	Pre	55	2
S1C2 05012024.xlsx	Pre	65	3
S1C2 05012024.xlsx	Pre	75	3
S1C2 05012024.xlsx	Pre	85	4
S1C2 05012024.xlsx	Pre	95	6
S1C2 05012024.xlsx	Pre	105	8
S1C2 05012024.xlsx	Pre	115	7
S1C2 05012024.xlsx	Pre	125	9
S1C2 05012024.xlsx	Pre	135	13
S1C2 05012024.xlsx	Pre	145	14
S1C2 05012024.xlsx	Pre	155	16
S1C2 05012024.xlsx	Pre	165	16
S1C2 09102023.xlsx	Agg-	25	4
S1C2 09102023.xlsx	Agg-	35	7
S1C2 09102023.xlsx	Agg-	45	8
S1C2 09102023.xlsx	Agg-	55	12
S1C2 09102023.xlsx	Agg-	65	14
S1C2 09102023.xlsx	Agg-	75	18
S1C2 09102023.xlsx	Agg-	85	19
S1C2 09102023.xlsx	Agg-	95	20
S1C2 09102023.xlsx	Agg-	105	23
S1C2 09102023.xlsx	Agg-	115	24
S1C2 09102023.xlsx	Agg-	125	24
S1C2 09102023.xlsx	Agg-	135	25
S1C2 09102023.xlsx	Agg-	145	26
S1C2 09102023.xlsx	Agg-	155	24
S1C2 09102023.xlsx	Agg-	165	22
S1C2 15012024.xlsx	Pre	25	0
S1C2 15012024.xlsx	Pre	35	1
S1C2 15012024.xlsx	Pre	45	1
S1C2 15012024.xlsx	Pre	55	3
S1C2 15012024.xlsx	Pre	65	3
S1C2 15012024.xlsx	Pre	75	3
S1C2 15012024.xlsx	Pre	85	5
S1C2 15012024.xlsx	Pre	95	8
S1C2 15012024.xlsx	Pre	105	4
S1C2 15012024.xlsx	Pre	115	5
S1C2 15012024.xlsx	Pre	125	5
S1C2 15012024.xlsx	Pre	135	4
S1C2 15012024.xlsx	Pre	145	2
S1C2 15012024.xlsx	Pre	155	3
S1C2 15012024.xlsx	Pre	165	2
S1C2 15022023.xlsx	Agg+	25	4
S1C2 15022023.xlsx	Agg+	35	4
S1C2 15022023.xlsx	Agg+	45	4
S1C2 15022023.xlsx	Agg+	55	5
S1C2 15022023.xlsx	Agg+	65	5
S1C2 15022023.xlsx	Agg+	75	4
S1C2 15022023.xlsx	Agg+	85	5
S1C2 15022023.xlsx	Agg+	95	3
S1C2 15022023.xlsx	Agg+	105	3
S1C2 15022023.xlsx	Agg+	115	4
S1C2 15022023.xlsx	Agg+	125	5
S1C2 15022023.xlsx	Agg+	135	4
S1C2 15022023.xlsx	Agg+	145	4
S1C2 15022023.xlsx	Agg+	155	4
S1C2 15022023.xlsx	Agg+	165	4
S1C2 16102023.xlsx	Agg-	25	0
S1C2 16102023.xlsx	Agg-	35	0
S1C2 16102023.xlsx	Agg-	45	1
S1C2 16102023.xlsx	Agg-	55	2
S1C2 16102023.xlsx	Agg-	65	3
S1C2 16102023.xlsx	Agg-	75	5
S1C2 16102023.xlsx	Agg-	85	5
S1C2 16102023.xlsx	Agg-	95	7
S1C2 16102023.xlsx	Agg-	105	8
S1C2 16102023.xlsx	Agg-	115	10
S1C2 16102023.xlsx	Agg-	125	11
S1C2 16102023.xlsx	Agg-	135	13
S1C2 16102023.xlsx	Agg-	145	13
S1C2 16102023.xlsx	Agg-	155	14
S1C2 16102023.xlsx	Agg-	165	15
S1C2 17062023.xlsx	Pre	25	2
S1C2 17062023.xlsx	Pre	35	2
S1C2 17062023.xlsx	Pre	45	3
S1C2 17062023.xlsx	Pre	55	4
S1C2 17062023.xlsx	Pre	65	4
S1C2 17062023.xlsx	Pre	75	4
S1C2 17062023.xlsx	Pre	85	6
S1C2 17062023.xlsx	Pre	95	6
S1C2 17062023.xlsx	Pre	105	7
S1C2 17062023.xlsx	Pre	115	8
S1C2 17062023.xlsx	Pre	125	6
S1C2 17062023.xlsx	Pre	135	7
S1C2 17062023.xlsx	Pre	145	7
S1C2 17062023.xlsx	Pre	155	7
S1C2 17062023.xlsx	Pre	165	6
S1C2 21022023.xlsx	Agg+	25	3
S1C2 21022023.xlsx	Agg+	35	6
S1C2 21022023.xlsx	Agg+	45	7
S1C2 21022023.xlsx	Agg+	55	9
S1C2 21022023.xlsx	Agg+	65	9
S1C2 21022023.xlsx	Agg+	75	9
S1C2 21022023.xlsx	Agg+	85	8
S1C2 21022023.xlsx	Agg+	95	8
S1C2 21022023.xlsx	Agg+	105	7
S1C2 21022023.xlsx	Agg+	115	6
S1C2 21022023.xlsx	Agg+	125	6
S1C2 21022023.xlsx	Agg+	135	5
S1C2 21022023.xlsx	Agg+	145	5
S1C2 21022023.xlsx	Agg+	155	4
S1C2 21022023.xlsx	Agg+	165	5
S1C2 24012023.xlsx	Agg+	25	0
S1C2 24012023.xlsx	Agg+	35	2
S1C2 24012023.xlsx	Agg+	45	4
S1C2 24012023.xlsx	Agg+	55	6
S1C2 24012023.xlsx	Agg+	65	7
S1C2 24012023.xlsx	Agg+	75	8
S1C2 24012023.xlsx	Agg+	85	11
S1C2 24012023.xlsx	Agg+	95	11
S1C2 24012023.xlsx	Agg+	105	11
S1C2 24012023.xlsx	Agg+	115	8
S1C2 24012023.xlsx	Agg+	125	11
S1C2 24012023.xlsx	Agg+	135	11
S1C2 24012023.xlsx	Agg+	145	11
S1C2 24012023.xlsx	Agg+	155	10
S1C2 24012023.xlsx	Agg+	165	9
S1C2 27022023.xlsx	Agg+	25	2
S1C2 27022023.xlsx	Agg+	35	3
S1C2 27022023.xlsx	Agg+	45	4
S1C2 27022023.xlsx	Agg+	55	5
S1C2 27022023.xlsx	Agg+	65	5
S1C2 27022023.xlsx	Agg+	75	5
S1C2 27022023.xlsx	Agg+	85	6
S1C2 27022023.xlsx	Agg+	95	6
S1C2 27022023.xlsx	Agg+	105	7
S1C2 27022023.xlsx	Agg+	115	7
S1C2 27022023.xlsx	Agg+	125	8
S1C2 27022023.xlsx	Agg+	135	7
S1C2 27022023.xlsx	Agg+	145	8
S1C2 27022023.xlsx	Agg+	155	8
S1C2 27022023.xlsx	Agg+	165	8
S1C3 03102023.xlsx	Agg-	25	5
S1C3 03102023.xlsx	Agg-	35	5
S1C3 03102023.xlsx	Agg-	45	8
S1C3 03102023.xlsx	Agg-	55	10
S1C3 03102023.xlsx	Agg-	65	9
S1C3 03102023.xlsx	Agg-	75	11
S1C3 03102023.xlsx	Agg-	85	11
S1C3 03102023.xlsx	Agg-	95	14
S1C3 03102023.xlsx	Agg-	105	16
S1C3 03102023.xlsx	Agg-	115	15
S1C3 03102023.xlsx	Agg-	125	15
S1C3 03102023.xlsx	Agg-	135	16
S1C3 03102023.xlsx	Agg-	145	18
S1C3 03102023.xlsx	Agg-	155	20
S1C3 03102023.xlsx	Agg-	165	23
S1C3 05012024.xlsx	Pre	25	0
S1C3 05012024.xlsx	Pre	35	1
S1C3 05012024.xlsx	Pre	45	3
S1C3 05012024.xlsx	Pre	55	3
S1C3 05012024.xlsx	Pre	65	5
S1C3 05012024.xlsx	Pre	75	4
S1C3 05012024.xlsx	Pre	85	4
S1C3 05012024.xlsx	Pre	95	4
S1C3 05012024.xlsx	Pre	105	5
S1C3 05012024.xlsx	Pre	115	5
S1C3 05012024.xlsx	Pre	125	5
S1C3 05012024.xlsx	Pre	135	5
S1C3 05012024.xlsx	Pre	145	4
S1C3 05012024.xlsx	Pre	155	4
S1C3 05012024.xlsx	Pre	165	4
S1C3 09102023.xlsx	Agg-	25	3
S1C3 09102023.xlsx	Agg-	35	6
S1C3 09102023.xlsx	Agg-	45	7
S1C3 09102023.xlsx	Agg-	55	11
S1C3 09102023.xlsx	Agg-	65	13
S1C3 09102023.xlsx	Agg-	75	16
S1C3 09102023.xlsx	Agg-	85	20
S1C3 09102023.xlsx	Agg-	95	22
S1C3 09102023.xlsx	Agg-	105	25
S1C3 09102023.xlsx	Agg-	115	28
S1C3 09102023.xlsx	Agg-	125	30
S1C3 09102023.xlsx	Agg-	135	32
S1C3 09102023.xlsx	Agg-	145	32
S1C3 09102023.xlsx	Agg-	155	33
S1C3 09102023.xlsx	Agg-	165	37
S1C3 15012024.xlsx	Pre	25	6
S1C3 15012024.xlsx	Pre	35	11
S1C3 15012024.xlsx	Pre	45	13
S1C3 15012024.xlsx	Pre	55	12
S1C3 15012024.xlsx	Pre	65	11
S1C3 15012024.xlsx	Pre	75	9
S1C3 15012024.xlsx	Pre	85	10
S1C3 15012024.xlsx	Pre	95	9
S1C3 15012024.xlsx	Pre	105	6
S1C3 15012024.xlsx	Pre	115	8
S1C3 15012024.xlsx	Pre	125	7
S1C3 15012024.xlsx	Pre	135	7
S1C3 15012024.xlsx	Pre	145	7
S1C3 15012024.xlsx	Pre	155	7
S1C3 15012024.xlsx	Pre	165	6
S1C3 15022023.xlsx	Agg+	25	5
S1C3 15022023.xlsx	Agg+	35	3
S1C3 15022023.xlsx	Agg+	45	3
S1C3 15022023.xlsx	Agg+	55	4
S1C3 15022023.xlsx	Agg+	65	3
S1C3 15022023.xlsx	Agg+	75	3
S1C3 15022023.xlsx	Agg+	85	3
S1C3 15022023.xlsx	Agg+	95	3
S1C3 15022023.xlsx	Agg+	105	3
S1C3 15022023.xlsx	Agg+	115	3
S1C3 15022023.xlsx	Agg+	125	3
S1C3 15022023.xlsx	Agg+	135	3
S1C3 15022023.xlsx	Agg+	145	3
S1C3 15022023.xlsx	Agg+	155	3
S1C3 15022023.xlsx	Agg+	165	2
S1C3 16102023.xlsx	Agg-	25	10
S1C3 16102023.xlsx	Agg-	35	13
S1C3 16102023.xlsx	Agg-	45	16
S1C3 16102023.xlsx	Agg-	55	19
S1C3 16102023.xlsx	Agg-	65	23
S1C3 16102023.xlsx	Agg-	75	25
S1C3 16102023.xlsx	Agg-	85	28
S1C3 16102023.xlsx	Agg-	95	30
S1C3 16102023.xlsx	Agg-	105	34
S1C3 16102023.xlsx	Agg-	115	36
S1C3 16102023.xlsx	Agg-	125	39
S1C3 16102023.xlsx	Agg-	135	41
S1C3 16102023.xlsx	Agg-	145	44
S1C3 16102023.xlsx	Agg-	155	45
S1C3 16102023.xlsx	Agg-	165	47
S1C3 21022023.xlsx	Agg+	25	1
S1C3 21022023.xlsx	Agg+	35	4
S1C3 21022023.xlsx	Agg+	45	5
S1C3 21022023.xlsx	Agg+	55	6
S1C3 21022023.xlsx	Agg+	65	6
S1C3 21022023.xlsx	Agg+	75	6
S1C3 21022023.xlsx	Agg+	85	6
S1C3 21022023.xlsx	Agg+	95	7
S1C3 21022023.xlsx	Agg+	105	5
S1C3 21022023.xlsx	Agg+	115	9
S1C3 21022023.xlsx	Agg+	125	7
S1C3 21022023.xlsx	Agg+	135	6
S1C3 21022023.xlsx	Agg+	145	7
S1C3 21022023.xlsx	Agg+	155	6
S1C3 21022023.xlsx	Agg+	165	5
S1C3 23012023.xlsx	Agg+	25	5
S1C3 23012023.xlsx	Agg+	35	7
S1C3 23012023.xlsx	Agg+	45	9
S1C3 23012023.xlsx	Agg+	55	9
S1C3 23012023.xlsx	Agg+	65	11
S1C3 23012023.xlsx	Agg+	75	12
S1C3 23012023.xlsx	Agg+	85	25
S1C3 23012023.xlsx	Agg+	95	13
S1C3 23012023.xlsx	Agg+	105	12
S1C3 23012023.xlsx	Agg+	115	11
S1C3 23012023.xlsx	Agg+	125	10
S1C3 23012023.xlsx	Agg+	135	10
S1C3 23012023.xlsx	Agg+	145	11
S1C3 23012023.xlsx	Agg+	155	10
S1C3 23012023.xlsx	Agg+	165	0
S1C3 24012023.xlsx	Agg+	25	0
S1C3 24012023.xlsx	Agg+	35	1
S1C3 24012023.xlsx	Agg+	45	2
S1C3 24012023.xlsx	Agg+	55	4
S1C3 24012023.xlsx	Agg+	65	5
S1C3 24012023.xlsx	Agg+	75	6
S1C3 24012023.xlsx	Agg+	85	9
S1C3 24012023.xlsx	Agg+	95	12
S1C3 24012023.xlsx	Agg+	105	14
S1C3 24012023.xlsx	Agg+	115	13
S1C3 24012023.xlsx	Agg+	125	18
S1C3 24012023.xlsx	Agg+	135	19
S1C3 24012023.xlsx	Agg+	145	19
S1C3 24012023.xlsx	Agg+	155	21
S1C3 24012023.xlsx	Agg+	165	20
S1C4 03102023.xlsx	Agg-	25	0
S1C4 03102023.xlsx	Agg-	35	0
S1C4 03102023.xlsx	Agg-	45	0
S1C4 03102023.xlsx	Agg-	55	1
S1C4 03102023.xlsx	Agg-	65	1
S1C4 03102023.xlsx	Agg-	75	1
S1C4 03102023.xlsx	Agg-	85	3
S1C4 03102023.xlsx	Agg-	95	5
S1C4 03102023.xlsx	Agg-	105	4
S1C4 03102023.xlsx	Agg-	115	7
S1C4 03102023.xlsx	Agg-	125	8
S1C4 03102023.xlsx	Agg-	135	9
S1C4 03102023.xlsx	Agg-	145	8
S1C4 03102023.xlsx	Agg-	155	12
S1C4 03102023.xlsx	Agg-	165	10
S1C4 05012024.xlsx	Pre	25	3
S1C4 05012024.xlsx	Pre	35	4
S1C4 05012024.xlsx	Pre	45	6
S1C4 05012024.xlsx	Pre	55	7
S1C4 05012024.xlsx	Pre	65	10
S1C4 05012024.xlsx	Pre	75	10
S1C4 05012024.xlsx	Pre	85	13
S1C4 05012024.xlsx	Pre	95	14
S1C4 05012024.xlsx	Pre	105	15
S1C4 05012024.xlsx	Pre	115	16
S1C4 05012024.xlsx	Pre	125	18
S1C4 05012024.xlsx	Pre	135	18
S1C4 05012024.xlsx	Pre	145	19
S1C4 05012024.xlsx	Pre	155	21
S1C4 05012024.xlsx	Pre	165	22
S1C4 09102023.xlsx	Agg-	25	4
S1C4 09102023.xlsx	Agg-	35	7
S1C4 09102023.xlsx	Agg-	45	10
S1C4 09102023.xlsx	Agg-	55	10
S1C4 09102023.xlsx	Agg-	65	14
S1C4 09102023.xlsx	Agg-	75	17
S1C4 09102023.xlsx	Agg-	85	20
S1C4 09102023.xlsx	Agg-	95	20
S1C4 09102023.xlsx	Agg-	105	22
S1C4 09102023.xlsx	Agg-	115	25
S1C4 09102023.xlsx	Agg-	125	26
S1C4 09102023.xlsx	Agg-	135	26
S1C4 09102023.xlsx	Agg-	145	27
S1C4 09102023.xlsx	Agg-	155	29
S1C4 09102023.xlsx	Agg-	165	29
S1C4 15022023.xlsx	Agg+	25	0
S1C4 15022023.xlsx	Agg+	35	0
S1C4 15022023.xlsx	Agg+	45	0
S1C4 15022023.xlsx	Agg+	55	1
S1C4 15022023.xlsx	Agg+	65	1
S1C4 15022023.xlsx	Agg+	75	1
S1C4 15022023.xlsx	Agg+	85	2
S1C4 15022023.xlsx	Agg+	95	2
S1C4 15022023.xlsx	Agg+	105	1
S1C4 15022023.xlsx	Agg+	115	2
S1C4 15022023.xlsx	Agg+	125	3
S1C4 15022023.xlsx	Agg+	135	3
S1C4 15022023.xlsx	Agg+	145	4
S1C4 15022023.xlsx	Agg+	155	4
S1C4 15022023.xlsx	Agg+	165	4
S1C4 16102023.xlsx	Agg-	25	3
S1C4 16102023.xlsx	Agg-	35	5
S1C4 16102023.xlsx	Agg-	45	8
S1C4 16102023.xlsx	Agg-	55	10
S1C4 16102023.xlsx	Agg-	65	12
S1C4 16102023.xlsx	Agg-	75	14
S1C4 16102023.xlsx	Agg-	85	15
S1C4 16102023.xlsx	Agg-	95	17
S1C4 16102023.xlsx	Agg-	105	18
S1C4 16102023.xlsx	Agg-	115	19
S1C4 16102023.xlsx	Agg-	125	20
S1C4 16102023.xlsx	Agg-	135	22
S1C4 16102023.xlsx	Agg-	145	23
S1C4 16102023.xlsx	Agg-	155	24
S1C4 16102023.xlsx	Agg-	165	25
S1C4 21022023.xlsx	Agg+	25	0
S1C4 21022023.xlsx	Agg+	35	1
S1C4 21022023.xlsx	Agg+	45	2
S1C4 21022023.xlsx	Agg+	55	3
S1C4 21022023.xlsx	Agg+	65	3
S1C4 21022023.xlsx	Agg+	75	4
S1C4 21022023.xlsx	Agg+	85	5
S1C4 21022023.xlsx	Agg+	95	6
S1C4 21022023.xlsx	Agg+	105	6
S1C4 21022023.xlsx	Agg+	115	6
S1C4 21022023.xlsx	Agg+	125	6
S1C4 21022023.xlsx	Agg+	135	6
S1C4 21022023.xlsx	Agg+	145	6
S1C4 21022023.xlsx	Agg+	155	5
S1C4 21022023.xlsx	Agg+	165	5
S1C4 23012023.xlsx	Agg+	25	0
S1C4 23012023.xlsx	Agg+	35	0
S1C4 23012023.xlsx	Agg+	45	3
S1C4 23012023.xlsx	Agg+	55	4
S1C4 23012023.xlsx	Agg+	65	5
S1C4 23012023.xlsx	Agg+	75	5
S1C4 23012023.xlsx	Agg+	85	5
S1C4 23012023.xlsx	Agg+	95	4
S1C4 23012023.xlsx	Agg+	105	4
S1C4 23012023.xlsx	Agg+	115	4
S1C4 23012023.xlsx	Agg+	125	4
S1C4 23012023.xlsx	Agg+	135	4
S1C4 23012023.xlsx	Agg+	145	4
S1C4 23012023.xlsx	Agg+	155	3
S1C4 23012023.xlsx	Agg+	165	0
S1C5 03102023.xlsx	Agg-	25	0
S1C5 03102023.xlsx	Agg-	35	0
S1C5 03102023.xlsx	Agg-	45	0
S1C5 03102023.xlsx	Agg-	55	0
S1C5 03102023.xlsx	Agg-	65	0
S1C5 03102023.xlsx	Agg-	75	0
S1C5 03102023.xlsx	Agg-	85	0
S1C5 03102023.xlsx	Agg-	95	0
S1C5 03102023.xlsx	Agg-	105	0
S1C5 03102023.xlsx	Agg-	115	0
S1C5 03102023.xlsx	Agg-	125	1
S1C5 03102023.xlsx	Agg-	135	1
S1C5 03102023.xlsx	Agg-	145	1
S1C5 03102023.xlsx	Agg-	155	2
S1C5 03102023.xlsx	Agg-	165	1
S1C5 05012024.xlsx	Pre	25	9
S1C5 05012024.xlsx	Pre	35	11
S1C5 05012024.xlsx	Pre	45	11
S1C5 05012024.xlsx	Pre	55	7
S1C5 05012024.xlsx	Pre	65	8
S1C5 05012024.xlsx	Pre	75	4
S1C5 05012024.xlsx	Pre	85	4
S1C5 05012024.xlsx	Pre	95	4
S1C5 05012024.xlsx	Pre	105	6
S1C5 05012024.xlsx	Pre	115	4
S1C5 05012024.xlsx	Pre	125	10
S1C5 05012024.xlsx	Pre	135	10
S1C5 05012024.xlsx	Pre	145	9
S1C5 05012024.xlsx	Pre	155	11
S1C5 05012024.xlsx	Pre	165	8
S1C5 21022023.xlsx	Agg+	25	4
S1C5 21022023.xlsx	Agg+	35	4
S1C5 21022023.xlsx	Agg+	45	4
S1C5 21022023.xlsx	Agg+	55	4
S1C5 21022023.xlsx	Agg+	65	4
S1C5 21022023.xlsx	Agg+	75	5
S1C5 21022023.xlsx	Agg+	85	5
S1C5 21022023.xlsx	Agg+	95	7
S1C5 21022023.xlsx	Agg+	105	7
S1C5 21022023.xlsx	Agg+	115	5
S1C5 21022023.xlsx	Agg+	125	6
S1C5 21022023.xlsx	Agg+	135	5
S1C5 21022023.xlsx	Agg+	145	5
S1C5 21022023.xlsx	Agg+	155	5
S1C5 21022023.xlsx	Agg+	165	4
S1C5 23012023.xlsx	Agg+	25	0
S1C5 23012023.xlsx	Agg+	35	0
S1C5 23012023.xlsx	Agg+	45	1
S1C5 23012023.xlsx	Agg+	55	2
S1C5 23012023.xlsx	Agg+	65	4
S1C5 23012023.xlsx	Agg+	75	5
S1C5 23012023.xlsx	Agg+	85	5
S1C5 23012023.xlsx	Agg+	95	5
S1C5 23012023.xlsx	Agg+	105	4
S1C5 23012023.xlsx	Agg+	115	4
S1C5 23012023.xlsx	Agg+	125	4
S1C5 23012023.xlsx	Agg+	135	4
S1C5 23012023.xlsx	Agg+	145	4
S1C5 23012023.xlsx	Agg+	155	4
S1C5 23012023.xlsx	Agg+	165	3
S1C6 03102023.xlsx	Agg-	25	0
S1C6 03102023.xlsx	Agg-	35	3
S1C6 03102023.xlsx	Agg-	45	5
S1C6 03102023.xlsx	Agg-	55	7
S1C6 03102023.xlsx	Agg-	65	7
S1C6 03102023.xlsx	Agg-	75	10
S1C6 03102023.xlsx	Agg-	85	11
S1C6 03102023.xlsx	Agg-	95	12
S1C6 03102023.xlsx	Agg-	105	13
S1C6 03102023.xlsx	Agg-	115	15
S1C6 03102023.xlsx	Agg-	125	16
S1C6 03102023.xlsx	Agg-	135	17
S1C6 03102023.xlsx	Agg-	145	17
S1C6 03102023.xlsx	Agg-	155	17
S1C6 03102023.xlsx	Agg-	165	17
S1C6 23012023.xlsx	Agg+	25	0
S1C6 23012023.xlsx	Agg+	35	1
S1C6 23012023.xlsx	Agg+	45	3
S1C6 23012023.xlsx	Agg+	55	5
S1C6 23012023.xlsx	Agg+	65	6
S1C6 23012023.xlsx	Agg+	75	7
S1C6 23012023.xlsx	Agg+	85	8
S1C6 23012023.xlsx	Agg+	95	8
S1C6 23012023.xlsx	Agg+	105	7
S1C6 23012023.xlsx	Agg+	115	7
S1C6 23012023.xlsx	Agg+	125	8
S1C6 23012023.xlsx	Agg+	135	7
S1C6 23012023.xlsx	Agg+	145	8
S1C6 23012023.xlsx	Agg+	155	9
S1C6 23012023.xlsx	Agg+	165	12
S1C7 03102023.xlsx	Agg-	25	3
S1C7 03102023.xlsx	Agg-	35	6
S1C7 03102023.xlsx	Agg-	45	8
S1C7 03102023.xlsx	Agg-	55	9
S1C7 03102023.xlsx	Agg-	65	11
S1C7 03102023.xlsx	Agg-	75	13
S1C7 03102023.xlsx	Agg-	85	14
S1C7 03102023.xlsx	Agg-	95	16
S1C7 03102023.xlsx	Agg-	105	15
S1C7 03102023.xlsx	Agg-	115	15
S1C7 03102023.xlsx	Agg-	125	13
S1C7 03102023.xlsx	Agg-	135	13
S1C7 03102023.xlsx	Agg-	145	12
S1C7 03102023.xlsx	Agg-	155	12
S1C7 03102023.xlsx	Agg-	165	11
S1C7 05012024.xlsx	Pre	25	0
S1C7 05012024.xlsx	Pre	35	0
S1C7 05012024.xlsx	Pre	45	0
S1C7 05012024.xlsx	Pre	55	0
S1C7 05012024.xlsx	Pre	65	0
S1C7 05012024.xlsx	Pre	75	0
S1C7 05012024.xlsx	Pre	85	0
S1C7 05012024.xlsx	Pre	95	0
S1C7 05012024.xlsx	Pre	105	0
S1C7 05012024.xlsx	Pre	115	1
S1C7 05012024.xlsx	Pre	125	2
S1C7 05012024.xlsx	Pre	135	3
S1C7 05012024.xlsx	Pre	145	3
S1C7 05012024.xlsx	Pre	155	4
S1C7 05012024.xlsx	Pre	165	5
S1C8 03102023.xlsx	Agg-	25	0
S1C8 03102023.xlsx	Agg-	35	0
S1C8 03102023.xlsx	Agg-	45	1
S1C8 03102023.xlsx	Agg-	55	1
S1C8 03102023.xlsx	Agg-	65	4
S1C8 03102023.xlsx	Agg-	75	5
S1C8 03102023.xlsx	Agg-	85	6
S1C8 03102023.xlsx	Agg-	95	8
S1C8 03102023.xlsx	Agg-	105	8
S1C8 03102023.xlsx	Agg-	115	8
S1C8 03102023.xlsx	Agg-	125	11
S1C8 03102023.xlsx	Agg-	135	12
S1C8 03102023.xlsx	Agg-	145	12
S1C8 03102023.xlsx	Agg-	155	15
S1C8 03102023.xlsx	Agg-	165	13
S1c1 23072023.xlsx	Pre	25	0
S1c1 23072023.xlsx	Pre	35	0
S1c1 23072023.xlsx	Pre	45	0
S1c1 23072023.xlsx	Pre	55	0
S1c1 23072023.xlsx	Pre	65	1
S1c1 23072023.xlsx	Pre	75	2
S1c1 23072023.xlsx	Pre	85	4
S1c1 23072023.xlsx	Pre	95	4
S1c1 23072023.xlsx	Pre	105	5
S1c1 23072023.xlsx	Pre	115	6
S1c1 23072023.xlsx	Pre	125	8
S1c1 23072023.xlsx	Pre	135	10
S1c1 23072023.xlsx	Pre	145	10
S1c1 23072023.xlsx	Pre	155	12
S1c1 23072023.xlsx	Pre	165	15
S1c1 27072023.xlsx	Pre	25	0
S1c1 27072023.xlsx	Pre	35	0
S1c1 27072023.xlsx	Pre	45	0
S1c1 27072023.xlsx	Pre	55	0
S1c1 27072023.xlsx	Pre	65	0
S1c1 27072023.xlsx	Pre	75	0
S1c1 27072023.xlsx	Pre	85	1
S1c1 27072023.xlsx	Pre	95	1
S1c1 27072023.xlsx	Pre	105	2
S1c1 27072023.xlsx	Pre	115	4
S1c1 27072023.xlsx	Pre	125	5
S1c1 27072023.xlsx	Pre	135	7
S1c1 27072023.xlsx	Pre	145	8
S1c1 27072023.xlsx	Pre	155	9
S1c1 27072023.xlsx	Pre	165	11
S2C1 13022023.xlsx	Agg+	25	0
S2C1 13022023.xlsx	Agg+	35	0
S2C1 13022023.xlsx	Agg+	45	0
S2C1 13022023.xlsx	Agg+	55	1
S2C1 13022023.xlsx	Agg+	65	1
S2C1 13022023.xlsx	Agg+	75	1
S2C1 13022023.xlsx	Agg+	85	1
S2C1 13022023.xlsx	Agg+	95	3
S2C1 13022023.xlsx	Agg+	105	3
S2C1 13022023.xlsx	Agg+	115	3
S2C1 13022023.xlsx	Agg+	125	4
S2C1 13022023.xlsx	Agg+	135	4
S2C1 13022023.xlsx	Agg+	145	4
S2C1 13022023.xlsx	Agg+	155	4
S2C1 13022023.xlsx	Agg+	165	5
S2C1 18092023.xlsx	Pre	25	2
S2C1 18092023.xlsx	Pre	35	3
S2C1 18092023.xlsx	Pre	45	4
S2C1 18092023.xlsx	Pre	55	4
S2C1 18092023.xlsx	Pre	65	5
S2C1 18092023.xlsx	Pre	75	7
S2C1 18092023.xlsx	Pre	85	7
S2C1 18092023.xlsx	Pre	95	8
S2C1 18092023.xlsx	Pre	105	9
S2C1 18092023.xlsx	Pre	115	9
S2C1 18092023.xlsx	Pre	125	9
S2C1 18092023.xlsx	Pre	135	10
S2C1 18092023.xlsx	Pre	145	10
S2C1 18092023.xlsx	Pre	155	10
S2C1 18092023.xlsx	Pre	165	11
S2C1 25052023.xlsx	Pre	25	0
S2C1 25052023.xlsx	Pre	35	0
S2C1 25052023.xlsx	Pre	45	0
S2C1 25052023.xlsx	Pre	55	1
S2C1 25052023.xlsx	Pre	65	1
S2C1 25052023.xlsx	Pre	75	2
S2C1 25052023.xlsx	Pre	85	3
S2C1 25052023.xlsx	Pre	95	4
S2C1 25052023.xlsx	Pre	105	4
S2C1 25052023.xlsx	Pre	115	4
S2C1 25052023.xlsx	Pre	125	5
S2C1 25052023.xlsx	Pre	135	5
S2C1 25052023.xlsx	Pre	145	6
S2C1 25052023.xlsx	Pre	155	5
S2C1 25052023.xlsx	Pre	165	6
S2C1 25092023.xlsx	Pre	25	13
S2C1 25092023.xlsx	Pre	35	19
S2C1 25092023.xlsx	Pre	45	22
S2C1 25092023.xlsx	Pre	55	24
S2C1 25092023.xlsx	Pre	65	26
S2C1 25092023.xlsx	Pre	75	29
S2C1 25092023.xlsx	Pre	85	31
S2C1 25092023.xlsx	Pre	95	32
S2C1 25092023.xlsx	Pre	105	33
S2C1 25092023.xlsx	Pre	115	34
S2C1 25092023.xlsx	Pre	125	34
S2C1 25092023.xlsx	Pre	135	32
S2C1 25092023.xlsx	Pre	145	32
S2C1 25092023.xlsx	Pre	155	31
S2C1 25092023.xlsx	Pre	165	28
S2C1 30072023.xlsx	Pre	25	0
S2C1 30072023.xlsx	Pre	35	0
S2C1 30072023.xlsx	Pre	45	0
S2C1 30072023.xlsx	Pre	55	0
S2C1 30072023.xlsx	Pre	65	0
S2C1 30072023.xlsx	Pre	75	0
S2C1 30072023.xlsx	Pre	85	0
S2C1 30072023.xlsx	Pre	95	1
S2C1 30072023.xlsx	Pre	105	2
S2C1 30072023.xlsx	Pre	115	2
S2C1 30072023.xlsx	Pre	125	3
S2C1 30072023.xlsx	Pre	135	3
S2C1 30072023.xlsx	Pre	145	5
S2C1 30072023.xlsx	Pre	155	5
S2C1 30072023.xlsx	Pre	165	5
S2C5 09102023.xlsx	Agg-	25	3
S2C5 09102023.xlsx	Agg-	35	5
S2C5 09102023.xlsx	Agg-	45	6
S2C5 09102023.xlsx	Agg-	55	8
S2C5 09102023.xlsx	Agg-	65	9
S2C5 09102023.xlsx	Agg-	75	10
S2C5 09102023.xlsx	Agg-	85	11
S2C5 09102023.xlsx	Agg-	95	12
S2C5 09102023.xlsx	Agg-	105	13
S2C5 09102023.xlsx	Agg-	115	15
S2C5 09102023.xlsx	Agg-	125	14
S2C5 09102023.xlsx	Agg-	135	14
S2C5 09102023.xlsx	Agg-	145	14
S2C5 09102023.xlsx	Agg-	155	14
S2C5 09102023.xlsx	Agg-	165	16
S2C6 09102023.xlsx	Agg-	25	9
S2C6 09102023.xlsx	Agg-	35	10
S2C6 09102023.xlsx	Agg-	45	11
S2C6 09102023.xlsx	Agg-	55	14
S2C6 09102023.xlsx	Agg-	65	16
S2C6 09102023.xlsx	Agg-	75	17
S2C6 09102023.xlsx	Agg-	85	19
S2C6 09102023.xlsx	Agg-	95	22
S2C6 09102023.xlsx	Agg-	105	22
S2C6 09102023.xlsx	Agg-	115	20
S2C6 09102023.xlsx	Agg-	125	22
S2C6 09102023.xlsx	Agg-	135	23
S2C6 09102023.xlsx	Agg-	145	22
S2C6 09102023.xlsx	Agg-	155	21
S2C6 09102023.xlsx	Agg-	165	21
S2C7 09102023.xlsx	Agg-	25	2
S2C7 09102023.xlsx	Agg-	35	3
S2C7 09102023.xlsx	Agg-	45	5
S2C7 09102023.xlsx	Agg-	55	7
S2C7 09102023.xlsx	Agg-	65	8
S2C7 09102023.xlsx	Agg-	75	10
S2C7 09102023.xlsx	Agg-	85	12
S2C7 09102023.xlsx	Agg-	95	13
S2C7 09102023.xlsx	Agg-	105	14
S2C7 09102023.xlsx	Agg-	115	16
S2C7 09102023.xlsx	Agg-	125	16
S2C7 09102023.xlsx	Agg-	135	17
S2C7 09102023.xlsx	Agg-	145	16
S2C7 09102023.xlsx	Agg-	155	16
S2C7 09102023.xlsx	Agg-	165	17
S2C8 09102023.xlsx	Agg-	25	8
S2C8 09102023.xlsx	Agg-	35	10
S2C8 09102023.xlsx	Agg-	45	14
S2C8 09102023.xlsx	Agg-	55	15
S2C8 09102023.xlsx	Agg-	65	16
S2C8 09102023.xlsx	Agg-	75	17
S2C8 09102023.xlsx	Agg-	85	17
S2C8 09102023.xlsx	Agg-	95	19
S2C8 09102023.xlsx	Agg-	105	19
S2C8 09102023.xlsx	Agg-	115	19
S2C8 09102023.xlsx	Agg-	125	20
S2C8 09102023.xlsx	Agg-	135	21
S2C8 09102023.xlsx	Agg-	145	20
S2C8 09102023.xlsx	Agg-	155	20
S2C8 09102023.xlsx	Agg-	165	21
S2C9 09102023.xlsx	Agg-	25	7
S2C9 09102023.xlsx	Agg-	35	8
S2C9 09102023.xlsx	Agg-	45	10
S2C9 09102023.xlsx	Agg-	55	12
S2C9 09102023.xlsx	Agg-	65	14
S2C9 09102023.xlsx	Agg-	75	15
S2C9 09102023.xlsx	Agg-	85	17
S2C9 09102023.xlsx	Agg-	95	18
S2C9 09102023.xlsx	Agg-	105	20
S2C9 09102023.xlsx	Agg-	115	21
S2C9 09102023.xlsx	Agg-	125	20
S2C9 09102023.xlsx	Agg-	135	21
S2C9 09102023.xlsx	Agg-	145	21
S2C9 09102023.xlsx	Agg-	155	21
S2C9 09102023.xlsx	Agg-	165	20
S2c1 24072023.xlsx	Pre	25	0
S2c1 24072023.xlsx	Pre	35	0
S2c1 24072023.xlsx	Pre	45	0
S2c1 24072023.xlsx	Pre	55	1
S2c1 24072023.xlsx	Pre	65	0
S2c1 24072023.xlsx	Pre	75	1
S2c1 24072023.xlsx	Pre	85	1
S2c1 24072023.xlsx	Pre	95	2
S2c1 24072023.xlsx	Pre	105	2
S2c1 24072023.xlsx	Pre	115	1
S2c1 24072023.xlsx	Pre	125	2
S2c1 24072023.xlsx	Pre	135	2
S2c1 24072023.xlsx	Pre	145	2
S2c1 24072023.xlsx	Pre	155	1
S2c1 24072023.xlsx	Pre	165	2
S3C1 19092023.xlsx	Pre	25	5
S3C1 19092023.xlsx	Pre	35	8
S3C1 19092023.xlsx	Pre	45	11
S3C1 19092023.xlsx	Pre	55	11
S3C1 19092023.xlsx	Pre	65	12
S3C1 19092023.xlsx	Pre	75	15
S3C1 19092023.xlsx	Pre	85	17
S3C1 19092023.xlsx	Pre	95	18
S3C1 19092023.xlsx	Pre	105	21
S3C1 19092023.xlsx	Pre	115	21
S3C1 19092023.xlsx	Pre	125	25
S3C1 19092023.xlsx	Pre	135	23
S3C1 19092023.xlsx	Pre	145	26
S3C1 19092023.xlsx	Pre	155	27
S3C1 19092023.xlsx	Pre	165	28
S3C1 30072023.xlsx	Pre	25	15
S3C1 30072023.xlsx	Pre	35	17
S3C1 30072023.xlsx	Pre	45	21
S3C1 30072023.xlsx	Pre	55	25
S3C1 30072023.xlsx	Pre	65	26
S3C1 30072023.xlsx	Pre	75	28
S3C1 30072023.xlsx	Pre	85	30
S3C1 30072023.xlsx	Pre	95	32
S3C1 30072023.xlsx	Pre	105	33
S3C1 30072023.xlsx	Pre	115	34
S3C1 30072023.xlsx	Pre	125	34
S3C1 30072023.xlsx	Pre	135	33
S3C1 30072023.xlsx	Pre	145	35
S3C1 30072023.xlsx	Pre	155	33
S3C1 30072023.xlsx	Pre	165	32
S3C1 31052023.xlsx	Agg+	25	6
S3C1 31052023.xlsx	Agg+	35	8
S3C1 31052023.xlsx	Agg+	45	11
S3C1 31052023.xlsx	Agg+	55	14
S3C1 31052023.xlsx	Agg+	65	16
S3C1 31052023.xlsx	Agg+	75	19
S3C1 31052023.xlsx	Agg+	85	22
S3C1 31052023.xlsx	Agg+	95	24
S3C1 31052023.xlsx	Agg+	105	25
S3C1 31052023.xlsx	Agg+	115	28
S3C1 31052023.xlsx	Agg+	125	29
S3C1 31052023.xlsx	Agg+	135	33
S3C1 31052023.xlsx	Agg+	145	32
S3C1 31052023.xlsx	Agg+	155	33
S3C1 31052023.xlsx	Agg+	165	29
S3C2 31052023.xlsx	Agg+	25	1
S3C2 31052023.xlsx	Agg+	35	2
S3C2 31052023.xlsx	Agg+	45	4
S3C2 31052023.xlsx	Agg+	55	6
S3C2 31052023.xlsx	Agg+	65	7
S3C2 31052023.xlsx	Agg+	75	8
S3C2 31052023.xlsx	Agg+	85	11
S3C2 31052023.xlsx	Agg+	95	13
S3C2 31052023.xlsx	Agg+	105	15
S3C2 31052023.xlsx	Agg+	115	18
S3C2 31052023.xlsx	Agg+	125	18
S3C2 31052023.xlsx	Agg+	135	21
S3C2 31052023.xlsx	Agg+	145	20
S3C2 31052023.xlsx	Agg+	155	22
S3C2 31052023.xlsx	Agg+	165	24

## Sheet: Fig3f
experiment_day	ID_mouse	Behaviour_6hFD	Ih_at_-120mV
S1C1 20012023	JKAM54.2d	Pre	7.63
S1C2 20012023	JKAM54.2d	Pre	23.04
S1C3 20012023	JKAM54.2d	Pre	0
S2C4 20012023	JKAM54.2d	Pre	0
S2C5 20012023	JKAM54.2d	Pre	17.15
S1C2 22012023	JKAM54.2b	Pre	2.12
S1C3 22012023	JKAM54.2b	Pre	7.93
S2C2 22012023	JKAM54.2b	Pre	0
S1C1 1302202	JKAM55.1k	Pre	1.83
S1C3 1302202	JKAM55.1k	Pre	19.53
S1C1 23032023	JKAM55.2i	Pre	5.8
S1C2 23032023	JKAM55.2i	Pre	3.54
S1C3 23032023	JKAM55.2i	Pre	10.56
S1C4 23032023	JKAM55.2i	Pre	0
S1C1 20042023	JKAM58.1b	Pre	3.5
S1C2 20042023	JKAM58.1b	Pre	2.1
S1C3 20042023	JKAM58.1b	Pre	0
S1C4 20042023	JKAM58.1b	Pre	0
S1C5 20042023	JKAM58.1b	Pre	0
S1C1 25052023	BRAC7560.6f	Pre	0
S2C1 25052023	BRAC7560.6f	Pre	0
S3C1 25052023	BRAC7560.6f	Pre	16.9
S1C2 17062023	BRAC	Pre	0
S1C3 17062023	BRAC	Pre	13.8
S1C5 25062023	BRAC	Pre	9.12
S2C1 25062023	BRAC	Pre	9.92
S2C2 25062023	BRAC	Pre	5.1
S1C1 14062019	BRAC	Pre	19.59
S1C2 14062019	BRAC	Pre	12.5
S1C1 15062019	BRAC	Pre	12.42
S1C2 15062019	BRAC	Pre	10.71
S2C1 15062019	BRAC	Pre	2
S2C2 15062019	BRAC	Pre	13
S1C1 16062019	BRAC	Pre	9.89
S1C2 16062019	BRAC	Pre	6.81
S2C3 16062019	BRAC	Pre	0
S2C4 16062019	BRAC	Pre	0
S1C1 27062019	BRAC	Pre	4.43
S1C2 27062019	BRAC	Pre	0
S1C1 29062019	BRAC	Pre	21.61
S1C2 29062019	BRAC	Pre	12
S1C1 30602019	BRAC	Pre	16.94
S1C2 30602019	BRAC	Pre	0
S2C2 30062019	BRAC	Pre	19.5
S3C1 30062019	BRAC	Pre	0
S1C1 09072019	BRAC	Pre	7.51
S1C2 09072019	BRAC	Pre	0
S2C1 09072019	BRAC	Pre	0
S3C1 09072019	BRAC	Pre	9.8
S1C1 29072019	BRAC	Pre	2.62
S1C2 29072019	BRAC	Pre	3.63
S2C1 29072019	BRAC	Pre	11
S2C2 29072019	BRAC	Pre	3.54
S1C1 30072019	BRAC	Pre	16.72
S1C2 30072019	BRAC	Pre	9.83
S2C1 30072019	BRAC	Pre	15.63
S3C1 30072019	BRAC	Pre	0
S3C2 30072019	BRAC	Pre	6.5
S1C1 02082019	BRAC	Pre	19.1
S1C2 02082019	BRAC	Pre	0
S2C1 02082019	BRAC	Pre	3.75
S1C1 19082019	BRAC	Pre	13
S1C2 19082019	BRAC	Pre	0
S2C1 19082019	BRAC	Pre	0
S1C1 29082019	BRAC	Pre	8.42
S1C2 29082019	BRAC	Pre	7.14
S2C1 29082019	BRAC	Pre	14.53
S2C2 29082019	BRAC	Pre	6.71
S1C2 21082019	BRAC	Pre	0
S2C1 21082019	BRAC	Pre	9.46
S2C2 21082019	BRAC	Pre	1.43
S1C2 22072023	BRAC8524.1g	Pre	8.7
S2C1 22072023	BRAC8524.1g	Pre	5.7
S1C1 23072023	BRAC8524.1h	Pre	4.15
S1C2 23072023	BRAC8524.1h	Pre	8.3
S2C1 23072023	BRAC8524.1h	Pre	15.5
S1C1 23112023	BRAC8913.1d	Pre	0
S1C1 30072023	BRAC8525.1f	Pre	16.1
S2C1 30072023	BRAC8525.1f	Pre	4.46
S3C1 30072023	BRAC8525.1f	Pre	14.5
S1C1 26092023	BRAC7971.7f	Pre	3.8
S2C1 26092023	BRAC7971.7f	Pre	2.4
S1C1 25092023	BRAC8423.2g	Pre	6.2
S2C1 25092023	BRAC8423.2g	Pre	8.6
S1C1 19092023	BRAC8423.2f	Pre	10.8
S2C1 19092023	BRAC8423.2f	Pre	0
S3C1 19092023	BRAC8423.2f	Pre	7.8
S2C1 18092023	BRAC7971.7g	Pre	9.2
S1C1 05012024	BRAC8950.1g	Pre	9
S1C2 05012024	BRAC8950.1g	Pre	0
S1C3 05012024	BRAC8950.1g	Pre	2.84
S1C4 05012024	BRAC8950.1g	Pre	12.44
S1C5 05012024	BRAC8950.1g	Pre	0
S1C6 05012024	BRAC8950.1g	Pre	11.1
S1C7 05012024	BRAC8950.1g	Pre	0
S1C1 15012024	BRAC 9060.1h	Pre	0.85
S1C2 15012024	BRAC 9060.1h	Pre	4.18
S1C3 15012024	BRAC 9060.1h	Pre	8
S1C3 23012023	BRAC7344.5e	Agg+	5.55
S1C4 23012023	BRAC7344.5e	Agg+	0
S1C6 23012023	BRAC7344.5e	Agg+	0
S1C1 24012023	BRAC7344.5d	Agg+	0
S1C2 24012023	BRAC7344.5d	Agg+	0
S1C3 24012023	BRAC7344.5d	Agg+	0
S1C1 21022023	BRAC7344.5c	Agg+	1.04
S2C1 21022023	BRAC7344.5c	Agg+	7.57
S2C2 21022023	BRAC7344.5c	Agg+	9.25
S1C1 15022023	JKAM55.2d	Agg+	11.26
S1C2 15022023	JKAM55.2d	Agg+	0
S1C3 15022023	JKAM55.2d	Agg+	4.52
S1C4 15022023	JKAM55.2d	Agg+	1.92
S1C1 27022023	JKAM55.4h	Agg+	3.33
S1C2 27022023	JKAM55.4h	Agg+	3.45
S1C1 31052023	BRAC7921.4f	Agg+	0
S2C1 31052023	BRAC7921.4f	Agg+	4.49
S3C1 31052023	BRAC7921.4f	Agg+	3.11
S3C2 31052023	BRAC7921.4f	Agg+	4.97
S1C1 03102023	BRAC8259.6c	Agg-	18.22
S1C2 03102023	BRAC8259.6c	Agg-	6.7
S1C3 03102023	BRAC8259.6c	Agg-	8.12
S1C4 03102023	BRAC8259.6c	Agg-	10
S1C5 03102023	BRAC8259.6c	Agg-	5.34
S1C6 03102023	BRAC8259.6c	Agg-	3.75
S1C7 03102023	BRAC8259.6c	Agg-	10.2
S1C8 03102023	BRAC8259.6c	Agg-	5.5
S1C1 09102023	BRAC 8504.4b	Agg-	6.1
S1C2 09102023	BRAC 8504.4b	Agg-	10.7
S1C3 09102023	BRAC 8504.4b	Agg-	24.41
S2C4 09102023	BRAC 8504.4b	Agg-	0
S2C5 09102023	BRAC 8504.4b	Agg-	6.13
S2C6 09102023	BRAC 8504.4b	Agg-	5
S2C7 09102023	BRAC 8504.4b	Agg-	9.4
S2C8 09102023	BRAC 8504.4b	Agg-	1.6
S2C9 09102023	BRAC 8504.4b	Agg-	6.71
S2C10 0910202	BRAC 8504.4b	Agg-	1
S1C1 16102023	BRAC8737.1h	Agg-	5.2
S1C2 16102023	BRAC8737.1h	Agg-	4.3
S1C3 16102023	BRAC8737.1h	Agg-	13.61
S1C416102023	BRAC8737.1h	Agg-	2
S1C6 23112023	BRAC8913.1d	npy_100	0
S1C1 29112023	BRAC8231.8c	npy_100	0
S1C2 29112023	BRAC8231.8c	npy_100	0
S1C3 29112023	BRAC8231.8c	npy_100	0
S1C1 11122023	BRAC8950.1f	npy_100	0
S1C2 11122023	BRAC8950.1f	npy_100	9.4
S1C3 11122023	BRAC8950.1f	npy_100	0
S1C3 13022024	BRAC8644.5e	npy_100	3.05
S1C4 13022024	BRAC8644.5e	npy_100	4
S1C5 13022024	BRAC8644.5e	npy_100	5.4
S1C6 13022025	BRAC8644.5e	npy_100	4.3
S2C3 18102023	BRAC8056.6i	ZD7288	0
S2C4 18102023	BRAC8056.6i	ZD7288	0
S2C5 18102023	BRAC8056.6i	ZD7288	0
S2C6 18102023	BRAC8056.6i	ZD7288	0
S1C3 20102023	BRAC8056.6i	ZD7288	0
S1C4 20102023	BRAC8056.6i	ZD7288	0
S1C5 20102023	BRAC8056.6i	ZD7288	0
S1C6 20102023	BRAC8056.6i	ZD7288	0
S1C7 20102023	BRAC8056.6i	ZD7288	0
S1C3 23102020	JKAM16.1e	Pre	5.8
S2C1 24102020	JAKM16.1f	Pre	9.19
S1C1 01012020	JKAM3.4g	Pre	6.26
S1C1 29012020	JKAM2.4f	Pre	15.96
S1C2 28102020	JAKM16.1h	Pre	0

## Sheet: Fig3i
condition	npykd_neurons_with_npy
npykd	10.7
npykd	3.9
npykd	5.8
npykd	17.1
scrambled	34.7
scrambled	24.4
scrambled	39.7

## Sheet: Fig3k
experiment_day	ID_mouse	Behaviour_6hFD	Ih_at_-120mV
S1C3 23012023	BRAC7344.5e	Agg+	5.55
S1C4 23012023	BRAC7344.5e	Agg+	0
S1C6 23012023	BRAC7344.5e	Agg+	0
S1C1 24012023	BRAC7344.5d	Agg+	0
S1C2 24012023	BRAC7344.5d	Agg+	0
S1C3 24012023	BRAC7344.5d	Agg+	0
S1C1 21022023	BRAC7344.5c	Agg+	1.04
S2C1 21022023	BRAC7344.5c	Agg+	7.57
S2C2 21022023	BRAC7344.5c	Agg+	9.25
S1C1 15022023	JKAM55.2d	Agg+	11.26
S1C2 15022023	JKAM55.2d	Agg+	0
S1C3 15022023	JKAM55.2d	Agg+	4.52
S1C4 15022023	JKAM55.2d	Agg+	1.92
S1C1 27022023	JKAM55.4h	Agg+	3.33
S1C2 27022023	JKAM55.4h	Agg+	3.45
S1C1 31052023	BRAC7921.4f	Agg+	0
S2C1 31052023	BRAC7921.4f	Agg+	4.49
S3C1 31052023	BRAC7921.4f	Agg+	3.11
S3C2 31052023	BRAC7921.4f	Agg+	4.97
S1C1 07042024	JKBR4.1e	npykd	1.74
S1C2 07042025	JKBR4.1e	npykd	6.71
S1C3 07042026	JKBR4.1e	npykd	2.26
S1C4 07042027	JKBR4.1e	npykd	2.14
S1C5 07042028	JKBR4.1e	npykd	12.2
S1C6 07042029	JKBR4.1e	npykd	0
S1C7 07042030	JKBR4.1e	npykd	8.12
S1C8 07042031	JKBR4.1e	npykd	2.81
S1C1 24042024	JKAJ32.4f	npykd	7.3
S1C2 24042025	JKAJ32.4f	npykd	3.97
S2C1 24042026	JKAJ32.4f	npykd	1.7
S2C2 24042027	JKAJ32.4f	npykd	9
S2C5 2404202	JKAJ32.4f	npykd	1.31
S1C1 27042024	JKAJ32.4g	npykd	9.25
S1C2 27042025	JKAJ32.4g	npykd	11.2
S1C3 27042026	JKAJ32.4g	npykd	8.3
S1C4 27042027	JKAJ32.4g	npykd	9.2
S1C5 27042028	JKAJ32.4g	npykd	10
S1C6 27042029	JKAJ32.4g	npykd	15.6

## Sheet: Fig3l
experiment_day	ID_mouse	Behaviour_6hFD	Firing_freq_(Hz)_I0
S1C3 23012023	BRAC7344.5e	Agg+	0
S1C4 23012023	BRAC7344.5e	Agg+	0
S1C5 23012023	BRAC7344.5e	Agg+	1.59
S1C6 23012023	BRAC7344.5e	Agg+	0
S1C1 24012023	BRAC7344.5d	Agg+	0
S1C2 24012023	BRAC7344.5d	Agg+	0.83
S1C3 24012023	BRAC7344.5d	Agg+	0.56
S1C1 21022023	BRAC7344.5c	Agg+	0
S2C1 21022023	BRAC7344.5c	Agg+	0.47
S2C2 21022023	BRAC7344.5c	Agg+	0
S1C1 15022023	JKAM55.2d	Agg+	0
S1C2 15022023	JKAM55.2d	Agg+	0.16
S1C3 15022023	JKAM55.2d	Agg+	0.36
S1C4 15022023	JKAM55.2d	Agg+	1.31
S1C1 27022023	JKAM55.4h	Agg+	0.91
S1C2 27022023	JKAM55.4h	Agg+	0
S1C1 31052023	BRAC7921.4f	Agg+	0.72
S2C1 31052023	BRAC7921.4f	Agg+	0
S3C1 31052023	BRAC7921.4f	Agg+	0.5
S3C2 31052023	BRAC7921.4f	Agg+	1
S1C1 07042024	JKBR4.1e	npykd	0
S1C2 07042025	JKBR4.1e	npykd	5.8
S1C3 07042026	JKBR4.1e	npykd	0
S1C4 07042027	JKBR4.1e	npykd	5.2
S1C5 07042028	JKBR4.1e	npykd	0.4
S1C6 07042029	JKBR4.1e	npykd	0.6
S1C7 07042030	JKBR4.1e	npykd	0.6
S1C8 07042031	JKBR4.1e	npykd	0.08
S1C1 24042024	JKAJ32.4f	npykd	1.8
S1C2 24042025	JKAJ32.4f	npykd	0
S2C1 24042026	JKAJ32.4f	npykd	3.5
S2C2 24042027	JKAJ32.4f	npykd	1.4
S2C5 2404202	JKAJ32.4f	npykd	2.3
S1C1 27042024	JKAJ32.4g	npykd	0
S1C2 27042025	JKAJ32.4g	npykd	0
S1C3 27042026	JKAJ32.4g	npykd	1.3
S1C4 27042027	JKAJ32.4g	npykd	2.7
S1C5 27042028	JKAJ32.4g	npykd	3.5
S1C6 27042029	JKAJ32.4g	npykd	8.8

## Sheet: Fig3m
I_zero_reclassified
Behaviour_6hFD	silent	active
Agg+	9	11
npykd	5	14

## Sheet: Fig3n
filename	state	Injected	num_spike
S1C1 07042024.xlsx	NPY-KD	25	2
S1C1 07042024.xlsx	NPY-KD	35	2
S1C1 07042024.xlsx	NPY-KD	45	3
S1C1 07042024.xlsx	NPY-KD	55	3
S1C1 07042024.xlsx	NPY-KD	65	4
S1C1 07042024.xlsx	NPY-KD	75	6
S1C1 07042024.xlsx	NPY-KD	85	8
S1C1 07042024.xlsx	NPY-KD	95	5
S1C1 07042024.xlsx	NPY-KD	105	6
S1C1 07042024.xlsx	NPY-KD	115	8
S1C1 07042024.xlsx	NPY-KD	125	6
S1C1 07042024.xlsx	NPY-KD	135	8
S1C1 07042024.xlsx	NPY-KD	145	9
S1C1 07042024.xlsx	NPY-KD	155	9
S1C1 07042024.xlsx	NPY-KD	165	8
S1C1 15022023.xlsx	Agg+	25	5
S1C1 15022023.xlsx	Agg+	35	7
S1C1 15022023.xlsx	Agg+	45	8
S1C1 15022023.xlsx	Agg+	55	10
S1C1 15022023.xlsx	Agg+	65	10
S1C1 15022023.xlsx	Agg+	75	8
S1C1 15022023.xlsx	Agg+	85	8
S1C1 15022023.xlsx	Agg+	95	7
S1C1 15022023.xlsx	Agg+	105	6
S1C1 15022023.xlsx	Agg+	115	6
S1C1 15022023.xlsx	Agg+	125	5
S1C1 15022023.xlsx	Agg+	135	7
S1C1 15022023.xlsx	Agg+	145	6
S1C1 15022023.xlsx	Agg+	155	5
S1C1 15022023.xlsx	Agg+	165	5
S1C1 21022023.xlsx	Agg+	25	0
S1C1 21022023.xlsx	Agg+	35	0
S1C1 21022023.xlsx	Agg+	45	0
S1C1 21022023.xlsx	Agg+	55	1
S1C1 21022023.xlsx	Agg+	65	2
S1C1 21022023.xlsx	Agg+	75	3
S1C1 21022023.xlsx	Agg+	85	3
S1C1 21022023.xlsx	Agg+	95	5
S1C1 21022023.xlsx	Agg+	105	6
S1C1 21022023.xlsx	Agg+	115	6
S1C1 21022023.xlsx	Agg+	125	8
S1C1 21022023.xlsx	Agg+	135	8
S1C1 21022023.xlsx	Agg+	145	7
S1C1 21022023.xlsx	Agg+	155	7
S1C1 21022023.xlsx	Agg+	165	7
S1C1 24012023.xlsx	Agg+	25	0
S1C1 24012023.xlsx	Agg+	35	0
S1C1 24012023.xlsx	Agg+	45	0
S1C1 24012023.xlsx	Agg+	55	0
S1C1 24012023.xlsx	Agg+	65	0
S1C1 24012023.xlsx	Agg+	75	0
S1C1 24012023.xlsx	Agg+	85	0
S1C1 24012023.xlsx	Agg+	95	0
S1C1 24012023.xlsx	Agg+	105	0
S1C1 24012023.xlsx	Agg+	115	0
S1C1 24012023.xlsx	Agg+	125	0
S1C1 24012023.xlsx	Agg+	135	0
S1C1 24012023.xlsx	Agg+	145	1
S1C1 24012023.xlsx	Agg+	155	1
S1C1 24012023.xlsx	Agg+	165	1
S1C1 24042024.xlsx	NPY-KD	25	0
S1C1 24042024.xlsx	NPY-KD	35	0
S1C1 24042024.xlsx	NPY-KD	45	0
S1C1 24042024.xlsx	NPY-KD	55	1
S1C1 24042024.xlsx	NPY-KD	65	2
S1C1 24042024.xlsx	NPY-KD	75	3
S1C1 24042024.xlsx	NPY-KD	85	4
S1C1 24042024.xlsx	NPY-KD	95	5
S1C1 24042024.xlsx	NPY-KD	105	6
S1C1 24042024.xlsx	NPY-KD	115	7
S1C1 24042024.xlsx	NPY-KD	125	8
S1C1 24042024.xlsx	NPY-KD	135	9
S1C1 24042024.xlsx	NPY-KD	145	10
S1C1 24042024.xlsx	NPY-KD	155	11
S1C1 24042024.xlsx	NPY-KD	165	12
S1C1 27022023.xlsx	Agg+	25	0
S1C1 27022023.xlsx	Agg+	35	0
S1C1 27022023.xlsx	Agg+	45	1
S1C1 27022023.xlsx	Agg+	55	3
S1C1 27022023.xlsx	Agg+	65	6
S1C1 27022023.xlsx	Agg+	75	8
S1C1 27022023.xlsx	Agg+	85	11
S1C1 27022023.xlsx	Agg+	95	14
S1C1 27022023.xlsx	Agg+	105	16
S1C1 27022023.xlsx	Agg+	115	19
S1C1 27022023.xlsx	Agg+	125	14
S1C1 27022023.xlsx	Agg+	135	14
S1C1 27022023.xlsx	Agg+	145	13
S1C1 27022023.xlsx	Agg+	155	10
S1C1 27022023.xlsx	Agg+	165	8
S1C1 27042024.xlsx	NPY-KD	25	3
S1C1 27042024.xlsx	NPY-KD	35	5
S1C1 27042024.xlsx	NPY-KD	45	5
S1C1 27042024.xlsx	NPY-KD	55	7
S1C1 27042024.xlsx	NPY-KD	65	7
S1C1 27042024.xlsx	NPY-KD	75	9
S1C1 27042024.xlsx	NPY-KD	85	10
S1C1 27042024.xlsx	NPY-KD	95	9
S1C1 27042024.xlsx	NPY-KD	105	6
S1C1 27042024.xlsx	NPY-KD	115	7
S1C1 27042024.xlsx	NPY-KD	125	6
S1C1 27042024.xlsx	NPY-KD	135	8
S1C1 27042024.xlsx	NPY-KD	145	6
S1C1 27042024.xlsx	NPY-KD	155	4
S1C1 27042024.xlsx	NPY-KD	165	5
S1C1 31052023.xlsx	Agg+	25	6
S1C1 31052023.xlsx	Agg+	35	5
S1C1 31052023.xlsx	Agg+	45	4
S1C1 31052023.xlsx	Agg+	55	5
S1C1 31052023.xlsx	Agg+	65	4
S1C1 31052023.xlsx	Agg+	75	3
S1C1 31052023.xlsx	Agg+	85	4
S1C1 31052023.xlsx	Agg+	95	3
S1C1 31052023.xlsx	Agg+	105	3
S1C1 31052023.xlsx	Agg+	115	3
S1C1 31052023.xlsx	Agg+	125	3
S1C1 31052023.xlsx	Agg+	135	3
S1C1 31052023.xlsx	Agg+	145	3
S1C1 31052023.xlsx	Agg+	155	3
S1C1 31052023.xlsx	Agg+	165	3
S1C2 07042024.xlsx	NPY-KD	25	2
S1C2 07042024.xlsx	NPY-KD	35	3
S1C2 07042024.xlsx	NPY-KD	45	5
S1C2 07042024.xlsx	NPY-KD	55	7
S1C2 07042024.xlsx	NPY-KD	65	8
S1C2 07042024.xlsx	NPY-KD	75	10
S1C2 07042024.xlsx	NPY-KD	85	12
S1C2 07042024.xlsx	NPY-KD	95	13
S1C2 07042024.xlsx	NPY-KD	105	14
S1C2 07042024.xlsx	NPY-KD	115	15
S1C2 07042024.xlsx	NPY-KD	125	16
S1C2 07042024.xlsx	NPY-KD	135	16
S1C2 07042024.xlsx	NPY-KD	145	17
S1C2 07042024.xlsx	NPY-KD	155	17
S1C2 07042024.xlsx	NPY-KD	165	17
S1C2 15022023.xlsx	Agg+	25	4
S1C2 15022023.xlsx	Agg+	35	4
S1C2 15022023.xlsx	Agg+	45	4
S1C2 15022023.xlsx	Agg+	55	5
S1C2 15022023.xlsx	Agg+	65	5
S1C2 15022023.xlsx	Agg+	75	4
S1C2 15022023.xlsx	Agg+	85	5
S1C2 15022023.xlsx	Agg+	95	3
S1C2 15022023.xlsx	Agg+	105	3
S1C2 15022023.xlsx	Agg+	115	4
S1C2 15022023.xlsx	Agg+	125	5
S1C2 15022023.xlsx	Agg+	135	4
S1C2 15022023.xlsx	Agg+	145	4
S1C2 15022023.xlsx	Agg+	155	4
S1C2 15022023.xlsx	Agg+	165	4
S1C2 21022023.xlsx	Agg+	25	3
S1C2 21022023.xlsx	Agg+	35	6
S1C2 21022023.xlsx	Agg+	45	7
S1C2 21022023.xlsx	Agg+	55	9
S1C2 21022023.xlsx	Agg+	65	9
S1C2 21022023.xlsx	Agg+	75	9
S1C2 21022023.xlsx	Agg+	85	8
S1C2 21022023.xlsx	Agg+	95	8
S1C2 21022023.xlsx	Agg+	105	7
S1C2 21022023.xlsx	Agg+	115	6
S1C2 21022023.xlsx	Agg+	125	6
S1C2 21022023.xlsx	Agg+	135	5
S1C2 21022023.xlsx	Agg+	145	5
S1C2 21022023.xlsx	Agg+	155	4
S1C2 21022023.xlsx	Agg+	165	5
S1C2 24012023.xlsx	Agg+	25	0
S1C2 24012023.xlsx	Agg+	35	2
S1C2 24012023.xlsx	Agg+	45	4
S1C2 24012023.xlsx	Agg+	55	6
S1C2 24012023.xlsx	Agg+	65	7
S1C2 24012023.xlsx	Agg+	75	8
S1C2 24012023.xlsx	Agg+	85	11
S1C2 24012023.xlsx	Agg+	95	11
S1C2 24012023.xlsx	Agg+	105	11
S1C2 24012023.xlsx	Agg+	115	8
S1C2 24012023.xlsx	Agg+	125	11
S1C2 24012023.xlsx	Agg+	135	11
S1C2 24012023.xlsx	Agg+	145	11
S1C2 24012023.xlsx	Agg+	155	10
S1C2 24012023.xlsx	Agg+	165	9
S1C2 24042024.xlsx	NPY-KD	25	0
S1C2 24042024.xlsx	NPY-KD	35	0
S1C2 24042024.xlsx	NPY-KD	45	1
S1C2 24042024.xlsx	NPY-KD	55	2
S1C2 24042024.xlsx	NPY-KD	65	3
S1C2 24042024.xlsx	NPY-KD	75	4
S1C2 24042024.xlsx	NPY-KD	85	5
S1C2 24042024.xlsx	NPY-KD	95	6
S1C2 24042024.xlsx	NPY-KD	105	7
S1C2 24042024.xlsx	NPY-KD	115	8
S1C2 24042024.xlsx	NPY-KD	125	9
S1C2 24042024.xlsx	NPY-KD	135	11
S1C2 24042024.xlsx	NPY-KD	145	11
S1C2 24042024.xlsx	NPY-KD	155	11
S1C2 24042024.xlsx	NPY-KD	165	13
S1C2 27022023.xlsx	Agg+	25	2
S1C2 27022023.xlsx	Agg+	35	3
S1C2 27022023.xlsx	Agg+	45	4
S1C2 27022023.xlsx	Agg+	55	5
S1C2 27022023.xlsx	Agg+	65	5
S1C2 27022023.xlsx	Agg+	75	5
S1C2 27022023.xlsx	Agg+	85	6
S1C2 27022023.xlsx	Agg+	95	6
S1C2 27022023.xlsx	Agg+	105	7
S1C2 27022023.xlsx	Agg+	115	7
S1C2 27022023.xlsx	Agg+	125	8
S1C2 27022023.xlsx	Agg+	135	7
S1C2 27022023.xlsx	Agg+	145	8
S1C2 27022023.xlsx	Agg+	155	8
S1C2 27022023.xlsx	Agg+	165	8
S1C2 27042024.xlsx	NPY-KD	25	3
S1C2 27042024.xlsx	NPY-KD	35	6
S1C2 27042024.xlsx	NPY-KD	45	5
S1C2 27042024.xlsx	NPY-KD	55	7
S1C2 27042024.xlsx	NPY-KD	65	9
S1C2 27042024.xlsx	NPY-KD	75	10
S1C2 27042024.xlsx	NPY-KD	85	11
S1C2 27042024.xlsx	NPY-KD	95	12
S1C2 27042024.xlsx	NPY-KD	105	12
S1C2 27042024.xlsx	NPY-KD	115	11
S1C2 27042024.xlsx	NPY-KD	125	11
S1C2 27042024.xlsx	NPY-KD	135	8
S1C2 27042024.xlsx	NPY-KD	145	10
S1C2 27042024.xlsx	NPY-KD	155	8
S1C2 27042024.xlsx	NPY-KD	165	9
S1C3 07042024.xlsx	NPY-KD	25	1
S1C3 07042024.xlsx	NPY-KD	35	1
S1C3 07042024.xlsx	NPY-KD	45	3
S1C3 07042024.xlsx	NPY-KD	55	5
S1C3 07042024.xlsx	NPY-KD	65	7
S1C3 07042024.xlsx	NPY-KD	75	8
S1C3 07042024.xlsx	NPY-KD	85	9
S1C3 07042024.xlsx	NPY-KD	95	11
S1C3 07042024.xlsx	NPY-KD	105	12
S1C3 07042024.xlsx	NPY-KD	115	14
S1C3 07042024.xlsx	NPY-KD	125	15
S1C3 07042024.xlsx	NPY-KD	135	16
S1C3 07042024.xlsx	NPY-KD	145	16
S1C3 07042024.xlsx	NPY-KD	155	18
S1C3 07042024.xlsx	NPY-KD	165	17
S1C3 15022023.xlsx	Agg+	25	5
S1C3 15022023.xlsx	Agg+	35	3
S1C3 15022023.xlsx	Agg+	45	3
S1C3 15022023.xlsx	Agg+	55	4
S1C3 15022023.xlsx	Agg+	65	3
S1C3 15022023.xlsx	Agg+	75	3
S1C3 15022023.xlsx	Agg+	85	3
S1C3 15022023.xlsx	Agg+	95	3
S1C3 15022023.xlsx	Agg+	105	3
S1C3 15022023.xlsx	Agg+	115	3
S1C3 15022023.xlsx	Agg+	125	3
S1C3 15022023.xlsx	Agg+	135	3
S1C3 15022023.xlsx	Agg+	145	3
S1C3 15022023.xlsx	Agg+	155	3
S1C3 15022023.xlsx	Agg+	165	2
S1C3 21022023.xlsx	Agg+	25	1
S1C3 21022023.xlsx	Agg+	35	4
S1C3 21022023.xlsx	Agg+	45	5
S1C3 21022023.xlsx	Agg+	55	6
S1C3 21022023.xlsx	Agg+	65	6
S1C3 21022023.xlsx	Agg+	75	6
S1C3 21022023.xlsx	Agg+	85	6
S1C3 21022023.xlsx	Agg+	95	7
S1C3 21022023.xlsx	Agg+	105	5
S1C3 21022023.xlsx	Agg+	115	9
S1C3 21022023.xlsx	Agg+	125	7
S1C3 21022023.xlsx	Agg+	135	6
S1C3 21022023.xlsx	Agg+	145	7
S1C3 21022023.xlsx	Agg+	155	6
S1C3 21022023.xlsx	Agg+	165	5
S1C3 23012023.xlsx	Agg+	25	5
S1C3 23012023.xlsx	Agg+	35	7
S1C3 23012023.xlsx	Agg+	45	9
S1C3 23012023.xlsx	Agg+	55	9
S1C3 23012023.xlsx	Agg+	65	11
S1C3 23012023.xlsx	Agg+	75	12
S1C3 23012023.xlsx	Agg+	85	25
S1C3 23012023.xlsx	Agg+	95	13
S1C3 23012023.xlsx	Agg+	105	12
S1C3 23012023.xlsx	Agg+	115	11
S1C3 23012023.xlsx	Agg+	125	10
S1C3 23012023.xlsx	Agg+	135	10
S1C3 23012023.xlsx	Agg+	145	11
S1C3 23012023.xlsx	Agg+	155	10
S1C3 23012023.xlsx	Agg+	165	0
S1C3 24012023.xlsx	Agg+	25	0
S1C3 24012023.xlsx	Agg+	35	1
S1C3 24012023.xlsx	Agg+	45	2
S1C3 24012023.xlsx	Agg+	55	4
S1C3 24012023.xlsx	Agg+	65	5
S1C3 24012023.xlsx	Agg+	75	6
S1C3 24012023.xlsx	Agg+	85	9
S1C3 24012023.xlsx	Agg+	95	12
S1C3 24012023.xlsx	Agg+	105	14
S1C3 24012023.xlsx	Agg+	115	13
S1C3 24012023.xlsx	Agg+	125	18
S1C3 24012023.xlsx	Agg+	135	19
S1C3 24012023.xlsx	Agg+	145	19
S1C3 24012023.xlsx	Agg+	155	21
S1C3 24012023.xlsx	Agg+	165	20
S1C3 27042024.xlsx	NPY-KD	25	4
S1C3 27042024.xlsx	NPY-KD	35	5
S1C3 27042024.xlsx	NPY-KD	45	6
S1C3 27042024.xlsx	NPY-KD	55	9
S1C3 27042024.xlsx	NPY-KD	65	9
S1C3 27042024.xlsx	NPY-KD	75	11
S1C3 27042024.xlsx	NPY-KD	85	8
S1C3 27042024.xlsx	NPY-KD	95	8
S1C3 27042024.xlsx	NPY-KD	105	6
S1C3 27042024.xlsx	NPY-KD	115	8
S1C3 27042024.xlsx	NPY-KD	125	6
S1C3 27042024.xlsx	NPY-KD	135	8
S1C3 27042024.xlsx	NPY-KD	145	8
S1C3 27042024.xlsx	NPY-KD	155	7
S1C3 27042024.xlsx	NPY-KD	165	7
S1C4 15022023.xlsx	Agg+	25	0
S1C4 15022023.xlsx	Agg+	35	0
S1C4 15022023.xlsx	Agg+	45	0
S1C4 15022023.xlsx	Agg+	55	1
S1C4 15022023.xlsx	Agg+	65	1
S1C4 15022023.xlsx	Agg+	75	1
S1C4 15022023.xlsx	Agg+	85	2
S1C4 15022023.xlsx	Agg+	95	2
S1C4 15022023.xlsx	Agg+	105	1
S1C4 15022023.xlsx	Agg+	115	2
S1C4 15022023.xlsx	Agg+	125	3
S1C4 15022023.xlsx	Agg+	135	3
S1C4 15022023.xlsx	Agg+	145	4
S1C4 15022023.xlsx	Agg+	155	4
S1C4 15022023.xlsx	Agg+	165	4
S1C4 21022023.xlsx	Agg+	25	0
S1C4 21022023.xlsx	Agg+	35	1
S1C4 21022023.xlsx	Agg+	45	2
S1C4 21022023.xlsx	Agg+	55	3
S1C4 21022023.xlsx	Agg+	65	3
S1C4 21022023.xlsx	Agg+	75	4
S1C4 21022023.xlsx	Agg+	85	5
S1C4 21022023.xlsx	Agg+	95	6
S1C4 21022023.xlsx	Agg+	105	6
S1C4 21022023.xlsx	Agg+	115	6
S1C4 21022023.xlsx	Agg+	125	6
S1C4 21022023.xlsx	Agg+	135	6
S1C4 21022023.xlsx	Agg+	145	6
S1C4 21022023.xlsx	Agg+	155	5
S1C4 21022023.xlsx	Agg+	165	5
S1C4 23012023.xlsx	Agg+	25	0
S1C4 23012023.xlsx	Agg+	35	0
S1C4 23012023.xlsx	Agg+	45	3
S1C4 23012023.xlsx	Agg+	55	4
S1C4 23012023.xlsx	Agg+	65	5
S1C4 23012023.xlsx	Agg+	75	5
S1C4 23012023.xlsx	Agg+	85	5
S1C4 23012023.xlsx	Agg+	95	4
S1C4 23012023.xlsx	Agg+	105	4
S1C4 23012023.xlsx	Agg+	115	4
S1C4 23012023.xlsx	Agg+	125	4
S1C4 23012023.xlsx	Agg+	135	4
S1C4 23012023.xlsx	Agg+	145	4
S1C4 23012023.xlsx	Agg+	155	3
S1C4 23012023.xlsx	Agg+	165	0
S1C4 27042024.xlsx	NPY-KD	25	3
S1C4 27042024.xlsx	NPY-KD	35	5
S1C4 27042024.xlsx	NPY-KD	45	7
S1C4 27042024.xlsx	NPY-KD	55	9
S1C4 27042024.xlsx	NPY-KD	65	10
S1C4 27042024.xlsx	NPY-KD	75	11
S1C4 27042024.xlsx	NPY-KD	85	12
S1C4 27042024.xlsx	NPY-KD	95	14
S1C4 27042024.xlsx	NPY-KD	105	16
S1C4 27042024.xlsx	NPY-KD	115	17
S1C4 27042024.xlsx	NPY-KD	125	15
S1C4 27042024.xlsx	NPY-KD	135	17
S1C4 27042024.xlsx	NPY-KD	145	15
S1C4 27042024.xlsx	NPY-KD	155	13
S1C4 27042024.xlsx	NPY-KD	165	14
S1C5 07042024.xlsx	NPY-KD	25	1
S1C5 07042024.xlsx	NPY-KD	35	3
S1C5 07042024.xlsx	NPY-KD	45	5
S1C5 07042024.xlsx	NPY-KD	55	6
S1C5 07042024.xlsx	NPY-KD	65	8
S1C5 07042024.xlsx	NPY-KD	75	9
S1C5 07042024.xlsx	NPY-KD	85	11
S1C5 07042024.xlsx	NPY-KD	95	12
S1C5 07042024.xlsx	NPY-KD	105	12
S1C5 07042024.xlsx	NPY-KD	115	14
S1C5 07042024.xlsx	NPY-KD	125	15
S1C5 07042024.xlsx	NPY-KD	135	16
S1C5 07042024.xlsx	NPY-KD	145	16
S1C5 07042024.xlsx	NPY-KD	155	18
S1C5 07042024.xlsx	NPY-KD	165	15
S1C5 21022023.xlsx	Agg+	25	4
S1C5 21022023.xlsx	Agg+	35	4
S1C5 21022023.xlsx	Agg+	45	4
S1C5 21022023.xlsx	Agg+	55	4
S1C5 21022023.xlsx	Agg+	65	4
S1C5 21022023.xlsx	Agg+	75	5
S1C5 21022023.xlsx	Agg+	85	5
S1C5 21022023.xlsx	Agg+	95	7
S1C5 21022023.xlsx	Agg+	105	7
S1C5 21022023.xlsx	Agg+	115	5
S1C5 21022023.xlsx	Agg+	125	6
S1C5 21022023.xlsx	Agg+	135	5
S1C5 21022023.xlsx	Agg+	145	5
S1C5 21022023.xlsx	Agg+	155	5
S1C5 21022023.xlsx	Agg+	165	4
S1C5 23012023.xlsx	Agg+	25	0
S1C5 23012023.xlsx	Agg+	35	0
S1C5 23012023.xlsx	Agg+	45	1
S1C5 23012023.xlsx	Agg+	55	2
S1C5 23012023.xlsx	Agg+	65	4
S1C5 23012023.xlsx	Agg+	75	5
S1C5 23012023.xlsx	Agg+	85	5
S1C5 23012023.xlsx	Agg+	95	5
S1C5 23012023.xlsx	Agg+	105	4
S1C5 23012023.xlsx	Agg+	115	4
S1C5 23012023.xlsx	Agg+	125	4
S1C5 23012023.xlsx	Agg+	135	4
S1C5 23012023.xlsx	Agg+	145	4
S1C5 23012023.xlsx	Agg+	155	4
S1C5 23012023.xlsx	Agg+	165	3
S1C5 27042024.xlsx	NPY-KD	25	6
S1C5 27042024.xlsx	NPY-KD	35	11
S1C5 27042024.xlsx	NPY-KD	45	13
S1C5 27042024.xlsx	NPY-KD	55	17
S1C5 27042024.xlsx	NPY-KD	65	19
S1C5 27042024.xlsx	NPY-KD	75	21
S1C5 27042024.xlsx	NPY-KD	85	21
S1C5 27042024.xlsx	NPY-KD	95	22
S1C5 27042024.xlsx	NPY-KD	105	20
S1C5 27042024.xlsx	NPY-KD	115	18
S1C5 27042024.xlsx	NPY-KD	125	16
S1C5 27042024.xlsx	NPY-KD	135	16
S1C5 27042024.xlsx	NPY-KD	145	16
S1C5 27042024.xlsx	NPY-KD	155	15
S1C5 27042024.xlsx	NPY-KD	165	15
S1C6 07042024.xlsx	NPY-KD	25	1
S1C6 07042024.xlsx	NPY-KD	35	3
S1C6 07042024.xlsx	NPY-KD	45	5
S1C6 07042024.xlsx	NPY-KD	55	7
S1C6 07042024.xlsx	NPY-KD	65	8
S1C6 07042024.xlsx	NPY-KD	75	10
S1C6 07042024.xlsx	NPY-KD	85	10
S1C6 07042024.xlsx	NPY-KD	95	11
S1C6 07042024.xlsx	NPY-KD	105	12
S1C6 07042024.xlsx	NPY-KD	115	9
S1C6 07042024.xlsx	NPY-KD	125	11
S1C6 07042024.xlsx	NPY-KD	135	11
S1C6 07042024.xlsx	NPY-KD	145	10
S1C6 07042024.xlsx	NPY-KD	155	10
S1C6 07042024.xlsx	NPY-KD	165	11
S1C6 23012023.xlsx	Agg+	25	0
S1C6 23012023.xlsx	Agg+	35	1
S1C6 23012023.xlsx	Agg+	45	3
S1C6 23012023.xlsx	Agg+	55	5
S1C6 23012023.xlsx	Agg+	65	6
S1C6 23012023.xlsx	Agg+	75	7
S1C6 23012023.xlsx	Agg+	85	8
S1C6 23012023.xlsx	Agg+	95	8
S1C6 23012023.xlsx	Agg+	105	7
S1C6 23012023.xlsx	Agg+	115	7
S1C6 23012023.xlsx	Agg+	125	8
S1C6 23012023.xlsx	Agg+	135	7
S1C6 23012023.xlsx	Agg+	145	8
S1C6 23012023.xlsx	Agg+	155	9
S1C6 23012023.xlsx	Agg+	165	12
S1C6 27042024.xlsx	NPY-KD	25	1
S1C6 27042024.xlsx	NPY-KD	35	3
S1C6 27042024.xlsx	NPY-KD	45	8
S1C6 27042024.xlsx	NPY-KD	55	11
S1C6 27042024.xlsx	NPY-KD	65	12
S1C6 27042024.xlsx	NPY-KD	75	13
S1C6 27042024.xlsx	NPY-KD	85	16
S1C6 27042024.xlsx	NPY-KD	95	18
S1C6 27042024.xlsx	NPY-KD	105	17
S1C6 27042024.xlsx	NPY-KD	115	16
S1C6 27042024.xlsx	NPY-KD	125	16
S1C6 27042024.xlsx	NPY-KD	135	15
S1C6 27042024.xlsx	NPY-KD	145	15
S1C6 27042024.xlsx	NPY-KD	155	14
S1C6 27042024.xlsx	NPY-KD	165	14
S1C7 07042024.xlsx	NPY-KD	25	6
S1C7 07042024.xlsx	NPY-KD	35	9
S1C7 07042024.xlsx	NPY-KD	45	11
S1C7 07042024.xlsx	NPY-KD	55	14
S1C7 07042024.xlsx	NPY-KD	65	16
S1C7 07042024.xlsx	NPY-KD	75	19
S1C7 07042024.xlsx	NPY-KD	85	19
S1C7 07042024.xlsx	NPY-KD	95	22
S1C7 07042024.xlsx	NPY-KD	105	22
S1C7 07042024.xlsx	NPY-KD	115	23
S1C7 07042024.xlsx	NPY-KD	125	21
S1C7 07042024.xlsx	NPY-KD	135	20
S1C7 07042024.xlsx	NPY-KD	145	18
S1C7 07042024.xlsx	NPY-KD	155	19
S1C7 07042024.xlsx	NPY-KD	165	17
S1C8 07042024.xlsx	NPY-KD	25	3
S1C8 07042024.xlsx	NPY-KD	35	5
S1C8 07042024.xlsx	NPY-KD	45	7
S1C8 07042024.xlsx	NPY-KD	55	11
S1C8 07042024.xlsx	NPY-KD	65	13
S1C8 07042024.xlsx	NPY-KD	75	17
S1C8 07042024.xlsx	NPY-KD	85	21
S1C8 07042024.xlsx	NPY-KD	95	23
S1C8 07042024.xlsx	NPY-KD	105	26
S1C8 07042024.xlsx	NPY-KD	115	31
S1C8 07042024.xlsx	NPY-KD	125	33
S1C8 07042024.xlsx	NPY-KD	135	35
S1C8 07042024.xlsx	NPY-KD	145	36
S1C8 07042024.xlsx	NPY-KD	155	38
S1C8 07042024.xlsx	NPY-KD	165	38
S2C1 13022023.xlsx	Agg+	25	0
S2C1 13022023.xlsx	Agg+	35	0
S2C1 13022023.xlsx	Agg+	45	0
S2C1 13022023.xlsx	Agg+	55	1
S2C1 13022023.xlsx	Agg+	65	1
S2C1 13022023.xlsx	Agg+	75	1
S2C1 13022023.xlsx	Agg+	85	1
S2C1 13022023.xlsx	Agg+	95	3
S2C1 13022023.xlsx	Agg+	105	3
S2C1 13022023.xlsx	Agg+	115	3
S2C1 13022023.xlsx	Agg+	125	4
S2C1 13022023.xlsx	Agg+	135	4
S2C1 13022023.xlsx	Agg+	145	4
S2C1 13022023.xlsx	Agg+	155	4
S2C1 13022023.xlsx	Agg+	165	5
S2C1 24042024.xlsx	NPY-KD	25	0
S2C1 24042024.xlsx	NPY-KD	35	1
S2C1 24042024.xlsx	NPY-KD	45	3
S2C1 24042024.xlsx	NPY-KD	55	5
S2C1 24042024.xlsx	NPY-KD	65	7
S2C1 24042024.xlsx	NPY-KD	75	10
S2C1 24042024.xlsx	NPY-KD	85	10
S2C1 24042024.xlsx	NPY-KD	95	11
S2C1 24042024.xlsx	NPY-KD	105	8
S2C1 24042024.xlsx	NPY-KD	115	10
S2C1 24042024.xlsx	NPY-KD	125	11
S2C1 24042024.xlsx	NPY-KD	135	12
S2C1 24042024.xlsx	NPY-KD	145	10
S2C1 24042024.xlsx	NPY-KD	155	11
S2C1 24042024.xlsx	NPY-KD	165	12
S2C2 24042024.xlsx	NPY-KD	25	1
S2C2 24042024.xlsx	NPY-KD	35	2
S2C2 24042024.xlsx	NPY-KD	45	5
S2C2 24042024.xlsx	NPY-KD	55	8
S2C2 24042024.xlsx	NPY-KD	65	9
S2C2 24042024.xlsx	NPY-KD	75	8
S2C2 24042024.xlsx	NPY-KD	85	10
S2C2 24042024.xlsx	NPY-KD	95	9
S2C2 24042024.xlsx	NPY-KD	105	10
S2C2 24042024.xlsx	NPY-KD	115	10
S2C2 24042024.xlsx	NPY-KD	125	10
S2C2 24042024.xlsx	NPY-KD	135	9
S2C2 24042024.xlsx	NPY-KD	145	9
S2C2 24042024.xlsx	NPY-KD	155	9
S2C2 24042024.xlsx	NPY-KD	165	8
S3C1 31052023.xlsx	Agg+	25	6
S3C1 31052023.xlsx	Agg+	35	8
S3C1 31052023.xlsx	Agg+	45	11
S3C1 31052023.xlsx	Agg+	55	14
S3C1 31052023.xlsx	Agg+	65	16
S3C1 31052023.xlsx	Agg+	75	19
S3C1 31052023.xlsx	Agg+	85	22
S3C1 31052023.xlsx	Agg+	95	24
S3C1 31052023.xlsx	Agg+	105	25
S3C1 31052023.xlsx	Agg+	115	28
S3C1 31052023.xlsx	Agg+	125	29
S3C1 31052023.xlsx	Agg+	135	33
S3C1 31052023.xlsx	Agg+	145	32
S3C1 31052023.xlsx	Agg+	155	33
S3C1 31052023.xlsx	Agg+	165	29
S3C2 31052023.xlsx	Agg+	25	1
S3C2 31052023.xlsx	Agg+	35	2
S3C2 31052023.xlsx	Agg+	45	4
S3C2 31052023.xlsx	Agg+	55	6
S3C2 31052023.xlsx	Agg+	65	7
S3C2 31052023.xlsx	Agg+	75	8
S3C2 31052023.xlsx	Agg+	85	11
S3C2 31052023.xlsx	Agg+	95	13
S3C2 31052023.xlsx	Agg+	105	15
S3C2 31052023.xlsx	Agg+	115	18
S3C2 31052023.xlsx	Agg+	125	18
S3C2 31052023.xlsx	Agg+	135	21
S3C2 31052023.xlsx	Agg+	145	20
S3C2 31052023.xlsx	Agg+	155	22
S3C2 31052023.xlsx	Agg+	165	24

## Sheet: Fig3o
group	aggression_latency	aggression_binary
npykd	826	1
npykd	900	0
npykd	680	1
npykd	830	1
npykd	402	1
npykd	900	0
npykd	900	0
npykd	900	0
npykd	900	0
npykd	898	1
npykd	556	1
npykd	692	1
npykd	476	1
scrambled	426	1
scrambled	136	1
scrambled	434	1
scrambled	900	0
scrambled	240	1
scrambled	180	1
scrambled	326	1
scrambled	900	0
scrambled	900	0
scrambled	664	1
scrambled	239	1
scrambled	158	1
scrambled	226	1

[truncated: 3 more sheets: Fig3q, Fig3s, Fig3v]
