# Supplementary material for: Integration of hunger and hormonal state gates infant-directed aggression
Source: Nature. 2025 Oct 22;648(8092):138–45. doi: 10.1038/s41586-025-09651-2 (PMC12675289; doi:10.1038/s41586-025-09651-2)
Supplement: Supplementary file 7 — Source Data Fig. 4 [file 41586_2025_9651_MOESM7_ESM.xlsx]

## Sheet: Fig4c
combined_state	Cell_index	norm_baseline_mean
preAgg+	0	2.14458e-16
preAgg+	24	3.9968e-17
preAgg+	23	1.70234e-16
preAgg+	22	1.93919e-16
preAgg+	21	1.76155e-16
preAgg+	20	0
preAgg+	19	2.5017e-16
preAgg+	18	1.43589e-16
preAgg+	17	3.01981e-16
preAgg+	16	2.4721e-16
preAgg+	15	2.31852e-16
preAgg+	14	2.11683e-16
preAgg+	13	3.40468e-17
preAgg+	12	1.11022e-16
preAgg+	11	1.87998e-16
preAgg+	10	7.54952e-17
preAgg+	25	1.79116e-16
preAgg+	9	1.64313e-16
preAgg+	26	1.02141e-16
preAgg+	28	8.14164e-17
preAgg+	6	3.41949e-16
preAgg+	5	1.40628e-16
preAgg+	4	1.14723e-16
preAgg+	3	3.19744e-16
preAgg+	2	2.19084e-16
preAgg+	1	1.59872e-16
preAgg+	0	1.42109e-16
preAgg+	37	1.02141e-16
preAgg+	36	1.61352e-16
preAgg+	35	9.32587e-17
preAgg+	34	1.68754e-16
preAgg+	33	2.38328e-16
preAgg+	31	2.25005e-16
preAgg+	30	2.78296e-16
preAgg+	29	3.41949e-16
preAgg+	27	2.17604e-16
preAgg+	8	2.53131e-16
preAgg+	7	3.30106e-16
preAgg+	6	6.9574e-17
preAgg+	16	2.44989e-16
preAgg+	15	1.2342e-16
preAgg+	14	1.53951e-16
preAgg+	13	1.76525e-16
preAgg+	12	2.27966e-16
preAgg+	11	1.58947e-16
preAgg+	10	9.91799e-17
preAgg+	9	1.00845e-16
preAgg+	8	1.56726e-16
preAgg+	7	7.04066e-17
preAgg+	6	1.44144e-16
preAgg+	5	1.31746e-16
preAgg+	4	1.4692e-16
preAgg+	3	1.71159e-16
preAgg+	2	1.46723e-16
preAgg+	17	6.14323e-17
preAgg+	18	2.36848e-17
preAgg+	19	2.61365e-16
preAgg+	20	1.27121e-16
preAgg+	5	1.70234e-16
preAgg+	4	6.9574e-17
preAgg+	3	1.70234e-16
preAgg+	2	1.64313e-16
preAgg+	1	1.93919e-16
preAgg+	0	1.64313e-16
preAgg+	30	8.50246e-17
preAgg+	7	2.45729e-16
preAgg+	29	2.25607e-16
preAgg+	27	2.62383e-16
preAgg+	26	3.04617e-17
preAgg+	25	2.34627e-16
preAgg+	24	2.77556e-17
preAgg+	23	2.03911e-16
preAgg+	22	1.32672e-16
preAgg+	21	2.26208e-16
preAgg+	28	1.55709e-16
preAgg+	8	2.78296e-16
preAgg+	9	2.93099e-16
preAgg+	10	8.88178e-17
preAgg+	9	3.5083e-16
preAgg+	8	1.4951e-16
preAgg+	7	1.4951e-16
preAgg+	6	2.9754e-16
preAgg+	5	1.56912e-16
preAgg+	4	2.62013e-16
preAgg+	3	2.67934e-16
preAgg+	2	2.9754e-16
preAgg+	1	3.56752e-16
preAgg+	0	3.005e-16
preAgg+	54	2.22045e-16
preAgg+	53	1.89478e-16
preAgg+	52	2.04281e-16
preAgg+	51	1.0066e-16
preAgg+	50	7.17944e-17
preAgg+	10	4.21885e-16
preAgg+	11	1.9688e-16
preAgg+	12	1.61352e-16
preAgg+	13	3.35287e-16
preAgg+	29	1.02141e-16
preAgg+	28	3.87838e-16
preAgg+	27	2.62013e-16
preAgg+	26	2.22045e-18
preAgg+	25	2.67934e-16
preAgg+	24	3.44909e-16
preAgg+	23	2.35367e-16
preAgg+	49	3.58232e-16
preAgg+	22	3.65633e-16
preAgg+	20	9.02981e-17
preAgg+	19	6.66134e-17
preAgg+	18	3.15303e-16
preAgg+	17	1.25825e-16
preAgg+	16	2.02061e-16
preAgg+	15	1.70234e-16
preAgg+	14	1.73195e-16
preAgg+	21	4.38168e-16
preAgg+	1	1.15903e-16
preAgg+	48	3.10862e-16
preAgg+	46	2.90138e-16
preAgg+	25	2.0132e-16
preAgg+	24	1.42109e-16
preAgg+	23	1.77636e-16
preAgg+	22	2.66454e-16
preAgg+	21	2.60532e-16
preAgg+	20	4.11523e-16
preAgg+	19	2.90138e-16
preAgg+	18	3.07902e-16
preAgg+	17	2.54611e-16
preAgg+	16	1.18424e-16
preAgg+	15	1.53951e-16
preAgg+	14	6.80937e-17
preAgg+	13	2.4721e-16
preAgg+	12	1.86517e-16
preAgg+	11	2.08722e-16
preAgg+	26	2.84217e-16
preAgg+	27	1.77636e-16
preAgg+	28	3.10862e-16
preAgg+	29	7.40149e-17
preAgg+	45	2.84217e-16
preAgg+	44	3.13823e-16
preAgg+	43	3.07902e-16
preAgg+	42	3.81917e-16
preAgg+	41	1.69494e-16
preAgg+	40	3.56752e-16
preAgg+	39	8.58572e-17
preAgg+	47	3.43429e-16
preAgg+	38	8.28967e-17
preAgg+	36	2.30926e-16
preAgg+	35	4.11153e-16
preAgg+	34	1.39148e-16
preAgg+	33	1.12503e-16
preAgg+	32	2.04281e-16
preAgg+	31	2.13163e-16
preAgg+	30	2.30926e-16
preAgg+	37	1.71714e-16
preAgg+	0	2.00765e-16
preAgg+	32	2.94579e-16
preAgg+	52	1.62833e-16
preAgg+	58	2.09647e-16
preAgg+	57	2.008e-16
preAgg+	56	2.19084e-16
preAgg+	55	2.03078e-16
preAgg+	54	1.19534e-16
preAgg+	53	2.11729e-16
preAgg+	51	2.04651e-16
preAgg+	50	2.20194e-16
preAgg+	49	3.87884e-16
preAgg+	48	2.28151e-16
preAgg+	47	1.60242e-16
preAgg+	46	3.04571e-16
preAgg+	59	2.99194e-16
preAgg+	45	2.54241e-16
preAgg+	43	3.32142e-16
preAgg+	42	1.63018e-16
preAgg+	40	2.61828e-16
preAgg+	39	1.40628e-16
preAgg+	38	3.60082e-16
preAgg+	37	2.29446e-16
preAgg+	36	1.81707e-16
preAgg+	35	2.09705e-16
preAgg+	34	2.22045e-16
preAgg+	33	2.08722e-16
preAgg+	32	2.77695e-16
preAgg+	31	2.76075e-16
preAgg+	44	1.62833e-16
preAgg+	30	2.15938e-16
preAgg+	60	1.89709e-16
preAgg+	62	2.12978e-16
preAgg+	88	2.63678e-16
preAgg+	87	1.94289e-16
preAgg+	86	1.014e-16
preAgg+	85	1.80966e-16
preAgg+	84	8.99281e-17
preAgg+	83	2.4943e-16
preAgg+	82	0
preAgg+	81	1.66811e-16
preAgg+	80	3.67206e-16
preAgg+	79	1.9799e-16
preAgg+	78	1.4729e-16
preAgg+	77	2.48505e-16
preAgg+	61	2.81002e-16
preAgg+	76	2.61643e-16
preAgg+	74	1.85268e-16
preAgg+	73	2.11312e-16
preAgg+	72	1.60797e-16
preAgg+	71	1.68014e-16
preAgg+	70	1.9836e-16
preAgg+	69	2.19269e-16
preAgg+	68	1.9799e-16
preAgg+	67	2.27966e-16
preAgg+	66	1.42479e-16
preAgg+	65	2.15661e-16
preAgg+	64	2.26856e-16
preAgg+	63	8.12313e-17
preAgg+	75	1.96695e-16
preAgg+	29	1.68014e-16
preAgg+	41	2.4943e-16
preAgg+	27	1.20459e-16
preAgg+	5	2.98557e-16
preAgg+	6	9.39064e-17
preAgg+	7	1.78006e-16
preAgg+	8	2.15013e-16
preAgg+	9	2.63678e-16
preAgg+	10	2.45752e-16
preAgg+	11	1.89663e-16
preAgg+	12	1.70604e-16
preAgg+	13	1.52841e-16
preAgg+	14	1.03066e-16
preAgg+	4	1.85777e-16
preAgg+	15	5.32907e-17
preAgg+	17	2.59561e-16
preAgg+	18	3.70491e-16
preAgg+	19	1.80087e-16
preAgg+	20	1.95446e-17
preAgg+	21	2.02246e-16
preAgg+	22	1.70419e-16
preAgg+	23	1.65053e-16
preAgg+	24	1.54414e-16
preAgg+	25	2.14273e-16
preAgg+	26	2.03541e-16
preAgg+	16	2.46099e-16
preAgg+	2	1.55801e-16
preAgg+	3	1.78931e-16
preAgg+	28	8.21565e-17
preAgg+	1	6.30977e-17
Agg+	12	1.20644e-16
Agg+	36	2.39808e-16
Agg+	35	3.65633e-16
Agg+	34	1.27676e-16
Agg+	33	5.4771e-17
Agg+	32	3.59712e-16
Agg+	31	7.10543e-17
Agg+	30	3.04941e-16
Agg+	29	1.22865e-16
Agg+	28	2.59052e-16
Agg+	27	2.36107e-16
Agg+	13	2.39068e-16
Agg+	26	2.20564e-16
Agg+	24	1.94659e-16
Agg+	23	3.15303e-16
Agg+	22	7.54952e-17
Agg+	21	2.04281e-16
Agg+	20	3.08272e-16
Agg+	19	3.22705e-16
Agg+	18	1.45069e-16
Agg+	14	1.05101e-16
Agg+	17	2.64973e-16
Agg+	16	2.60532e-16
Agg+	15	1.45069e-16
Agg+	25	1.71714e-16
Agg+	37	1.34707e-16
Agg+	11	1.52471e-16
Agg+	9	2.17604e-16
Agg+	16	2.94579e-16
Agg+	17	2.02662e-16
Agg+	18	1.84482e-16
Agg+	19	2.29215e-16
Agg+	20	2.32962e-16
Agg+	21	3.08457e-16
Agg+	22	4.14483e-17
Agg+	23	1.0066e-16
Agg+	24	1.09542e-16
Agg+	25	2.59792e-16
Agg+	26	2.67009e-16
Agg+	27	9.52016e-17
Agg+	28	1.37332e-16
Agg+	29	1.7412e-16
Agg+	30	1.94613e-16
Agg+	31	3.34085e-16
Agg+	32	1.56726e-16
Agg+	33	6.06922e-17
Agg+	30	2.36663e-16
Agg+	29	7.34598e-17
Agg+	28	8.40069e-17
Agg+	27	1.78746e-16
Agg+	26	2.59792e-16
Agg+	15	1.00845e-16
Agg+	14	1.41738e-16
Agg+	13	2.19639e-16
Agg+	12	2.05391e-16
Agg+	8	1.65793e-16
Agg+	7	2.23525e-16
Agg+	6	2.06501e-16
Agg+	5	2.34627e-16
Agg+	4	1.64313e-16
Agg+	3	7.40149e-18
Agg+	2	1.9984e-16
Agg+	1	2.4869e-16
Agg+	0	2.91619e-16
Agg+	27	2.59052e-16
Agg+	28	1.46549e-16
Agg+	10	1.33967e-16
Agg+	29	6.80937e-17
Agg+	1	5.19029e-17
Agg+	2	8.94655e-17
Agg+	3	2.77186e-16
Agg+	4	2.53131e-16
Agg+	5	1.6274e-16
Agg+	6	5.23655e-17
Agg+	7	1.64128e-16
Agg+	8	2.29446e-16
Agg+	9	2.04189e-16
Agg+	10	2.56947e-16
Agg+	11	1.4766e-16
Agg+	0	1.71344e-16
Agg+	26	4.27806e-16
Agg+	12	3.09382e-16
Agg+	24	4.02641e-16
Agg+	33	2.62753e-16
Agg+	32	6.51331e-17
Agg+	31	2.60532e-16
Agg+	30	2.60532e-16
Agg+	29	2.07242e-16
Agg+	28	2.07242e-16
Agg+	27	3.18264e-16
Agg+	26	1.71714e-16
Agg+	25	1.10652e-16
Agg+	24	1.83557e-16
Agg+	23	2.14273e-16
Agg+	22	1.0066e-16
Agg+	21	1.24345e-16
Agg+	20	3.55271e-17
Agg+	19	2.87178e-16
Agg+	18	2.9902e-16
Agg+	17	8.28967e-17
Agg+	34	7.99361e-17
Agg+	16	1.61352e-16
Agg+	35	1.4803e-16
Agg+	37	2.60532e-16
Agg+	54	3.84877e-17
Agg+	53	2.81256e-16
Agg+	52	2.30926e-16
Agg+	51	1.80596e-16
Agg+	50	2.35367e-16
Agg+	49	1.43959e-16
Agg+	48	1.59872e-16
Agg+	47	7.69755e-17
Agg+	46	4.02641e-16
Agg+	45	1.59872e-16
Agg+	44	4.17444e-16
Agg+	43	1.62833e-16
Agg+	42	2.22045e-16
Agg+	41	3.07902e-16
Agg+	40	1.39148e-16
Agg+	39	1.18424e-16
Agg+	38	2.66454e-16
Agg+	36	2.39808e-16
Agg+	25	2.91619e-16
Agg+	15	2.0132e-16
Agg+	13	2.87178e-16
Agg+	6	1.55431e-16
Agg+	7	7.25346e-17
Agg+	8	3.982e-16
Agg+	9	2.10202e-16
Agg+	10	1.40628e-16
Agg+	11	2.85697e-16
Agg+	13	2.76075e-16
Agg+	14	1.43589e-16
Agg+	15	3.23445e-16
Agg+	16	2.26485e-16
Agg+	17	1.43589e-16
Agg+	18	3.15303e-16
Agg+	19	2.44249e-16
Agg+	20	7.25346e-17
Agg+	21	2.45729e-16
Agg+	22	1.9688e-16
Agg+	23	0
Agg+	5	3.27146e-16
Agg+	14	2.75335e-16
Agg+	4	3.62673e-16
Agg+	2	2.32407e-16
Agg+	12	1.83557e-16
Agg+	11	2.66454e-16
Agg+	10	2.78296e-16
Agg+	9	1.36187e-16
Agg+	8	1.42109e-16
Agg+	7	2.66454e-16
Agg+	6	2.60532e-16
Agg+	5	0
Agg+	4	3.07902e-16
Agg+	3	1.70234e-16
Agg+	2	1.77636e-16
Agg+	1	1.30266e-16
Agg+	0	2.78296e-16
Agg+	25	1.15833e-16
Agg+	65	2.64326e-16
Agg+	0	2.70894e-16
Agg+	1	2.91619e-16
Agg+	3	2.08722e-16
Agg+	24	1.72455e-16
Agg+	66	6.71685e-17
Agg+	22	1.58854e-16
Agg+	87	2.24265e-16
Agg+	88	1.66533e-17
Agg+	64	2.49153e-16
Agg+	63	1.38038e-16
Agg+	62	2.53131e-16
Agg+	61	1.46549e-16
Agg+	60	1.1019e-16
Agg+	59	1.73195e-16
Agg+	58	1.29711e-16
Agg+	57	2.06687e-16
Agg+	56	1.52286e-16
Agg+	55	1.67829e-16
Agg+	54	2.70802e-16
Agg+	53	2.79036e-16
Agg+	52	1.55431e-16
Agg+	86	1.9984e-16
Agg+	85	1.95399e-16
Agg+	84	3.03461e-16
Agg+	83	2.26856e-16
Agg+	67	1.34707e-16
Agg+	68	1.22865e-16
Agg+	69	2.57664e-16
Agg+	70	2.22045e-16
Agg+	71	1.66533e-16
Agg+	72	1.41368e-16
Agg+	73	2.38143e-16
Agg+	51	2.62383e-16
Agg+	74	3.04571e-16
Agg+	23	1.49325e-16
Agg+	77	1.09912e-16
Agg+	78	2.64233e-16
Agg+	79	1.91005e-16
Agg+	80	1.37668e-16
Agg+	81	7.36448e-17
Agg+	82	1.70974e-16
Agg+	75	5.32907e-17
Agg+	50	1.53673e-16
Agg+	76	9.17784e-17
Agg+	2	1.91884e-16
Agg+	1	1.60705e-16
Agg+	3	2.498e-16
Agg+	4	2.16493e-17
Agg+	49	1.19627e-16
Agg+	5	0
Agg+	6	1.53396e-16
Agg+	7	1.58392e-16
Agg+	8	1.26288e-16
Agg+	9	2.73855e-17
Agg+	10	1.38038e-16
Agg+	11	3.54439e-16
Agg+	12	1.14723e-16
Agg+	13	2.23085e-16
Agg+	14	1.57652e-16
Agg+	21	1.93641e-16
Agg+	20	5.43084e-17
Agg+	19	9.21485e-17
Agg+	18	2.13718e-16
Agg+	17	1.7338e-16
Agg+	0	8.19715e-17
Agg+	16	1.67551e-16
Agg+	15	1.72085e-16
Agg+	35	2.29816e-16
Agg+	34	2.62568e-16
Agg+	36	2.80701e-16
Agg+	37	2.52761e-16
Agg+	38	1.69494e-16
Agg+	40	1.07946e-16
Agg+	41	2.07612e-16
Agg+	39	2.69414e-16
Agg+	43	1.99933e-16
Agg+	44	1.7523e-16
Agg+	45	1.83557e-16
Agg+	46	1.93734e-16
Agg+	47	1.7634e-16
Agg+	48	1.7412e-16
Agg+	42	4.12633e-17
preAgg-	1	3.06792e-16
preAgg-	5	1.60982e-16
preAgg-	4	2.26115e-16
preAgg-	3	3.37138e-16
preAgg-	2	1.81707e-16
preAgg-	0	2.76446e-16
preAgg-	37	3.25295e-16
preAgg-	41	3.19374e-16
preAgg-	42	2.79406e-16
preAgg-	43	2.69414e-16
preAgg-	44	3.9783e-16
preAgg-	6	4.23735e-16
preAgg-	40	3.35657e-16
preAgg-	7	3.66004e-16
preAgg-	8	4.09672e-16
preAgg-	9	3.29736e-16
preAgg-	36	2.88288e-16
preAgg-	35	2.31296e-16
preAgg-	34	2.74225e-16
preAgg-	33	3.35657e-16
preAgg-	32	2.0021e-16
preAgg-	31	3.13453e-16
preAgg-	30	3.88208e-16
preAgg-	29	1.87628e-16
preAgg-	28	2.89768e-16
preAgg-	27	4.82207e-16
preAgg-	26	3.35287e-16
preAgg-	25	3.91354e-16
preAgg-	24	2.76446e-16
preAgg-	23	4.89608e-16
preAgg-	22	3.83027e-16
preAgg-	21	4.22995e-16
preAgg-	20	1.37298e-16
preAgg-	39	1.4988e-16
preAgg-	18	2.03911e-16
preAgg-	17	3.68224e-16
preAgg-	16	3.19374e-16
preAgg-	15	3.63783e-16
preAgg-	14	3.5046e-16
preAgg-	13	1.60982e-16
preAgg-	12	3.16414e-16
preAgg-	11	2.86808e-16
preAgg-	10	3.91909e-16
preAgg-	38	3.17894e-16
preAgg-	19	4.83687e-16
preAgg-	4	4.84682e-16
preAgg-	1	2.34697e-16
preAgg-	34	2.05738e-16
preAgg-	35	1.02487e-16
preAgg-	36	3.29482e-16
preAgg-	37	3.98084e-16
preAgg-	38	1.69286e-16
preAgg-	39	3.44979e-16
preAgg-	40	3.85224e-16
preAgg-	41	3.64223e-16
preAgg-	42	2.43948e-16
preAgg-	43	2.31736e-16
preAgg-	44	2.22114e-16
preAgg-	45	2.79846e-16
preAgg-	33	2.53385e-16
preAgg-	46	1.94358e-16
preAgg-	48	1.79093e-16
preAgg-	49	1.25062e-16
preAgg-	50	2.94834e-16
preAgg-	51	2.68558e-16
preAgg-	52	3.0057e-16
preAgg-	53	2.29515e-16
preAgg-	54	1.83256e-16
preAgg-	55	1.78422e-16
preAgg-	56	2.13602e-16
preAgg-	57	3.07971e-16
preAgg-	58	2.45891e-16
preAgg-	59	1.5254e-16
preAgg-	47	1.72524e-16
preAgg-	32	1.72524e-16
preAgg-	31	1.08131e-16
preAgg-	30	1.48469e-16
preAgg-	2	1.76595e-16
preAgg-	3	9.11077e-17
preAgg-	45	3.15118e-16
preAgg-	5	4.5267e-16
preAgg-	6	2.78735e-16
preAgg-	7	4.31576e-16
preAgg-	8	2.43763e-16
preAgg-	9	2.59492e-16
preAgg-	11	1.12665e-16
preAgg-	12	3.91238e-16
preAgg-	13	2.79846e-16
preAgg-	14	1.49209e-16
preAgg-	15	4.67473e-16
preAgg-	16	2.03518e-16
preAgg-	17	2.20449e-16
preAgg-	18	2.89653e-16
preAgg-	19	1.23674e-16
preAgg-	20	2.36547e-16
preAgg-	21	2.71195e-16
preAgg-	22	1.57073e-16
preAgg-	23	1.0258e-16
preAgg-	24	0
preAgg-	25	3.7588e-16
preAgg-	26	3.67461e-16
preAgg-	27	2.45799e-16
preAgg-	28	2.42098e-16
preAgg-	29	2.10642e-16
preAgg-	0	1.11832e-16
preAgg-	46	3.62303e-16
preAgg-	10	4.33797e-16
preAgg-	48	3.35657e-16
preAgg-	71	3.38063e-16
preAgg-	72	5.04411e-16
preAgg-	73	7.21645e-17
preAgg-	74	1.5136e-16
preAgg-	75	4.02271e-16
preAgg-	76	3.39358e-16
preAgg-	77	3.0013e-16
preAgg-	78	4.54081e-16
preAgg-	79	1.52101e-16
preAgg-	80	2.72005e-16
preAgg-	81	4.4816e-16
preAgg-	82	3.17894e-16
preAgg-	83	3.0013e-16
preAgg-	84	2.34997e-16
preAgg-	86	3.4639e-16
preAgg-	87	1.75785e-16
preAgg-	47	3.83027e-16
preAgg-	70	3.75625e-16
preAgg-	69	1.9799e-16
preAgg-	85	3.94869e-16
preAgg-	67	3.20854e-16
preAgg-	68	2.83847e-16
preAgg-	49	3.59342e-16
preAgg-	50	2.4684e-16
preAgg-	52	2.70524e-16
preAgg-	53	2.66083e-16
preAgg-	54	3.36768e-16
preAgg-	55	2.57942e-16
preAgg-	56	4.89608e-16
preAgg-	57	2.03171e-16
preAgg-	51	3.58232e-16
preAgg-	59	3.09752e-16
preAgg-	60	4.12633e-16
preAgg-	61	2.37958e-16
preAgg-	62	2.76631e-16
preAgg-	63	3.09752e-16
preAgg-	64	3.44539e-16
preAgg-	58	2.05021e-16
preAgg-	65	1.43959e-16
preAgg-	66	1.77266e-16
Agg-	8	2.79105e-16
Agg-	9	2.40988e-16
Agg-	10	2.09531e-16
Agg-	11	4.52185e-17
Agg-	12	3.42758e-16
Agg-	13	3.4979e-16
Agg-	16	2.33956e-16
Agg-	15	4.16773e-16
Agg-	17	1.91768e-16
Agg-	18	2.89468e-16
Agg-	19	2.9983e-16
Agg-	20	4.28615e-16
Agg-	7	1.35517e-16
Agg-	21	2.93168e-16
Agg-	14	3.33876e-16
Agg-	6	2.83916e-16
Agg-	84	3.5009e-16
Agg-	4	2.72814e-16
Agg-	22	3.66073e-16
Agg-	76	3.33437e-16
Agg-	77	2.23155e-16
Agg-	78	3.57862e-16
Agg-	79	4.15501e-16
Agg-	80	2.61643e-16
Agg-	82	3.83582e-16
Agg-	83	2.57202e-16
Agg-	85	1.37298e-16
Agg-	86	2.95689e-16
Agg-	87	2.74225e-16
Agg-	0	3.56821e-16
Agg-	1	2.58844e-16
Agg-	2	1.61977e-16
Agg-	3	2.87247e-16
Agg-	5	2.0213e-16
Agg-	23	3.92533e-16
Agg-	43	4.04191e-16
Agg-	25	2.88727e-16
Agg-	45	4.0012e-16
Agg-	46	2.11012e-16
Agg-	47	3.09035e-16
Agg-	48	4.16773e-16
Agg-	49	2.40248e-16
Agg-	50	2.56531e-16
Agg-	51	3.96049e-16
Agg-	52	1.17753e-16
Agg-	53	4.81536e-16
Agg-	54	3.27955e-16
Agg-	55	1.45879e-16
Agg-	56	3.17593e-16
Agg-	57	9.09226e-17
Agg-	58	2.96129e-16
Agg-	59	3.37947e-16
Agg-	44	3.61354e-16
Agg-	24	3.56081e-16
Agg-	75	3.74145e-16
Agg-	41	2.65043e-16
Agg-	26	3.0057e-16
Agg-	27	3.09081e-16
Agg-	28	2.13972e-16
Agg-	29	2.26185e-16
Agg-	30	2.26555e-16
Agg-	31	1.66603e-16
Agg-	32	1.69748e-16
Agg-	33	3.27955e-16
Agg-	34	3.21988e-16
Agg-	35	2.65829e-16
Agg-	36	8.2966e-17
Agg-	37	4.71544e-16
Agg-	38	3.4942e-16
Agg-	39	1.34776e-16
Agg-	40	3.44979e-16
Agg-	42	1.74374e-16
Agg-	74	2.23525e-16
Agg-	81	2.95319e-16
Agg-	72	1.79486e-16
Agg-	18	1.19904e-16
Agg-	19	2.65112e-16
Agg-	20	4.03474e-16
Agg-	21	2.60902e-16
Agg-	23	2.70524e-16
Agg-	24	3.23815e-16
Agg-	25	3.41579e-16
Agg-	26	3.45279e-16
Agg-	27	1.69864e-16
Agg-	28	3.32327e-16
Agg-	29	1.70327e-16
Agg-	30	2.94857e-16
Agg-	31	3.47361e-16
Agg-	32	1.94289e-16
Agg-	33	1.23235e-16
Agg-	17	2.75705e-16
Agg-	34	5.50301e-16
Agg-	16	2.30186e-16
Agg-	14	2.92729e-16
Agg-	0	2.9643e-16
Agg-	1	2.18714e-16
Agg-	2	4.02548e-16
Agg-	3	4.03566e-16
Agg-	4	5.10703e-16
Agg-	5	1.86888e-16
Agg-	6	3.44169e-16
Agg-	7	1.34707e-16
Agg-	8	2.38698e-16
Agg-	73	3.4972e-16
Agg-	9	3.32697e-16
Agg-	10	2.96892e-16
Agg-	11	3.03091e-16
Agg-	12	2.94209e-16
Agg-	13	2.79406e-16
Agg-	15	3.66512e-16
Agg-	35	3.82055e-16
Agg-	22	4.27251e-16
Agg-	37	2.12793e-16
Agg-	57	1.69864e-16
Agg-	58	2.88565e-16
Agg-	59	4.7314e-16
Agg-	60	3.0087e-16
Agg-	61	3.11973e-16
Agg-	62	1.49325e-16
Agg-	63	1.67644e-16
Agg-	64	3.68039e-16
Agg-	65	2.09462e-16
Agg-	66	2.89028e-16
Agg-	36	3.9857e-16
Agg-	68	3.46575e-16
Agg-	69	3.61008e-16
Agg-	70	1.23975e-16
Agg-	71	3.94499e-16
Agg-	56	3.74145e-16
Agg-	55	3.09012e-16
Agg-	67	2.29492e-16
Agg-	53	2.36848e-16
Agg-	54	3.15673e-16
Agg-	38	2.84957e-16
Agg-	39	4.24475e-16
Agg-	41	3.60822e-16
Agg-	42	1.89108e-16
Agg-	43	2.69414e-16
Agg-	44	1.99285e-16
Agg-	45	4.5038e-16
Agg-	40	3.25295e-16
Agg-	47	2.17234e-16
Agg-	48	4.14113e-16
Agg-	49	0
Agg-	50	3.01981e-16
Agg-	51	3.68502e-16
Agg-	46	2.77926e-16
Agg-	52	2.64603e-16

## Sheet: Fig4d -2s to 2s
used for stats
Behaviour	State	t0	t1	t2	t3	t4	t5	t6	t7	t8	t9	t10	t11	t12	t13	t14	t15	t16	t17	t18	t19	t20	t21	t22	t23	t24	t25	t26	t27	t28	t29	t30	t31	t32	t33	t34	t35	t36	t37	t38	t39
chemoinvestigation	Agg-	-0.157857	-0.44272	-1.64518	-0.731378	-0.743467	-0.197216	0.307472	-0.684606	-0.275138	-0.942995	-1.6781	0.241286	-0.192274	-0.441661	1.35585	0.350978	1.76126	0.884699	1.26522	1.96582	2.40785	2.98746	1.6566	1.83662	2.81802	1.94111	2.94978	2.94881	3.0795	2.73896	3.33233	2.47059	3.28706	2.82809	3.38802	2.80355	2.45436	2.46186	1.51558	1.92249
chemoinvestigation	Agg-	-0.461999	0.324015	-0.01656	-0.205664	-0.290305	0.409995	-0.226021	-0.522668	-0.729852	-1.13016	-1.21306	-0.663692	-1.02891	-1.62769	-0.147138	1.16293	1.56645	1.53484	1.87475	1.39074	2.85053	3.15562	2.71112	2.91857	2.39371	3.14973	3.30696	3.89663	3.02317	3.74396	2.95741	2.67844	2.74005	2.68688	2.28697	2.71366	2.46081	2.65473	2.2022	3.23798
chemoinvestigation	Agg-	-0.429726	-0.391732	-0.142782	-0.203116	-0.389882	-0.470565	-0.505215	-0.455482	-0.647726	-0.376933	-0.332323	-0.905428	-1.33125	-1.36085	-0.116955	1.00087	1.59404	1.80549	2.09023	1.56935	1.27522	1.16024	1.36543	0.993396	0.90382	1.26355	1.5152	1.59162	1.65601	1.83303	1.3041	0.612536	1.1532	1.0353	0.906666	0.947292	0.79859	0.933489	1.0131	1.22278
chemoinvestigation	Agg-	0.0425721	-0.245636	1.60834	-0.117485	-0.290463	0.204475	0.506923	0.511933	0.236117	0.972064	0.369015	-2.16606	-1.47283	-2.28736	-0.367723	0.435728	1.51209	-0.452893	0.231898	0.76929	3.12664	1.78923	2.97238	2.65174	2.35773	3.29118	3.78216	4.28449	4.07459	5.42994	4.04532	2.97634	3.23633	4.7665	3.81038	3.2242	2.87166	3.30146	1.95878	3.35394
chemoinvestigation	Agg-	-0.147799	-0.351464	-0.0129574	-0.0881812	-0.267822	-0.246062	-0.351514	-0.854056	-0.363772	-0.423784	-0.459574	-1.01903	-1.33464	-1.60132	-0.318677	1.52992	1.25679	1.26801	1.61174	2.17419	3.67793	3.82922	3.73474	4.04652	4.47083	5.35338	5.79183	6.48435	6.2474	5.84214	5.69179	5.05342	4.99356	5.67082	5.30701	5.59235	5.35973	5.12013	5.92002	5.58673
chemoinvestigation	Agg-	-0.413763	-0.375014	-0.442444	-0.431906	-0.582935	-0.604011	-0.560725	-0.573297	-0.440646	-0.772361	-0.739809	-0.571967	-0.477264	-0.285863	-0.184572	-0.0634554	0.852491	1.70621	2.48665	2.47468	2.69854	3.20029	3.70487	3.91799	3.51603	3.56373	3.49444	3.51849	3.58178	3.04083	3.26971	3.11462	3.38828	3.03544	3.11966	3.13241	3.06924	2.7428	2.94368	2.85504
chemoinvestigation	Agg-	-0.343377	-0.438804	-0.479478	-0.358745	-0.653216	-0.276385	0.105692	-0.402916	-0.377333	-0.459601	-0.134026	-1.22569	-0.902965	-0.552268	-0.73162	-0.371444	1.3295	1.86691	2.32242	2.08335	1.79035	1.85081	2.35417	2.41039	2.01994	1.30879	1.21953	1.49845	2.09347	2.27945	1.98691	2.83683	2.51935	2.42687	2.16212	2.33558	2.17813	2.67441	2.40368	2.96695
chemoinvestigation	Agg-	-0.756774	-1.00662	1.04393	-0.544545	0.201492	0.0714652	-0.94484	-0.134287	0.538268	-0.37815	-0.737593	-1.07985	-0.525863	-1.10924	-0.77969	0.0500431	2.11279	1.62283	0.194269	2.16236	4.19771	3.06135	3.19162	3.09124	2.91538	3.00007	5.17267	5.77224	5.33931	5.42301	4.74747	4.73302	4.08811	5.66712	4.3255	5.56026	4.25999	5.4382	5.30643	6.03852
chemoinvestigation	Agg-	-1.02624	-0.503641	-0.875143	-0.324761	-0.782454	-0.634047	-0.642413	-0.232894	0.0309809	-0.558761	-0.036463	-1.16329	-0.391683	-0.378388	-0.344031	0.593387	1.4175	2.24767	1.38539	2.21929	2.31145	2.46651	2.82382	2.49773	2.47143	2.31571	2.52865	2.42692	2.57921	2.58601	2.49168	2.35208	2.37538	1.81462	1.76503	1.62178	1.74105	1.58988	1.90567	2.40713
chemoinvestigation	Agg-	0.492336	0.183775	1.50101	0.89329	1.20408	0.180111	-1.11515	0.520691	0.630288	0.852191	0.500141	-0.00483471	-0.382691	-1.01208	-2.57097	-0.681375	-0.240596	-1.54461	-0.550432	1.14482	0.897591	1.06438	2.74482	3.14481	5.28722	5.7906	5.82517	4.55652	4.83768	5.43935	5.43505	4.43561	5.06372	4.36281	3.39061	3.84159	4.06078	3.63434	2.52371	3.1883
chemoinvestigation	Agg-	-0.156166	-0.0414733	0.088636	-0.0688409	-0.355523	-0.314999	0.089339	-0.086768	-0.73626	-0.107758	-0.50597	-1.09008	-0.618453	-1.40825	-0.662543	-1.01436	0.786787	1.69193	1.91363	2.59712	3.48614	3.81696	3.65225	4.2444	3.8369	3.95752	3.17987	3.40951	3.89394	3.2904	2.52551	3.35267	3.13363	2.48012	2.51687	2.12876	2.36427	2.21623	2.33258	1.77237
chemoinvestigation	Agg-	-0.992722	-0.676405	-0.648195	-0.9006	-0.68786	-0.458653	-0.145677	-0.426816	-0.396554	-0.431971	-0.561467	-0.389251	-0.180998	-0.25713	-0.024009	-0.324479	1.05401	1.72235	2.06616	2.66027	3.15893	3.99977	4.17957	4.2557	4.33341	4.86113	5.24422	5.21869	5.17974	4.99244	4.88017	4.63741	4.76715	4.66195	4.15513	4.53875	4.43999	4.13489	4.44357	4.03871
chemoinvestigation	Agg-	-0.311435	-0.015728	-0.783149	-0.107338	0.0275462	0.0240033	-0.263859	-1.16439	-0.683568	-1.69735	-1.27005	-0.499969	0.173059	-1.101	0.373866	0.951615	1.21113	1.77939	1.8834	1.47382	2.9483	2.5358	2.72586	2.61691	2.51328	1.56201	2.07598	2.06207	1.45775	1.38916	1.14268	1.57858	0.658691	1.3712	1.55758	0.992358	1.08612	1.52215	0.418785	1.01121
chemoinvestigation	Agg-	-0.487227	1.4451	-0.00424122	0.351636	-0.0827681	-0.227612	0.201008	-0.153455	0.783212	0.43479	-0.398418	-0.919574	-1.17649	-1.68865	-2.39501	1.22661	0.411656	0.27825	0.488126	1.91305	1.72708	2.48818	2.38819	2.11894	1.92886	2.43009	4.43028	4.41974	4.27888	5.93925	5.54816	4.33993	4.98189	4.9977	5.47555	6.15607	6.19219	7.56763	6.74663	7.64872
chemoinvestigation	Agg-	2.4834	1.54384	1.59253	0.72133	0.443829	0.794097	0.281366	-0.155549	-0.513178	-0.97249	-1.37534	0.333732	-0.40182	-1.15062	-0.547563	-0.849565	-0.00654584	-0.510233	-0.95146	-0.759764	-0.355867	-0.7299	-0.673958	0.210597	0.901879	-0.189198	0.0975566	-0.247033	1.296	1.92051	2.49475	3.37068	4.58143	5.24369	5.16482	4.28573	4.54231	4.83264	3.96838	4.09782
chemoinvestigation	Agg-	-1.10206	-1.52664	-1.08064	-0.931527	-0.930206	-0.737069	-0.724007	0.448904	0.22891	0.339274	0.16683	0.176957	-0.891608	-0.415663	0.418231	0.245641	1.83036	2.13181	1.48724	0.865265	2.59528	2.46819	1.92546	2.52234	2.32142	2.95044	3.09192	2.51676	3.19832	2.45351	2.57459	2.87589	1.89729	2.60526	1.65498	1.27825	2.07516	2.16028	2.75173	2.42929
chemoinvestigation	Agg-	-0.260429	-0.560484	-0.883156	-0.400806	-0.909607	-0.114333	-0.515902	-0.841953	-1.40359	-1.09717	-1.0739	0.331884	0.197226	0.181239	-0.115502	0.758864	1.23712	2.2377	1.63174	1.60106	2.50045	2.25193	2.48576	2.61665	2.82845	2.86419	3.26128	3.12513	3.2438	2.93932	3.20506	3.64374	3.81005	3.45956	3.72589	3.59799	3.34817	3.42824	3.36799	3.30814
chemoinvestigation	Agg-	0.0441923	-0.0113269	0.925436	0.47868	0.125364	-0.0636241	0.173944	0.94068	0.550558	0.45154	-0.120878	-0.748072	-1.51543	-1.69252	-1.98251	-0.78525	-0.218409	-0.20899	1.3748	2.28182	1.99208	1.66255	3.92186	3.89646	5.37255	6.27164	6.7583	5.39151	5.87124	6.91272	7.13752	5.19744	5.75958	5.01936	5.17328	5.81014	4.68662	4.38238	4.23751	3.95818
chemoinvestigation	Agg-	-0.139488	0.613191	1.80028	0.811039	0.785587	0.122099	-1.67436	0.0301264	1.23347	0.849754	-0.357229	-0.629083	-1.13493	-0.515935	-1.4517	-0.934518	-0.607266	-0.812815	0.0275597	1.98423	2.28325	1.62682	1.70916	0.245942	3.13004	2.90032	4.77849	3.95929	3.94795	5.57844	4.84308	3.99672	2.50377	2.69734	2.05823	4.09404	4.40653	4.09703	4.62983	5.11943
chemoinvestigation	Agg-	-0.419765	-1.01394	-0.930915	-0.633716	-0.248173	-0.140801	0.691446	0.00485326	-0.0809991	0.679213	0.453143	0.912872	0.707642	1.76641	2.57204	0.146204	-1.01348	-0.829546	-1.1537	-1.46879	-1.27534	0.10441	-1.1178	-0.657841	0.0224088	-0.947904	-0.624995	-1.15404	0.237606	-0.620125	1.29275	1.06736	2.11129	2.05829	2.14357	1.08175	1.96949	1.59097	1.86144	1.33387
chemoinvestigation	Agg-	-1.29543	0.710743	0.514958	-0.392859	-0.248812	-0.0776419	-1.57122	0.387549	-0.0505191	-0.528018	-1.28404	0.0841833	2.1968	-0.807679	-1.45703	0.403275	0.27108	0.0199091	1.39907	1.72568	1.25799	1.21696	1.44716	1.37651	1.7193	1.76967	0.535471	1.98096	0.473704	1.37035	1.26596	0.884421	1.96136	1.76717	0.23051	2.54735	2.12592	2.43931	0.193358	3.28741
chemoinvestigation	Agg-	-0.330713	-0.102474	-0.0480901	-0.103724	-0.533842	-1.01506	-0.542004	-0.0261032	-0.365068	0.212713	-0.0682031	-0.574235	-0.742759	-1.09338	-1.29859	-0.262546	0.727239	1.29003	2.15805	2.71876	2.07169	2.79317	3.07842	3.08887	3.42642	3.11994	3.29238	3.65537	3.68123	3.71221	3.73495	3.33847	3.363	3.10524	2.94154	3.16887	2.92547	2.65234	2.36339	2.58109
chemoinvestigation	Agg-	-1.61438	-1.10778	-0.868299	-0.266431	-0.679523	0.430058	1.24396	-0.973991	-0.569179	-0.827083	-0.673103	0.274683	-0.337977	-0.38887	2.15593	-0.381892	1.43944	1.40724	0.724061	1.01313	1.85709	2.40974	2.25567	3.82011	1.43153	1.14822	1.76582	3.18261	3.70326	2.91606	3.0024	2.62522	2.94378	2.40676	1.92808	3.696	3.67293	4.83684	4.10956	4.22744
chemoinvestigation	Agg-	-0.54726	-0.220835	-1.06666	-1.14075	-1.12784	-0.512275	0.66401	-1.03476	-0.739918	-0.586362	-0.488292	0.216324	0.17461	-0.495257	0.141366	-0.24094	1.35216	2.09358	1.99314	1.56595	3.94449	4.18843	3.50329	4.52626	3.17053	3.48793	4.6905	4.09788	4.05886	3.18818	3.29765	3.9156	2.55536	3.29575	2.89461	2.94392	3.31332	3.45706	4.12939	3.91085
chemoinvestigation	Agg-	1.0874	0.212337	0.346141	-0.128513	-0.523286	-0.832143	0.169479	0.0682705	0.807918	0.842928	1.22422	-0.19793	0.0984519	-0.499342	0.654596	2.00089	-2.58528	-1.40901	-1.15911	-0.17801	-0.454875	-0.592905	0.78498	-1.24784	-0.281835	2.60754	2.55824	2.07373	2.20472	5.16652	5.16813	5.29731	9.21808	8.73699	9.74867	8.33719	9.77725	9.10199	10.6716	11.3243
chemoinvestigation	Agg-	-1.34972	-0.13554	-0.22581	0.309898	-0.949971	0.6306	0.783688	-0.267688	-0.930334	-1.232	-0.730859	-0.553826	-1.1225	-0.883245	0.299879	0.176146	0.659555	1.95008	1.89868	1.67296	2.3874	3.24101	2.55321	2.85949	2.53097	3.00036	2.7602	3.17839	2.29022	2.8135	2.5456	2.96409	3.1829	3.2895	3.37075	3.34851	2.41175	3.41383	2.88885	3.48617
chemoinvestigation	Agg-	-0.895499	-0.791146	-1.61182	-1.05327	-0.909471	-1.0706	0.0528751	-0.0705797	0.60683	0.300315	-0.0988788	0.483906	-0.383639	-0.992069	0.279622	0.131405	0.717727	1.07377	1.7043	2.52622	2.38401	2.91551	3.84991	3.59415	3.35733	3.31612	2.69318	3.09857	1.90523	2.86917	2.25225	2.41408	1.07111	2.46785	1.39531	1.15849	1.75719	2.18592	1.33235	1.65991
chemoinvestigation	Agg-	-0.402785	-0.352549	0.490859	-0.641981	0.322638	-0.524226	0.89044	1.88732	-0.142388	0.834444	0.47588	-2.20897	-1.79694	-1.19826	-0.64175	1.16582	0.215023	1.13286	0.802413	-0.307844	-2.1025	-0.0149555	-0.732543	-0.323514	-0.461316	3.56907	2.91162	2.489	2.88466	1.58429	1.51908	0.669449	3.13861	1.62715	2.59984	2.13228	0.980542	1.38796	1.76058	1.26583
chemoinvestigation	Agg-	-1.07378	-0.361307	0.255067	-0.688422	-0.550587	-0.327576	-0.464198	-0.653235	0.248758	0.0225923	0.516662	-0.949532	-1.16114	-0.118397	-1.22666	-0.0866079	0.627561	1.33494	2.2777	2.37816	3.50195	5.29356	4.76285	3.68856	3.36703	5.25838	6.01986	6.63745	6.18755	6.78232	5.61704	5.26396	5.3023	6.18609	5.31419	5.46027	5.35156	6.70491	5.61558	5.83374
chemoinvestigation	Agg-	-0.606011	-0.0722034	-0.436163	-0.564088	-1.21993	0.427865	0.30195	0.304391	-0.484979	-0.360931	-0.00099066	-1.10522	-0.809456	-1.97958	0.0215505	0.0588797	1.95363	1.97186	1.38823	1.2112	1.96353	3.3753	2.93065	3.62755	3.24034	5.9523	1.63374	4.15045	4.14729	4.86789	4.58247	5.37772	6.30248	7.06012	6.15762	7.0808	6.37039	7.36435	6.1882	7.38489
chemoinvestigation	Agg-	-1.86522	-1.39335	-1.48321	-1.25061	-0.997102	0.126183	1.12227	-0.129219	-0.142571	-0.0591507	-0.278573	0.32221	-0.165967	-0.37062	0.975514	0.418687	1.04452	1.75785	1.33673	1.03164	2.18346	2.57912	2.31255	2.76794	1.11518	1.35345	1.3079	2.12172	1.8828	0.881164	1.31316	1.30465	0.811154	0.467782	0.926655	0.934277	0.837799	0.881991	1.21816	1.04452
chemoinvestigation	Agg-	0.228323	-0.347557	-0.842319	-0.428658	-0.817988	-0.501658	-0.144778	-1.10998	-0.890988	-0.980208	-0.712548	-0.444887	0.0904336	-0.590878	0.0255527	0.139103	1.29897	1.7694	2.24795	2.01273	3.26992	3.1077	3.48892	3.74035	3.56191	3.3267	4.12157	4.62444	3.94313	4.592	3.61058	4.16212	4.03235	4.35678	4.72988	4.30812	4.48656	4.30812	4.2189	4.48656
chemoinvestigation	Agg-	1.32826	-0.211031	-0.707582	-2.04823	-0.2607	0.235851	0.384824	-0.360003	-0.360003	0.235851	-0.657913	-0.508975	0.782072	0.434493	-1.35307	-0.707582	0.384824	1.32826	2.61927	-0.55861	1.12962	1.32826	4.80405	2.71857	5.10196	5.20126	4.70474	4.75438	5.30056	6.14469	2.5696	6.39297	5.3006	4.70474	6.04539	5.44954	4.85368	5.3006	4.05922	3.86061
chemoinvestigation	Agg-	-1.3966	-0.176013	-0.388289	-0.459048	0.26623	0.0362639	-0.29984	-0.087564	-0.883601	-0.742083	-1.02512	-0.565186	0.690783	-0.405979	-1.20202	0.0362639	0.708473	1.8583	1.46913	2.56589	2.22979	2.33593	2.14134	2.14134	3.53883	5.75004	4.24641	3.7511	3.7511	5.00707	4.58252	4.63559	5.41393	4.03414	5.11321	4.72404	4.6179	3.71572	4.15796	3.80417
chemoinvestigation	Agg-	0.264834	-0.778557	-0.289239	-0.65617	-1.24452	-0.847657	0.787738	1.4474	1.04796	-0.410548	0.131371	0.322335	1.4163	0.90395	-0.0765162	-0.0707334	1.23805	1.04349	-2.45208	0.375687	-1.0958	-0.542311	1.9051	1.19603	1.01533	-0.397871	2.22616	1.30715	3.74312	1.30296	1.12268	1.1204	0.762777	2.58423	1.93597	2.03849	1.86076	4.70709	2.80235	5.43902
chemoinvestigation	Agg-	-0.304997	-1.69511	-0.401128	-1.42081	-0.526762	-0.22197	-0.586285	-0.213759	1.14798	0.262348	2.23294	-0.323879	-0.373272	0.644438	-0.64239	-0.353087	-0.333001	0.834979	0.909696	0.561731	1.61012	0.409175	2.23279	3.19651	2.01624	0.967571	1.47089	1.92001	0.881496	0.512854	0.496701	2.24014	2.32467	0.519517	2.90772	1.43827	2.53119	2.2838	3.76975	2.64377
chemoinvestigation	Agg-	0.336292	-0.721257	-2.45942	0.854422	-1.01813	-1.65719	-0.527713	-0.509252	-1.09278	0.450897	0.420152	1.50628	-0.598137	0.777298	1.25121	0.581136	1.02322	1.86894	-1.41977	1.14757	1.93483	0.580124	2.63464	0.284224	2.09082	1.90513	1.90873	3.0634	2.04717	2.77657	1.00312	3.50943	1.05858	1.45254	1.30098	1.2815	1.16645	1.19946	-0.359818	3.02044
chemoinvestigation	Agg-	-1.55378	-1.61939	-1.61714	-0.255965	-0.0730326	-1.29311	-0.929772	-0.956774	-0.90608	0.0315937	-0.129418	-0.224579	0.253041	1.49057	0.00676906	0.344108	0.0386926	0.380895	2.00159	1.32262	2.17123	1.88792	1.57291	1.71023	2.64086	2.03146	1.03828	3.03046	2.31536	2.04583	1.43272	2.63484	1.68657	1.21686	2.7888	1.49537	3.20206	3.25743	2.53881	3.23289
chemoinvestigation	Agg-	-1.73925	-1.48109	-0.462103	-0.461671	-0.901201	-0.830469	-0.588625	-0.600426	0.547221	0.414198	1.09682	1.01366	-0.16164	-0.292767	1.31029	1.49013	1.18895	0.441206	1.60063	1.06626	0.838258	1.96439	1.33024	1.2963	1.33322	0.53283	0.874236	1.21022	0.567224	1.35193	0.69238	2.53888	2.15781	2.19095	1.61013	0.655202	2.89773	2.94815	2.20978	2.28867
chemoinvestigation	Agg-	-0.159409	0.383456	0.761124	-0.357826	-0.17822	-1.11374	0.579307	-1.37538	-1.27013	-1.52863	-0.719743	0.0794341	-1.59944	-0.0420206	0.651414	1.54988	0.444173	1.67909	1.57435	1.76049	1.20446	1.86786	0.0734729	0.0230197	1.08642	2.38382	1.07332	1.01248	1.3954	0.743082	0.697406	1.4562	0.45803	1.18078	1.73347	1.65361	2.16838	2.19177	1.29039	1.9112
chemoinvestigation	Agg-	-0.304977	-1.72365	0.0898272	-0.21799	-0.164449	0.457891	0.926312	0.631885	-1.06116	1.48174	0.886161	0.230376	-1.73034	0.444501	0.324048	0.504727	0.0162305	-0.238066	1.52189	2.86024	-0.485656	2.98072	1.53528	2.81341	1.38805	1.3479	1.62227	1.52189	3.20823	2.01039	2.96733	2.43868	2.11076	1.18061	2.01709	3.48258	2.26468	3.32868	4.31238	2.94725
chemoinvestigation	Agg-	-0.948684	-0.524645	0.207779	-0.293363	0.608671	0.585551	-1.01036	-0.964088	0.230899	0.662655	0.909368	-0.19314	1.00959	-1.07974	-0.154589	2.72112	1.90391	0.901652	-1.40356	0.431373	0.323434	0.269451	1.46447	1.9887	2.08124	0.855385	0.986443	0.747446	-0.015814	1.36422	1.72658	1.45675	0.809117	1.39508	0.254019	1.24087	2.37419	2.15834	0.832265	2.45129
chemoinvestigation	Agg-	-1.63655	-1.18827	-1.60348	-1.29366	-0.792614	-1.9143	-1.41988	-0.509159	-0.0827901	-0.265088	0.769046	1.2415	0.18356	0.451124	0.922806	2.37749	0.934387	-0.155997	0.294898	0.366337	0.91047	0.811873	0.996141	1.29283	0.0614688	0.952118	1.31237	1.98187	2.33349	1.79944	1.94527	1.58176	2.12512	2.57354	2.40715	0.577155	1.65616	2.52462	1.89922	2.57489
chemoinvestigation	Agg-	-0.822571	-1.64728	-1.29015	-0.911249	-0.353057	-1.03581	1.13081	-1.36666	0.576213	0.337794	0.682572	-0.751452	1.0418	0.319017	-0.400888	0.95615	1.07945	1.04291	0.342005	2.00886	1.87592	2.10291	0.386424	0.923564	1.69874	0.622987	0.367746	0.707335	0.671078	1.20281	2.05418	1.59765	2.34121	1.43257	2.97694	3.00448	2.3619	3.24138	2.09417	1.77589
chemoinvestigation	Agg-	0.0305429	-1.82763	-1.30048	-0.529975	0.134362	-0.399862	0.255193	0.22804	0.712387	-1.02456	0.598526	1.5725	0.69227	2.10901	0.261171	-0.281146	-1.06572	-0.203752	-0.811373	2.20493	2.17177	0.725038	0.749482	1.60725	1.84703	1.12165	0.24231	2.23205	1.95415	1.10421	3.28147	3.17752	2.97864	0.908002	1.08294	0.701321	0.936442	2.10907	3.17108	2.79448
chemoinvestigation	Agg-	-0.983664	-0.932449	0.149321	-0.817441	-0.539839	-0.682217	2.05927	1.99998	0.536127	0.791761	-0.0933347	-0.505189	-0.475203	-0.653623	-1.44933	0.539061	0.953975	0.849582	1.19701	1.3541	1.28857	2.72358	2.18566	2.26211	2.09249	0.954672	2.58202	1.87887	2.24533	2.42561	2.70547	2.4798	2.06455	1.96991	3.51249	2.6647	2.12623	3.11454	4.91702	3.25696
chemoinvestigation	Agg+	-1.0836	0.762479	1.81993	0.641461	-0.549068	1.27111	-0.551301	-0.703577	-2.35004	-0.642845	-0.301227	1.15456	0.261439	-0.504858	0.384689	0.415502	0.52223	-0.862553	1.04158	1.72749	0.745509	3.0837	3.60528	3.20963	3.79462	4.43097	4.61897	4.77303	3.15068	4.6864	5.42546	4.07863	5.76618	4.42025	3.82454	2.19906	2.87292	6.48961	3.99423	4.82707
chemoinvestigation	Agg+	-2.3392	-0.882551	-0.791677	-1.53731	-2.48211	-0.541468	-0.354727	1.18469	-0.370151	-0.699472	-0.464242	0.545247	-0.505962	-0.0804412	0.751627	0.237673	0.41465	-0.550234	0.840726	1.82181	1.22064	1.27057	1.00306	0.134594	-1.2203	0.940254	-0.336974	-0.597724	-0.711566	2.08999	2.02076	1.19734	1.34425	0.854817	1.54308	-0.782468	-0.790124	-0.152563	2.28894	2.33321
chemoinvestigation	Agg+	-2.18887	-0.518151	-1.75003	-1.55674	-1.83999	-1.55573	-0.241848	-0.292276	0.384982	0.839203	-0.729565	0.253283	-0.488772	0.223264	0.175856	1.34824	0.517048	0.480073	1.14818	0.762325	0.695331	0.275889	0.674831	0.511831	0.909125	0.485473	0.370614	0.947473	2.14915	2.47524	1.65027	1.11441	1.28445	0.982434	2.01937	0.186015	0.390382	0.588343	1.50502	2.13899
chemoinvestigation	Agg+	-1.69758	-0.580465	0.338664	-0.454236	0.839082	1.43257	-0.761165	-0.860159	-0.754297	0.600833	0.519127	-0.064654	0.49426	-0.899473	-0.877448	-0.417291	0.822504	1.90883	-0.000473656	1.03304	0.143755	1.58438	1.1974	1.01741	2.67237	3.01198	3.8198	1.29213	0.390529	0.793847	0.00236828	3.57847	3.55952	2.86396	2.18119	4.34556	5.61638	6.75694	6.51253	5.54533
chemoinvestigation	Agg+	-1.15882	0.549744	1.02392	-0.978246	-1.12712	-0.780096	-0.958603	-0.690154	-1.17881	-1.44484	0.228914	1.88268	-0.35106	0.665876	0.371237	0.614874	-2.42008	1.58391	-0.135336	0.286464	-0.216663	-0.393102	1.97297	0.989463	1.33097	1.62836	1.62388	1.56496	0.836457	4.41245	2.27106	1.69005	2.7735	2.94614	4.22464	1.55806	3.25284	2.86378	2.26003	1.2238
chemoinvestigation	Agg+	-1.41251	-1.65596	-1.053	-1.69942	-2.0326	-0.871672	0.504839	0.210262	0.234462	0.489416	0.689664	0.538924	0.383327	0.564062	1.1798	0.731247	0.453286	0.799076	0.875766	1.41115	1.2899	1.11802	0.74454	1.52593	1.49347	0.830604	1.11163	1.18517	1.11095	1.2282	1.22087	1.54323	1.38482	1.57851	1.19932	1.58234	1.16174	1.00401	0.99813	1.23366
chemoinvestigation	Agg+	1.57016	-0.101335	1.57262	-2.15533	1.55304	0.258113	0.993854	0.0974946	0.84669	1.20024	-0.599732	-0.0642268	-0.405231	0.0775069	-0.183105	-1.02171	-1.66854	-1.32141	-1.21315	-0.435419	-1.34385	-0.676595	0.355874	0.609925	-0.617735	0.888733	0.830617	1.31622	2.35139	1.63823	2.02563	1.47141	2.41963	3.05951	2.56795	3.00611	3.27607	4.58563	2.85307	4.78543
chemoinvestigation	Agg+	1.69923	0.474242	-0.743108	-1.04021	-0.911572	0.431589	-1.4249	0.876514	1.19891	-1.25435	-1.50269	-2.48591	-0.702406	-0.783648	0.179576	-0.780494	0.406882	0.340173	0.645989	0.931098	0.598883	-0.830201	-0.10797	0.783439	0.778596	1.14527	2.06981	2.22907	0.974953	1.9148	2.97656	3.14649	3.79261	5.26572	3.13609	4.45929	5.29426	5.97481	5.85742	5.5017
chemoinvestigation	Agg+	0.203445	0.96894	-0.72083	0.116882	0.0927428	-1.37448	0.142244	1.15832	1.90022	0.707911	-2.08624	-1.13993	-1.17898	-0.324306	0.211131	-0.878871	-0.740329	-0.462022	-0.0818362	1.43942	0.656787	3.38336	2.36648	3.00084	5.0986	2.54573	3.2999	0.281811	0.719525	1.44272	2.14699	2.60744	2.00953	4.04296	2.36159	0.569597	1.82823	1.19621	4.40905	2.00531
chemoinvestigation	Agg+	0.653161	0.380244	0.978862	-0.245427	-1.0517	0.304136	-1.29283	-0.0834473	-1.75122	0.687313	-0.598689	-1.46903	-1.00684	-0.822468	-0.0325643	-0.933249	0.506417	0.682948	0.576617	-0.238312	-0.118302	-2.30724	1.78878	1.20473	2.94394	1.19678	3.69339	0.152141	0.254151	1.04334	1.73455	2.42599	0.704917	2.57904	3.02832	1.56669	2.98427	3.28212	2.60098	4.51276
chemoinvestigation	Agg+	-0.811434	-0.407684	0.00529719	-0.544504	-0.0650965	0.721551	-0.119385	-1.47907	-1.10883	1.84338	1.23247	-0.361439	-1.25775	1.11735	-0.382013	0.176112	-1.36849	-0.0720955	1.14998	0.247136	-1.07044	-1.72031	-1.42525	3.43549	1.29119	2.67875	1.03924	0.310361	3.21917	1.25557	0.165151	0.763816	2.37065	2.14096	3.55976	3.23586	4.66327	5.51875	6.85694	6.62746
chemoinvestigation	Agg+	-0.697424	-0.490358	0.774665	0.480621	-1.56987	-0.447587	0.200197	0.224942	0.524688	0.19193	-0.615479	-1.50589	-1.72748	0.844524	1.48216	0.708794	0.935823	0.866216	1.66989	1.61619	0.168049	0.693222	0.398703	1.26288	1.11424	2.12714	1.60032	1.25418	0.995533	2.08021	1.23958	0.895339	1.49199	0.747452	1.27218	1.27558	1.57084	1.53253	1.62623	1.06695
chemoinvestigation	Agg+	0.135831	-0.445487	-0.691669	-0.316973	-1.05602	-0.45731	-0.583484	-0.816363	-1.32858	-0.656379	-0.764252	-0.87833	-0.445191	0.701342	1.48993	1.50276	1.54456	0.94556	1.89905	1.14626	0.771203	0.529086	0.665236	1.27177	1.6965	1.22254	1.13512	0.935258	1.89795	1.2886	1.49385	1.14775	1.61042	1.33454	1.71581	1.15513	1.83728	1.7777	1.6562	2.36978
chemoinvestigation	Agg+	-0.657146	0.397423	-1.13661	0.355639	-2.1806	-0.66592	1.22903	0.124816	-0.92699	1.00484	0.979352	1.40478	0.629412	-0.148508	0.16726	-0.886441	-1.21748	0.185318	-0.423601	-0.560845	-0.937756	-0.928594	-1.24901	1.17114	0.522743	0.874429	-0.863961	-0.753098	0.183692	0.174699	-0.216758	0.694346	0.510617	1.95863	1.87156	3.1867	2.92968	5.02144	4.37885	4.74152
chemoinvestigation	Agg+	-1.95747	-1.34912	-0.732446	-2.17816	-0.707072	0.74653	-0.976306	0.438853	-0.393296	-0.925626	-0.686435	-0.477215	0.312806	-0.823913	0.609799	0.565675	0.206148	0.807464	1.74832	2.15273	2.04614	1.30608	2.47711	2.61286	2.90322	3.33447	2.36161	2.79933	2.91765	3.86605	4.33485	2.85637	4.39745	4.60198	4.02469	4.59315	5.65771	5.05597	5.89048	5.67386
chemoinvestigation	Agg+	-1.58284	-1.54784	-1.60244	-1.32727	0.136505	-0.524391	-1.26884	0.060325	0.729528	-0.10038	-0.533638	0.49249	1.20829	0.471297	0.515035	1.12736	0.641731	2.01011	0.412068	0.741175	1.18716	1.50877	0.819548	0.761634	-0.297754	0.242628	1.77362	1.16611	1.14045	0.694846	1.61115	2.03712	1.96252	1.4527	1.30479	2.06511	1.80689	1.77927	1.34772	2.26035
chemoinvestigation	Agg+	0.329387	-1.79777	-1.2038	-1.0167	-0.260459	-0.479104	0.209042	-0.180186	0.631968	-0.169165	0.385539	0.661681	2.5114	-0.560293	-0.384291	-0.761258	-0.0342124	-0.504444	-1.08085	-0.321779	2.26565	2.28175	3.23985	2.69928	0.692507	3.22978	3.12178	2.91789	3.08979	2.52287	2.77972	2.35222	4.14053	2.11112	3.0445	2.8198	3.65387	3.3589	3.83249	5.05883
chemoinvestigation	Agg+	-1.28246	-0.342905	-1.87922	-1.40008	-1.6619	0.683985	-0.109652	-0.105477	-0.60177	-0.0879585	0.505825	0.630564	-0.773777	0.202793	0.263282	0.63618	0.855345	0.88269	0.998249	1.36878	0.932095	0.591597	0.482912	1.53472	0.820431	1.70052	2.61408	1.61495	1.84275	1.50568	2.61992	3.78922	3.98192	5.14896	1.98932	4.16608	4.41894	6.37605	6.12675	6.28913
chemoinvestigation	Agg+	0.896507	0.811093	0.530709	-0.0932228	-1.10861	-0.703145	1.25966	-0.530794	-0.850627	-0.213207	2.49567	-1.43829	-2.18434	0.843129	-0.824242	-0.657719	-0.40844	0.318831	0.0833335	0.115849	-1.34046	-0.803642	-1.14657	0.988283	2.24523	0.817333	0.829527	1.54837	1.05337	2.01228	1.26883	2.49003	0.786982	3.37235	3.54372	2.69628	5.96446	4.95174	5.69172	4.5413
chemoinvestigation	Agg+	-1.17671	-1.0224	-0.831644	-1.02503	-1.8032	-0.680898	-0.517265	-0.14264	0.510103	0.420116	0.164049	-0.0818502	-0.822703	0.517123	0.577458	0.613704	1.07334	1.0904	1.33549	2.01995	0.937225	1.42957	2.27618	2.98912	2.1795	3.17785	2.45492	1.97583	2.56713	2.98439	3.28768	1.28427	2.59636	2.25521	1.96146	2.64273	3.43291	3.81062	3.00452	3.50494
chemoinvestigation	Agg+	-0.422331	-1.6823	-1.17785	1.40065	0.357656	0.889886	-0.049224	1.1734	-0.219964	-0.705963	-1.7218	-2.69712	-0.0296193	-2.68114	1.31379	0.116497	0.195449	1.00413	-0.424669	0.397976	0.767777	0.753216	2.23195	1.95387	3.21924	3.26548	5.23388	5.83783	5.5557	5.03518	4.9868	4.51873	7.10652	6.51619	6.43836	6.03759	7.40906	7.22248	6.34611	5.52265
chemoinvestigation	Agg+	-2.44824	-1.73507	-1.41771	-0.524171	-0.695905	-0.441677	0.256513	-0.499607	-0.0509817	-0.054414	0.464495	1.68885	1.30244	0.460082	0.139504	0.732489	1.17323	1.2862	0.145245	0.748323	1.47301	1.33907	1.09394	0.941081	1.02618	0.625346	1.54846	2.10129	2.67318	1.33887	2.25455	2.81116	3.46818	3.07189	2.6645	3.38901	3.68823	3.18144	3.96304	4.42204
chemoinvestigation	Agg+	-2.20761	-1.78071	-1.78524	-0.90024	-0.312573	0.0886796	-0.146946	0.84668	0.402233	-0.393105	-0.128668	0.352875	0.973946	-0.39067	-0.031232	0.295037	-0.0165119	-0.395265	2.04201	1.1964	1.426	1.30676	1.35845	1.97264	2.34104	1.48144	1.04885	2.93832	0.838515	1.92138	1.96949	0.664097	1.97106	2.27016	2.35162	2.19446	2.52488	2.07955	2.97762	1.78154
chemoinvestigation	Agg+	1.36445	-1.42958	-0.584276	-1.1108	-1.11267	-1.61167	-0.414104	0.353134	0.574638	0.0236256	-0.319539	0.0778662	0.200849	0.659774	0.596348	0.853158	0.612782	-1.55731	0.899581	0.514634	2.92016	2.44441	1.97294	0.350864	0.434924	1.47873	0.597003	0.937789	2.01905	1.77602	3.59954	2.53994	1.48442	1.60166	3.13145	4.27829	2.19952	2.6408	0.67755	4.02515
chemoinvestigation	Agg+	-1.18112	-0.724395	-0.769818	0.575235	-0.78736	-0.918807	0.435424	1.58101	1.43391	-0.341264	-1.15699	-0.372776	0.181155	0.410127	-0.315939	1.11493	-0.900829	0.223644	1.29735	-0.775539	-0.300576	0.360261	-0.613946	-1.0556	0.356921	0.460313	1.42494	0.183449	2.85889	4.05861	4.34169	3.94601	2.55115	2.27246	2.00649	3.14908	3.24934	3.87622	3.87527	2.92278
chemoinvestigation	Agg+	-0.365133	-1.32597	-0.509312	-0.735183	-0.628514	-1.41426	-0.840481	-0.630385	-0.774526	-0.385103	0.50501	0.51932	2.06267	0.500026	0.859696	0.809439	0.846274	0.31229	0.724772	0.866887	0.0865948	-0.343224	-0.213378	-0.553764	-0.10889	0.11246	0.636741	-0.252834	0.265315	-2.16553	0.598707	-0.836023	1.23463	0.278611	0.826224	-0.659463	0.440722	1.63068	0.263774	-0.382858
chemoinvestigation	Agg+	-1.59713	-1.25306	-0.839987	-1.3154	-0.925565	-0.718897	-0.46408	-0.157234	0.03455	0.130091	0.140405	-1.07957	-0.539728	-0.104175	0.573843	0.697815	1.00908	1.79948	1.83056	1.35109	2.0367	1.59351	1.48012	1.76257	2.13181	2.04024	2.265	1.82612	2.82416	2.10732	2.42597	2.89944	3.58202	2.89793	2.43698	3.07394	2.82068	2.14947	2.12255	1.69859
chemoinvestigation	Agg+	-0.782058	-0.824291	-1.04752	-1.28397	-1.32703	-0.930266	-1.28009	-0.181329	-0.127287	-0.124345	-0.059245	-0.409299	0.141041	0.0879445	0.517146	0.458618	1.57795	1.21549	1.27772	2.07202	2.34551	2.04669	1.80626	1.94743	2.03543	2.97412	2.64688	3.22084	3.32428	2.84901	4.18402	3.77294	3.79484	3.44213	3.96356	4.4914	4.86503	4.81647	4.66918	4.09407
chemoinvestigation	Agg+	-0.17104	-1.63015	0.85098	-0.0389274	-0.843256	-0.426555	-0.909167	0.353868	0.933734	0.13333	-0.25578	-1.2423	0.834551	-0.77013	1.22693	-0.19567	-0.294667	0.349683	2.46979	-0.132825	-0.406776	-0.325484	0.759851	1.49272	2.0049	1.97608	2.02061	1.61228	2.87083	3.40783	4.36019	4.40383	3.23829	3.19139	4.61493	4.47699	5.24685	3.59585	1.97333	3.07509
chemoinvestigation	Agg+	-1.48063	-2.20601	-1.02762	-1.20463	0.0753359	-0.242035	0.0310191	-0.6008	-0.413396	-1.43235	0.100607	0.59415	-0.228115	1.19372	0.548347	0.346735	1.56093	1.09717	1.84977	0.312183	0.552373	2.15679	2.12818	1.03687	2.5946	0.0613042	1.12113	2.45799	1.71386	2.32372	1.70266	0.952246	0.35224	1.34244	2.30355	0.708188	0.116695	-0.428315	0.563566	1.89323
chemoinvestigation	Agg+	-1.53797	-0.642832	0.798897	0.743848	-0.271848	-1.32316	-0.0168811	-0.0016856	0.750257	-0.576084	-1.34059	-0.476591	0.207835	-0.888617	0.345014	1.51271	0.320542	1.38229	0.94661	1.39833	1.53406	0.586207	0.171384	1.80564	1.99885	1.35488	2.24025	2.39678	0.799713	1.3777	1.35176	2.38755	1.66805	0.775894	2.88478	1.40345	4.54472	5.67632	6.03579	8.87366
chemoinvestigation	Agg+	-0.0765048	-0.528755	0.873103	-1.01408	0.740076	-1.39876	-0.150672	-0.220156	0.55817	1.28475	-0.563702	0.629222	0.533872	-0.953548	0.0677486	0.676731	1.20546	0.929183	1.63953	1.32598	1.8294	1.54036	1.70568	0.317243	1.48833	3.69884	-0.0667181	0.847549	1.48424	1.54097	1.33751	0.883559	1.7375	0.911073	2.54128	2.66125	1.20219	1.68616	1.93058	1.08119
chemoinvestigation	Agg+	-1.32536	-1.20314	-1.67847	-0.915838	-0.711818	-1.17221	-0.830437	-0.769664	-0.847916	-0.179975	0.029464	0.106972	0.0719576	0.0313361	0.660245	1.30353	1.49817	0.936562	1.3916	1.76268	1.13645	1.35178	1.12018	1.38105	1.44865	1.76547	1.37754	1.97657	1.68066	2.01896	2.33986	2.26825	2.36228	2.65904	2.57518	2.65353	2.56682	3.24378	2.97564	2.96133
chemoinvestigation	Agg+	0.0578509	1.78656	1.68921	2.58014	0.0652487	0.125893	0.627995	0.496921	0.255956	1.22478	-2.42634	-1.34162	-0.559239	-0.0190944	0.754617	-0.890246	0.159097	-1.284	-0.732376	-0.148147	-0.0903409	0.0621735	0.959045	2.22561	6.23554	7.43981	7.25564	8.41711	6.12597	8.11666	8.11774	7.63531	8.06141	5.99578	5.92249	7.13553	8.08094	6.96867	9.21777	7.62508
chemoinvestigation	Agg+	0.930335	0.764423	-0.416328	-1.01021	-1.03558	-1.27986	-1.47015	-0.4738	1.31218	-1.13462	-1.08226	-0.366242	1.32477	-0.904328	0.469455	0.0723271	0.621195	0.914653	0.551717	0.942289	0.936279	1.01917	2.24755	0.375458	2.13017	0.773742	1.3734	-0.335977	1.20739	2.11861	1.77329	2.18388	1.19058	1.43744	4.20333	2.46071	3.14816	5.36952	1.66407	2.21306
chemoinvestigation	Agg+	0.747246	1.43492	-0.0153737	0.654011	-0.996318	0.297889	0.253302	0.481084	-1.25099	-0.34152	-2.70333	-1.48432	1.31772	0.635123	-0.790863	-0.069131	-1.17175	0.441345	1.59189	-0.406733	-0.219221	2.29585	0.913056	1.22925	0.661332	1.21319	0.955447	1.26523	2.66755	2.0541	3.73676	3.376	2.57302	1.4787	2.99261	3.80632	3.83797	4.41699	2.62034	3.5652
chemoinvestigation	Agg+	0.119065	-0.141941	0.131773	-0.161621	1.90735	0.324109	-0.824549	-0.801428	-0.671227	-1.16384	-0.494119	-0.59157	-1.8348	-0.832563	-1.33376	1.43652	1.40051	0.168387	0.827919	1.54791	2.39385	1.76169	2.04448	2.40269	1.33384	2.24306	1.70836	3.17613	2.57545	2.23067	3.83018	1.55093	2.5966	2.14976	2.60223	1.1296	2.00548	2.36809	2.80216	2.10563

## Sheet: Fig4e
Agg_state	t_abs
Agg-	12.4511
Agg-	4.32584
Agg-	16.8366
Agg-	17.6715
Agg-	11.8376
Agg-	0.323381
Agg-	0.187763
Agg-	9.99581
Agg-	46.8549
Agg-	0.319525
Agg-	8.98363
Agg-	8.45022
Agg-	5.34862
Agg-	27.1192
Agg-	50.6432
Agg-	24.3901
Agg-	3.00986
Agg-	17.3727
Agg-	17.0058
Agg-	6.87729
Agg-	6.14158
Agg-	9.68729
Agg-	1.62646
Agg-	1.83251
Agg-	16.0075
Agg-	0.624448
Agg-	41.8889
Agg-	7.39478
Agg-	6.49317
Agg-	14.5926
Agg-	22.0655
Agg-	1.28666
Agg-	9.19753
Agg-	8.57202
Agg-	0.666321
Agg-	4.50101
Agg-	10.4341
Agg-	29.8073
Agg-	9.9194
Agg-	15.0528
Agg-	7.60182
Agg-	18.8794
Agg-	3.61591
Agg-	4.13787
Agg-	8.11907
Agg-	4.84167
Agg-	11.6572
Agg-	19.2842
Agg-	2.00785
Agg-	6.22504
Agg-	4.03459
Agg-	17.5442
Agg-	11.7535
Agg-	8.63144
Agg-	9.9599
Agg-	13.8798
Agg-	14.3965
Agg-	16.9828
Agg-	8.06682
Agg-	3.05235
Agg-	12.6516
Agg-	1.74294
Agg-	12.76
Agg-	8.22203
Agg-	2.81224
Agg-	4.2482
Agg-	12.8239
Agg-	4.08465
Agg-	0.782443
Agg-	30.1689
Agg-	1.68896
Agg-	2.63125
Agg-	20.357
Agg-	5.17259
Agg-	19.2532
Agg-	5.11566
Agg-	9.64354
Agg-	18.9052
Agg-	29.6587
Agg-	11.1912
Agg-	3.22523
Agg-	5.61679
Agg-	4.23429
Agg-	21.039
Agg-	14.0092
Agg-	0.203845
Agg-	9.2807
Agg-	1.4069
Agg+	1.49485
Agg+	1.81736
Agg+	2.04766
Agg+	0.686098
Agg+	1.49092
Agg+	1.51955
Agg+	3.6852
Agg+	7.95265
Agg+	2.24693
Agg+	3.63967
Agg+	1.70532
Agg+	2.7226
Agg+	3.71414
Agg+	0.0864823
Agg+	1.33118
Agg+	0.96439
Agg+	5.27237
Agg+	3.10754
Agg+	8.05831
Agg+	0.794014
Agg+	5.86395
Agg+	2.63107
Agg+	1.77119
Agg+	8.34209
Agg+	3.64411
Agg+	0.89702
Agg+	3.09498
Agg+	2.12632
Agg+	6.26432
Agg+	0.846403
Agg+	2.30948
Agg+	3.45643
Agg+	4.79313
Agg+	0.544472
Agg+	4.96186
Agg+	1.95145
Agg+	0.335441
Agg+	1.38656
Agg+	0.88992
Agg+	2.82369
Agg+	3.01285
Agg+	0.366356
Agg+	1.50444
Agg+	1.4024
Agg+	2.43607
Agg+	0.0230243
Agg+	1.45212
Agg+	5.01322
Agg+	2.66718
Agg+	2.10441
Agg+	8.87861
Agg+	3.19367
Agg+	3.68923
Agg+	5.35141
Agg+	2.00092
Agg+	1.50766
Agg+	2.20504
Agg+	3.56099
Agg+	4.23077
Agg+	3.13423
Agg+	3.38993
Agg+	5.62229
Agg+	0.0867857
Agg+	2.21543
Agg+	1.21568
Agg+	0.131766
Agg+	6.05854
Agg+	4.24444
Agg+	0.882324
Agg+	4.78832
Agg+	5.54731
Agg+	3.00778
Agg+	0.173722
Agg+	7.31546
Agg+	2.00241
Agg+	0.266862
Agg+	3.94216
Agg+	1.27522
Agg+	9.57598
Agg+	2.72007
Agg+	13.0319
Agg+	1.7816
Agg+	5.7894
Agg+	2.2927
Agg+	4.08645
Agg+	10.3492
Agg+	1.96135
Agg+	3.4288
Agg+	7.62227
Agg+	2.59075
Agg+	5.81747
Agg+	1.72152
Agg+	0.860548
Agg+	13.4116
Agg+	3.00111
Agg+	7.56541
Agg+	8.42979
Agg+	6.26134
Agg+	1.30341
Agg+	2.6115
Agg+	10.0888
Agg+	9.47542
Agg+	8.67103
Agg+	5.72828
Agg+	3.67014
Agg+	10.0953
Agg+	5.01047
Agg+	2.79823
Agg+	2.36433
Agg+	3.53102
Agg+	4.26294
Agg+	6.19109
Agg+	14.1933
Agg+	12.0479
Agg+	3.57923
Agg+	7.20413
Agg+	4.18397
Agg+	0.71611
Agg+	2.46883
Agg+	1.16984
Agg+	0.116096
Agg+	1.81774
Agg+	1.97718
Agg+	2.89615
Agg+	6.29474
Agg+	6.01852
Agg+	1.30025
Agg+	3.68721
Agg+	1.52261
Agg+	0.341793
Agg+	8.14371
Agg+	0.764422
Agg+	3.9907
Agg+	13.0241
Agg+	23.0713
Agg+	1.9641
Agg+	2.13506
Agg+	3.04078
Agg+	10.008
Agg+	5.01822
Agg+	4.31081
Agg+	1.11174
Agg+	5.93099
Agg+	4.71409
Agg+	22.2716
Agg+	15.5342
Agg+	2.58761
Agg+	5.58214
Agg+	8.39913
Agg+	0.763689
Agg+	2.97695
Agg+	6.79194
Agg+	3.65675
Agg+	4.18242
Agg-	1.8933
Agg-	0.431156
Agg-	4.43483
Agg-	0.584802
Agg-	2.75171
Agg-	3.00565
Agg-	1.69915
Agg-	1.29484
Agg-	1.20211
Agg-	6.10947
Agg-	0.959782
Agg-	1.25316
Agg-	4.49121
Agg-	1.54978
Agg-	3.12524
Agg-	0.703515
Agg-	10.0442
Agg-	3.4413
Agg-	1.58239
Agg-	1.94242
Agg-	1.46391
Agg-	1.17803
Agg-	0.613414
Agg-	0.884471
Agg-	1.67172
Agg-	7.71596
Agg-	5.83043
Agg-	6.58585
Agg-	3.39133
Agg-	0.8439
Agg-	0.537045
Agg-	4.12898
Agg-	3.57035
Agg-	0.731105
Agg-	5.11885
Agg-	0.884466
Agg-	3.80428
Agg-	1.87704
Agg-	2.70277
Agg-	3.6654
Agg-	0.375826
Agg-	1.96609
Agg-	3.63571
Agg-	2.23147
Agg-	0.0433709
Agg-	0.675736
Agg-	2.31733
Agg-	0.0516725
Agg-	3.05655
Agg-	0.957661
Agg-	10.9901
Agg-	7.99496
Agg-	0.775672
Agg-	5.44577
Agg-	2.74906
Agg-	5.80634
Agg-	0.870458
Agg-	5.89039
Agg-	3.70185
Agg-	3.55522

## Sheet: Fig4k
ID	behaviour	conditional_prob
JKAJ27.2e	chemoinvestigation	46.0116
JKAJ27.2e	licking and grooming	34.8494
JKAJ27.2e	aggressive contact	78.0786
BRYA75.4e	chemoinvestigation	63.1647
BRYA75.4e	licking and grooming	32.7062
BRYA75.4e	aggressive contact	100
BRYA75.4f	chemoinvestigation	9.06608
BRYA75.4f	licking and grooming	42.8525
BRYA75.4f	aggressive contact	100
BRAC6640.7a	chemoinvestigation	39.4908
BRAC6640.7a	licking and grooming	100
BRAC6640.7a	aggressive contact	100
BRAC6589.6h	chemoinvestigation	45.0771
BRAC6589.6h	licking and grooming	38.5859
BRAC6589.6h	aggressive contact	100

## Sheet: Fig4l
ID	State	Metric	Value
JKAJ27.2e	all	Neural	0.842273
BRYA75.4e	all	Neural	0.866739
BRYA75.4f	all	Neural	0.749263
BRAC6640.7a	all	Neural	0.770164
BRAC6589.6h	all	Neural	0.75049
JKAJ27.2e	all	PC	0.860682
BRYA75.4e	all	PC	0.845217
BRYA75.4f	all	PC	0.725684
BRAC6640.7a	all	PC	0.805246
BRAC6589.6h	all	PC	0.771329
JKAJ27.2e	all	Shuffled	0.239773
BRYA75.4e	all	Shuffled	0.253696
BRYA75.4f	all	Shuffled	0.244842
BRAC6640.7a	all	Shuffled	0.244918
BRAC6589.6h	all	Shuffled	0.255385

## Sheet: Fig4m
behav	distances	agg_state
chemoinvestigation	1.22518	Agg-
licking and grooming	1.10938	Agg-
chemoinvestigation	0.116966	Agg+
licking and grooming	0.895259	Agg+
chemoinvestigation	1.4541	Agg+
licking and grooming	1.51378	Agg+
chemoinvestigation	2.63965	Agg+
licking and grooming	1.03794	Agg+
chemoinvestigation	2.37022	Agg+
chemoinvestigation	2.49808	Agg+
licking and grooming	1.28207	Agg+
chemoinvestigation	0.169597	Agg-
licking and grooming	1.22904	Agg-

## Sheet: Fig4n
distances	latency_in_second
0.116966	678.946
2.63965	50.661
2.37022	257.423
2.49808	143.035
