# Supplementary material for: Integration of hunger and hormonal state gates infant-directed aggression
Source: Nature. 2025 Oct 22;648(8092):138–45. doi: 10.1038/s41586-025-09651-2 (PMC12675289; doi:10.1038/s41586-025-09651-2)
Supplement: Supplementary file 8 — Source Data Extended Data Fig. 1 [file 41586_2025_9651_MOESM8_ESM.xlsx]

## Sheet: Extended Fig1a
mice_ID	deprivation_duration	state_after	state_after_latency
BRAC7110.1j	120	Agg+	423
BRAC7193.1a	120	Agg+	277
BRAC7275.4f	180	Agg+	167
BRAC7275.4g	180	Agg+	209
BRAC7305.3d	180	Agg+	66
BRAC7305.3e	180	Agg+	222
BRAC7409.1j	180	Agg+	91
BRAC7418.2h	180	Agg+	350
BRAC7344.5g	180	Agg+	428
BRAC7687.3g	180	Agg+	291
BRAC7687.3h	180	Agg+	198
BRAC6486.8e	240	Agg+	532
BRAC6589.8f	240	Agg+	341
BRAC6589.8g	240	Agg+	458
BRAC6691.6e	240	Agg+	251
BRAC6691.6f	240	Agg+	230
BRAC7193.1b	240	Agg+	47
BRAC7193.1c	240	Agg+	160
JKAM2.1e	360	Agg+	197
JKAM2.1d	360	Agg+	143
JKAM2.1g	360	Agg+	417
JKAM3.1f	360	Agg+	419
JKAM3.1d	360	Agg+	185
BRZZ109.6d	360	Agg+	225
JKAM2.4h	360	Agg+	884
BRZZ132.5f	360	Agg+	143
BRZZ260.2h	360	Agg-	70
JKAM3.4i	360	Agg+	132
JKAM2.2f	360	Agg+	329
BRZZ200.5d	360	Agg+	235
BRAC4857.7j	360	Agg+	253
BRAC4709.7d	360	Agg+	254
BRAC4908.4e	360	Agg+	64
BRAC5178.2j	360	Agg+	191
BRAC4673.7b	360	Agg+	194
BRAC5215.1d	360	Agg+	68
BRAC4892.5e	360	Agg+	75
BRAC4892.5d	360	Agg+	406
BRAC4914.6a	360	Agg+	34
BRAC4971.4e	360	Agg+	446
BRAC4971.4f	360	Agg+	122
BRAC5196.2h	360	Agg+	63
BRAC5132.4e	360	Agg+	638
BRAC5132.4c	360	Agg+	271
BRAC5148.5c	360	Agg+	313
BRAC5132.4d	360	Agg+	163
BRAC5077.5c	360	Agg+	79
BRAC5077.5b	360	Agg+	397
BRAC5077.5d	360	Agg+	59
BRAC4939.7d	360	Agg+	266
BRAC4939.7c	360	Agg+	145
BRAC5077.5a	360	Agg+	62
BRAC4895.5d	360	Agg+	151
BRAC4943.6b	360	Agg+	193
BRAC5007.4c	360	Agg+	568
BRAC4943.6c	360	Agg+	114
BRAC5266.1f	360	Agg+	292
BRAC5204.2j	360	Agg+	162
BRAC5195.3d	360	Agg+	111
BRAC5204.2h	360	Agg+	273
BRAC5048.5e	360	Agg+	306
BRAC5081.3c	360	Agg+	429
BRAC5081.3e	360	Agg+	56
BRAC5081.3d	360	Agg+	73
BRAC5603.2e	360	Agg+	217
BRAC5487.3j	360	Agg+	226
BRAC5872.1c	360	Agg+	153
BRAC5872.1d	360	Agg+	24
BRAC5872.1f	360	Agg+	513
BRAC5872.1g	360	Agg+	100
BRAC5873.1e	360	Agg+	47
BRAC6031.1d	360	Agg+	191
BRAC6031.1e	360	Agg+	91
BRAC6031.1f	360	Agg+	506
BRAC5044.7d	360	Agg+	192
BRAC5044.7e	360	Agg+	77
BRAC5986.1e	360	Agg+	597
BRAC5873.1h	360	Agg+	305
BRAC5873.1f	360	Agg+	781
BRAC5801.3e	360	Agg+	151
BRAC5801.3d	360	Agg+	270
BRAC5801.3c	360	Agg+	131
BRAC5626.4e	360	Agg+	40
BRAC5626.4h	360	Agg+	133
BRAC5679.4b	360	Agg+	84
BRAC5626.4f	360	Agg+	446
BRAC5626.4g	360	Agg+	152
BRAC5858.2g	360	Agg+	58

## Sheet: Extended Fig1b
pre_state	Agg+	Agg-
Par	32	34
Ign	38	29

## Sheet: Extended Fig1c
pre state	Attack Latency (s)
Par	197
Par	143
Par	417
Ign	419
Ign	185
Par	225
Ign	884
Par	143
Par	70
Par	132
Par	329
Par	235
Par	253
Par	254
Ign	64
Ign	191
Ign	194
Par	68
Par	75
Par	406
Par	34
Ign	446
Ign	122
Par	63
Par	638
Par	271
Par	313
Ign	163
Par	79
Ign	397
Ign	59
Ign	266
Ign	145
Ign	62
Ign	151
Ign	193
Par	568
Par	114
Ign	292
Ign	162
Par	111
Ign	273
Par	306
Ign	429
Ign	56
Ign	73
Par	217
Par	226
Ign	153
Ign	24
Ign	513
Ign	100
Ign	47
Ign	191
Ign	91
Ign	506
Par	192
Par	77
Par	597
Ign	305
Ign	781
Par	151
Par	270
Ign	131
Par	40
Par	133
Ign	84
Ign	446
Ign	152
Ign	58

## Sheet: Extended Fig1d
contact_latency	state_after
19.5	Agg+
1.252	Agg-
21.008	Agg-
7.254	Agg-
27.25	Agg+
12.004	Agg-
12.998	Agg+
16.756	Agg-
72.529	Agg+
31.5	Agg+
9.254	Agg-
13.752	Agg+
33.763	Agg+
32.002	Agg+
4.252	Agg-
27.262	Agg+
46.516	Agg+
8	Agg+
20.76	Agg+
16.75	Agg-
1.18	Agg-
13.5	Agg+
14.257	Agg-
0	Agg+

## Sheet: Extended Fig1e
mice_ID	Behavior	Duration (s)
BRA4908.4f	sniff	18.257
BRA4908.4f	groom	5.25
BRAC4673.7b	sniff	68.555
BRAC4673.7b	groom	199.212
BRAC4673.7c	sniff	158.441
BRAC4673.7c	groom	373.987
BRAC4895.5b	sniff	79.96
BRAC4895.5b	groom	123.46
BRAC4895.5c	sniff	40.041
BRAC4895.5c	groom	141.387
BRAC4895.5d	sniff	72.616
BRAC4895.5d	groom	63.397
BRAC4895.5e	sniff	46.139
BRAC4895.5e	groom	254.534
BRAC4908.4e	sniff	60.5
BRAC4908.4e	groom	116.51
BRAC4908.4f	sniff	42.05
BRAC4908.4f	groom	17.257
BRAC4939.7c	sniff	16.987
BRAC4939.7d	sniff	25.401
BRAC4939.7d	groom	133.819
BRAC4939.7e	sniff	25.281
BRAC4939.7e	groom	11.007
BRAC4943.6b	sniff	27.379
BRAC4943.6b	groom	48.595
BRAC5007.4d	sniff	50.463
BRAC5007.4d	groom	205.938
BRAC5077.5a	sniff	47.371
BRAC5077.5a	groom	21.012
BRAC5077.5b	sniff	44.175
BRAC5077.5b	groom	187.984
BRAC5077.5c	sniff	17.676
BRAC5077.5c	groom	366.144
BRAC5077.5d	sniff	76.53
BRAC5077.5d	groom	158.585
BRAC5077.5e	sniff	93.693
BRAC5077.5e	groom	65.29
BRAC5178.2i	sniff	86.104
BRAC5178.2i	groom	57.769
BRAC5178.2j	sniff	36.865
BRAC5178.2j	groom	148.969
BRAC5215.1c	sniff	32.513
BRAC5215.1c	groom	3.502
BRAC5215.1d	sniff	21.516
BRAC5215.1d	groom	29.284

## Sheet: Extended Fig1f
cricket	Agg+ and Agg- are towards intruder in this supplementary
state	Agg+	Agg-
Pre	3	13
Post	5	11
male intruder
state	Agg+	Agg-
Pre	0	10
Post	0	10
female intruder
state	Agg+	Agg-
Pre	0	10
Post	0	10

## Sheet: Extended Fig1g
state	cricket_consumption	counts	cricket_state	ns	percentage
Post	yes	5	Hunt+	5	100
Pre	yes	1	Hunt+	3	33.3333

## Sheet: Extended Fig1h
state_after	State	ratio
Agg-	Pre	0.582654
Agg-	Pre	1.0849
Agg-	Pre	0.639533
Agg-	Pre	2.29538
Agg+	Pre	0.582654
Agg+	Pre	0.582654
Agg+	Pre	0.549518
Agg+	Pre	0.506178
Agg-	Pre	1.41316
Agg+	Pre	0.290919
Agg-	Pre	0.286187
Agg+	Pre	4.86752
Agg+	Post	0.149393
Agg-	Post	0.409732
Agg-	Post	0.174673
Agg-	Post	1.29338
Agg-	Post	0.582654
Agg+	Post	0.582654
Agg+	Post	0.582654
Agg+	Post	0.582654
Agg-	Post	0.582654
Agg+	Post	0.582654
Agg-	Post	0.133142
Agg+	Post	0.821241
Agg-	Post	0.582654
Agg+	Post	0.582654
Agg+	Post	0.889354
Agg-	Post	0.582654

## Sheet: Extended Fig1i
state_after	state	ratio
Agg-	Pre	0.542167
Agg-	Pre	0.446388
Agg-	Pre	0.408555
Agg-	Pre	0.5915
Agg+	Pre	0.333722
Agg+	Pre	0.529333
Agg+	Pre	0.40011
Agg+	Pre	0.427667
Agg+	Pre	0.560167
Agg+	Pre	0.495443
Agg-	Pre	0.503277
Agg-	Pre	0.3
Agg+	Pre	0.487333
Agg+	Pre	0.534277
Agg+	Pre	0.408167
Agg-	Pre	0.509888
Agg+	Pre	0.531777
Agg-	Post	0.517888
Agg-	Post	0.43011
Agg-	Post	0.252833
Agg-	Post	0.563888
Agg+	Post	0.386167
Agg+	Post	0.426388
Agg+	Post	0.357
Agg+	Post	0.4955
Agg+	Post	0.475722
Agg+	Post	0.582722
Agg-	Post	0.542667
Agg-	Post	0.360333
Agg+	Post	0.39511
Agg+	Post	0.596277
Agg+	Post	0.47861
Agg-	Post	0.568222
Agg+	Post	0.39461

## Sheet: Extended Fig1j
exp_cond	Agg+	Agg-	All
all_stressor	9	7	16
all_stressor_plus_food	0	8	8
food_deprivation	70	82	152
light_cycle_disturbed	0	11	11
novel_env	0	10	10
water_deprivation	0	8	8
All	80	133	213

[truncated: 3 more sheets: Extended Fig1o, Extended Fig1q, Extended Fig1s]
