# Supplementary material for: Integration of hunger and hormonal state gates infant-directed aggression
Source: Nature. 2025 Oct 22;648(8092):138–45. doi: 10.1038/s41586-025-09651-2 (PMC12675289; doi:10.1038/s41586-025-09651-2)
Supplement: Supplementary file 9 — Source Data Extended Data Fig. 2 [file 41586_2025_9651_MOESM9_ESM.xlsx]

## Sheet: Extended Fig2c
BrainRegion	Class	Num_cells	id	channel	total_area	cfos/area	state_after	exp_date	brain_abbr
Accessory supraoptic group	positive	14	BRAC5872.1f	cfos	65025.6	215.3	Agg+	2021-05-26	ASO
Accessory supraoptic group	positive	25	BRAC5487.3k	cfos	53505.8	467.239	Agg-	2021-05-12	ASO
Accessory supraoptic group	positive	21	BRAC5487.3j	cfos	105766	198.552	Agg+	2021-05-12	ASO
Accessory supraoptic group	positive	61	BRAC5112.5g	cfos	41123	1483.35	Agg-		ASO
Accessory supraoptic group	positive	26	BRAC5872.1d	cfos	77886.8	333.818	Agg+	2021-05-26	ASO
Accessory supraoptic group	positive	69	BRAC5603.3e	cfos	63264.7	1090.66	Agg+	2021-04-30	ASO
Accessory supraoptic group	positive	15	BRAC5872.1c	cfos	60523.5	247.838	Agg+	2021-05-26	ASO
Accessory supraoptic group	positive	32	BRAC5487.3i	cfos	49212.3	650.244	Agg-	2021-05-12	ASO
Accessory supraoptic group	positive	41	BRAC5603.3f	cfos	59041.6	694.426	Agg-	2021-04-30	ASO
Accessory supraoptic group	positive	26	BRAC5872.1g	cfos	49724.1	522.885	Agg+	2021-05-26	ASO
Accessory supraoptic group	positive	39	BRAC5481.2e	cfos	64914	600.795	Agg-	2021-04-29	ASO
Anterior amygdalar area	positive	2003	BRAC5872.1d	cfos	7.17544e+06	279.147	Agg+	2021-05-26	AAA
Anterior amygdalar area	positive	855	BRAC5603.3e	cfos	3.49896e+06	244.358	Agg+	2021-04-30	AAA
Anterior amygdalar area	positive	1633	BRAC5487.3j	cfos	6.35528e+06	256.952	Agg+	2021-05-12	AAA
Anterior amygdalar area	positive	1657	BRAC5872.1f	cfos	3.46609e+06	478.06	Agg+	2021-05-26	AAA
Anterior amygdalar area	positive	1715	BRAC5487.3k	cfos	3.52201e+06	486.938	Agg-	2021-05-12	AAA
Anterior amygdalar area	positive	1489	BRAC5487.3i	cfos	3.82763e+06	389.013	Agg-	2021-05-12	AAA
Anterior amygdalar area	positive	1779	BRAC5603.3f	cfos	3.38247e+06	525.946	Agg-	2021-04-30	AAA
Anterior amygdalar area	positive	1424	BRAC5112.5g	cfos	4.73525e+06	300.723	Agg-		AAA
Anterior amygdalar area	positive	1299	BRAC5872.1g	cfos	3.41587e+06	380.284	Agg+	2021-05-26	AAA
Anterior amygdalar area	positive	1221	BRAC5872.1c	cfos	2.78653e+06	438.179	Agg+	2021-05-26	AAA
Anterior amygdalar area	positive	1430	BRAC5481.2e	cfos	2.85145e+06	501.5	Agg-	2021-04-29	AAA
Anterior hypothalamic nucleus	positive	2769	BRAC5112.5g	cfos	6.9848e+06	396.432	Agg-		AHA
Anterior hypothalamic nucleus	positive	3200	BRAC5603.3e	cfos	6.62002e+06	483.382	Agg+	2021-04-30	AHA
Anterior hypothalamic nucleus	positive	2782	BRAC5603.3f	cfos	5.51826e+06	504.145	Agg-	2021-04-30	AHA
Anterior hypothalamic nucleus	positive	2083	BRAC5481.2e	cfos	6.11816e+06	340.462	Agg-	2021-04-29	AHA
Anterior hypothalamic nucleus	positive	2081	BRAC5487.3i	cfos	6.32765e+06	328.874	Agg-	2021-05-12	AHA
Anterior hypothalamic nucleus	positive	2076	BRAC5872.1c	cfos	6.19808e+06	334.943	Agg+	2021-05-26	AHA
Anterior hypothalamic nucleus	positive	1900	BRAC5872.1g	cfos	6.71633e+06	282.893	Agg+	2021-05-26	AHA
Anterior hypothalamic nucleus	positive	2247	BRAC5872.1d	cfos	1.16033e+07	193.652	Agg+	2021-05-26	AHA
Anterior hypothalamic nucleus	positive	2426	BRAC5487.3k	cfos	6.02136e+06	402.899	Agg-	2021-05-12	AHA
Anterior hypothalamic nucleus	positive	2403	BRAC5487.3j	cfos	1.02629e+07	234.143	Agg+	2021-05-12	AHA
Anterior hypothalamic nucleus	positive	1963	BRAC5872.1f	cfos	6.42558e+06	305.498	Agg+	2021-05-26	AHA
Anterodorsal preoptic nucleus	positive	420	BRAC5872.1g	cfos	773785	542.786	Agg+	2021-05-26	ADP
Anterodorsal preoptic nucleus	positive	382	BRAC5487.3j	cfos	938375	407.087	Agg+	2021-05-12	ADP
Anterodorsal preoptic nucleus	positive	257	BRAC5872.1c	cfos	729675	352.212	Agg+	2021-05-26	ADP
Anterodorsal preoptic nucleus	positive	414	BRAC5872.1d	cfos	1.4927e+06	277.349	Agg+	2021-05-26	ADP
Anterodorsal preoptic nucleus	positive	660	BRAC5112.5g	cfos	790022	835.42	Agg-		ADP
Anterodorsal preoptic nucleus	positive	657	BRAC5603.3f	cfos	752799	872.743	Agg-	2021-04-30	ADP
Anterodorsal preoptic nucleus	positive	391	BRAC5603.3e	cfos	773558	505.457	Agg+	2021-04-30	ADP
Anterodorsal preoptic nucleus	positive	305	BRAC5487.3i	cfos	669521	455.549	Agg-	2021-05-12	ADP
Anterodorsal preoptic nucleus	positive	458	BRAC5872.1f	cfos	777013	589.437	Agg+	2021-05-26	ADP
Anterodorsal preoptic nucleus	positive	314	BRAC5481.2e	cfos	676334	464.268	Agg-	2021-04-29	ADP
Anterodorsal preoptic nucleus	positive	437	BRAC5487.3k	cfos	885254	493.644	Agg-	2021-05-12	ADP
Anteroventral periventricular nucleus	positive	372	BRAC5872.1d	cfos	2.87041e+06	129.598	Agg+	2021-05-26	AVPV
Anteroventral periventricular nucleus	positive	436	BRAC5872.1c	cfos	1.51276e+06	288.215	Agg+	2021-05-26	AVPV
Anteroventral periventricular nucleus	positive	561	BRAC5872.1f	cfos	1.59044e+06	352.733	Agg+	2021-05-26	AVPV
Anteroventral periventricular nucleus	positive	440	BRAC5872.1g	cfos	1.26534e+06	347.731	Agg+	2021-05-26	AVPV
Anteroventral periventricular nucleus	positive	732	BRAC5603.3f	cfos	1.32987e+06	550.428	Agg-	2021-04-30	AVPV
Anteroventral periventricular nucleus	positive	905	BRAC5112.5g	cfos	1.58589e+06	570.658	Agg-		AVPV
Anteroventral periventricular nucleus	positive	678	BRAC5487.3k	cfos	1.4864e+06	456.136	Agg-	2021-05-12	AVPV
Anteroventral periventricular nucleus	positive	636	BRAC5481.2e	cfos	1.73009e+06	367.61	Agg-	2021-04-29	AVPV
Anteroventral periventricular nucleus	positive	486	BRAC5603.3e	cfos	1.25127e+06	388.405	Agg+	2021-04-30	AVPV
Anteroventral periventricular nucleus	positive	756	BRAC5487.3i	cfos	1.45315e+06	520.248	Agg-	2021-05-12	AVPV
Anteroventral periventricular nucleus	positive	429	BRAC5487.3j	cfos	1.7738e+06	241.854	Agg+	2021-05-12	AVPV
Anteroventral preoptic nucleus	positive	388	BRAC5481.2e	cfos	702302	552.469	Agg-	2021-04-29	AVP
Anteroventral preoptic nucleus	positive	175	BRAC5872.1f	cfos	630147	277.713	Agg+	2021-05-26	AVP
Anteroventral preoptic nucleus	positive	351	BRAC5487.3i	cfos	702610	499.566	Agg-	2021-05-12	AVP
Anteroventral preoptic nucleus	positive	364	BRAC5487.3k	cfos	786688	462.7	Agg-	2021-05-12	AVP
Anteroventral preoptic nucleus	positive	300	BRAC5603.3f	cfos	687562	436.324	Agg-	2021-04-30	AVP
Anteroventral preoptic nucleus	positive	276	BRAC5872.1d	cfos	1.42819e+06	193.252	Agg+	2021-05-26	AVP
Anteroventral preoptic nucleus	positive	204	BRAC5872.1g	cfos	714891	285.358	Agg+	2021-05-26	AVP
Anteroventral preoptic nucleus	positive	201	BRAC5487.3j	cfos	1.1095e+06	181.163	Agg+	2021-05-12	AVP
Anteroventral preoptic nucleus	positive	357	BRAC5112.5g	cfos	719665	496.064	Agg-		AVP
Anteroventral preoptic nucleus	positive	260	BRAC5603.3e	cfos	723387	359.42	Agg+	2021-04-30	AVP
Anteroventral preoptic nucleus	positive	215	BRAC5872.1c	cfos	704589	305.142	Agg+	2021-05-26	AVP
Arcuate hypothalamic nucleus	positive	1235	BRAC5487.3i	cfos	3.44543e+06	358.446	Agg-	2021-05-12	ARC
Arcuate hypothalamic nucleus	positive	1361	BRAC5872.1f	cfos	2.76202e+06	492.756	Agg+	2021-05-26	ARC
Arcuate hypothalamic nucleus	positive	1721	BRAC5603.3e	cfos	2.8595e+06	601.853	Agg+	2021-04-30	ARC
Arcuate hypothalamic nucleus	positive	1060	BRAC5872.1d	cfos	4.80403e+06	220.648	Agg+	2021-05-26	ARC
Arcuate hypothalamic nucleus	positive	790	BRAC5872.1c	cfos	2.48427e+06	318.001	Agg+	2021-05-26	ARC
Arcuate hypothalamic nucleus	positive	1602	BRAC5112.5g	cfos	2.94969e+06	543.108	Agg-		ARC
Arcuate hypothalamic nucleus	positive	1152	BRAC5481.2e	cfos	2.72492e+06	422.765	Agg-	2021-04-29	ARC
Arcuate hypothalamic nucleus	positive	1342	BRAC5603.3f	cfos	3.14491e+06	426.722	Agg-	2021-04-30	ARC
Arcuate hypothalamic nucleus	positive	786	BRAC5872.1g	cfos	2.06342e+06	380.92	Agg+	2021-05-26	ARC
Arcuate hypothalamic nucleus	positive	1472	BRAC5487.3k	cfos	2.41236e+06	610.191	Agg-	2021-05-12	ARC
Arcuate hypothalamic nucleus	positive	1880	BRAC5487.3j	cfos	4.78883e+06	392.58	Agg+	2021-05-12	ARC
Basolateral amygdalar nucleus, anterior part	positive	2650	BRAC5872.1g	cfos	5.59532e+06	473.61	Agg+	2021-05-26	BLAa
Basolateral amygdalar nucleus, anterior part	positive	2413	BRAC5603.3f	cfos	5.62489e+06	428.986	Agg-	2021-04-30	BLAa
Basolateral amygdalar nucleus, anterior part	positive	2881	BRAC5872.1f	cfos	5884554	489.587	Agg+	2021-05-26	BLAa
Basolateral amygdalar nucleus, anterior part	positive	3434	BRAC5487.3j	cfos	6.71035e+06	511.747	Agg+	2021-05-12	BLAa
Basolateral amygdalar nucleus, anterior part	positive	2809	BRAC5487.3k	cfos	6.06464e+06	463.176	Agg-	2021-05-12	BLAa
Basolateral amygdalar nucleus, anterior part	positive	2902	BRAC5487.3i	cfos	6094629	476.157	Agg-	2021-05-12	BLAa
Basolateral amygdalar nucleus, anterior part	positive	2302	BRAC5112.5g	cfos	7.44903e+06	309.034	Agg-		BLAa
Basolateral amygdalar nucleus, anterior part	positive	3306	BRAC5872.1d	cfos	1.17298e+07	281.847	Agg+	2021-05-26	BLAa
Basolateral amygdalar nucleus, anterior part	positive	1846	BRAC5603.3e	cfos	5.66886e+06	325.639	Agg+	2021-04-30	BLAa
Basolateral amygdalar nucleus, anterior part	positive	1621	BRAC5481.2e	cfos	5.37912e+06	301.35	Agg-	2021-04-29	BLAa
Basolateral amygdalar nucleus, anterior part	positive	2326	BRAC5872.1c	cfos	5.90436e+06	393.946	Agg+	2021-05-26	BLAa
Basolateral amygdalar nucleus, posterior part	positive	1979	BRAC5872.1c	cfos	5.26453e+06	375.912	Agg+	2021-05-26	BLAp
Basolateral amygdalar nucleus, posterior part	positive	2187	BRAC5112.5g	cfos	7.50824e+06	291.28	Agg-		BLAp
Basolateral amygdalar nucleus, posterior part	positive	1655	BRAC5487.3i	cfos	5.51759e+06	299.95	Agg-	2021-05-12	BLAp
Basolateral amygdalar nucleus, posterior part	positive	1663	BRAC5481.2e	cfos	4.94072e+06	336.591	Agg-	2021-04-29	BLAp
Basolateral amygdalar nucleus, posterior part	positive	2093	BRAC5487.3k	cfos	5.62823e+06	371.875	Agg-	2021-05-12	BLAp
Basolateral amygdalar nucleus, posterior part	positive	4135	BRAC5487.3j	cfos	8.82081e+06	468.778	Agg+	2021-05-12	BLAp
Basolateral amygdalar nucleus, posterior part	positive	2528	BRAC5872.1d	cfos	1.00596e+07	251.303	Agg+	2021-05-26	BLAp
Basolateral amygdalar nucleus, posterior part	positive	1691	BRAC5603.3f	cfos	4.75726e+06	355.456	Agg-	2021-04-30	BLAp
Basolateral amygdalar nucleus, posterior part	positive	1431	BRAC5603.3e	cfos	5.44876e+06	262.629	Agg+	2021-04-30	BLAp
Basolateral amygdalar nucleus, posterior part	positive	2131	BRAC5872.1f	cfos	5.26775e+06	404.537	Agg+	2021-05-26	BLAp
Basolateral amygdalar nucleus, posterior part	positive	933	BRAC5872.1g	cfos	1.5434e+06	604.51	Agg+	2021-05-26	BLAp
Basolateral amygdalar nucleus, ventral part	positive	1034	BRAC5872.1c	cfos	3.18284e+06	324.867	Agg+	2021-05-26	BLAv
Basolateral amygdalar nucleus, ventral part	positive	1241	BRAC5872.1d	cfos	6.19436e+06	200.344	Agg+	2021-05-26	BLAv
Basolateral amygdalar nucleus, ventral part	positive	998	BRAC5487.3i	cfos	3.29643e+06	302.751	Agg-	2021-05-12	BLAv
Basolateral amygdalar nucleus, ventral part	positive	1916	BRAC5487.3j	cfos	4.06178e+06	471.715	Agg+	2021-05-12	BLAv
Basolateral amygdalar nucleus, ventral part	positive	1713	BRAC5487.3k	cfos	3.16561e+06	541.127	Agg-	2021-05-12	BLAv
Basolateral amygdalar nucleus, ventral part	positive	1033	BRAC5872.1g	cfos	2.25635e+06	457.819	Agg+	2021-05-26	BLAv
Basolateral amygdalar nucleus, ventral part	positive	1146	BRAC5112.5g	cfos	4.65726e+06	246.067	Agg-		BLAv
Basolateral amygdalar nucleus, ventral part	positive	687	BRAC5603.3e	cfos	3.3095e+06	207.584	Agg+	2021-04-30	BLAv
Basolateral amygdalar nucleus, ventral part	positive	1164	BRAC5603.3f	cfos	3.18214e+06	365.791	Agg-	2021-04-30	BLAv
Basolateral amygdalar nucleus, ventral part	positive	1405	BRAC5872.1f	cfos	3.20876e+06	437.863	Agg+	2021-05-26	BLAv
Basolateral amygdalar nucleus, ventral part	positive	883	BRAC5481.2e	cfos	3.06589e+06	288.008	Agg-	2021-04-29	BLAv
Bed nuclei of the stria terminalis	positive	7283	BRAC5112.5g	cfos	1.65829e+07	439.186	Agg-		BNST
Bed nuclei of the stria terminalis	positive	6180	BRAC5872.1d	cfos	2.28144e+07	270.882	Agg+	2021-05-26	BNST
Bed nuclei of the stria terminalis	positive	3126	BRAC5603.3e	cfos	1.11207e+07	281.096	Agg+	2021-04-30	BNST
Bed nuclei of the stria terminalis	positive	5301	BRAC5487.3k	cfos	11777215	450.106	Agg-	2021-05-12	BNST
Bed nuclei of the stria terminalis	positive	5750	BRAC5603.3f	cfos	1.13226e+07	507.836	Agg-	2021-04-30	BNST
Bed nuclei of the stria terminalis	positive	5682	BRAC5872.1g	cfos	7.60551e+06	747.089	Agg+	2021-05-26	BNST
Bed nuclei of the stria terminalis	positive	3728	BRAC5872.1c	cfos	1.21679e+07	306.38	Agg+	2021-05-26	BNST
Bed nuclei of the stria terminalis	positive	4128	BRAC5487.3i	cfos	1.09246e+07	377.863	Agg-	2021-05-12	BNST
Bed nuclei of the stria terminalis	positive	4285	BRAC5481.2e	cfos	1.1634e+07	368.318	Agg-	2021-04-29	BNST
Bed nuclei of the stria terminalis	positive	4773	BRAC5487.3j	cfos	1.73174e+07	275.619	Agg+	2021-05-12	BNST
Bed nuclei of the stria terminalis	positive	5285	BRAC5872.1f	cfos	1.18491e+07	446.025	Agg+	2021-05-26	BNST
Central amygdalar nucleus, capsular part	positive	700	BRAC5112.5g	cfos	2.76402e+06	253.254	Agg-		CEAc
Central amygdalar nucleus, capsular part	positive	1117	BRAC5487.3j	cfos	3.02805e+06	368.884	Agg+	2021-05-12	CEAc
Central amygdalar nucleus, capsular part	positive	598	BRAC5481.2e	cfos	2.13117e+06	280.597	Agg-	2021-04-29	CEAc
Central amygdalar nucleus, capsular part	positive	475	BRAC5603.3e	cfos	2326983	204.127	Agg+	2021-04-30	CEAc
Central amygdalar nucleus, capsular part	positive	1178	BRAC5872.1d	cfos	4.74861e+06	248.072	Agg+	2021-05-26	CEAc
Central amygdalar nucleus, capsular part	positive	1062	BRAC5487.3k	cfos	2.64636e+06	401.306	Agg-	2021-05-12	CEAc
Central amygdalar nucleus, capsular part	positive	952	BRAC5872.1f	cfos	2414096	394.351	Agg+	2021-05-26	CEAc
Central amygdalar nucleus, capsular part	positive	766	BRAC5487.3i	cfos	2.46055e+06	311.313	Agg-	2021-05-12	CEAc
Central amygdalar nucleus, capsular part	positive	927	BRAC5872.1g	cfos	2.51051e+06	369.247	Agg+	2021-05-26	CEAc
Central amygdalar nucleus, capsular part	positive	778	BRAC5603.3f	cfos	2.14171e+06	363.261	Agg-	2021-04-30	CEAc
Central amygdalar nucleus, capsular part	positive	820	BRAC5872.1c	cfos	2.38325e+06	344.069	Agg+	2021-05-26	CEAc
Central amygdalar nucleus, lateral part	positive	1345	BRAC5872.1d	cfos	3.94216e+06	341.184	Agg+	2021-05-26	CEAl
Central amygdalar nucleus, lateral part	positive	965	BRAC5872.1f	cfos	2.037e+06	473.735	Agg+	2021-05-26	CEAl
Central amygdalar nucleus, lateral part	positive	799	BRAC5487.3i	cfos	2093716	381.618	Agg-	2021-05-12	CEAl
Central amygdalar nucleus, lateral part	positive	838	BRAC5487.3j	cfos	2.24653e+06	373.02	Agg+	2021-05-12	CEAl
Central amygdalar nucleus, lateral part	positive	1068	BRAC5872.1g	cfos	2.08646e+06	511.872	Agg+	2021-05-26	CEAl
Central amygdalar nucleus, lateral part	positive	714	BRAC5112.5g	cfos	2.18906e+06	326.167	Agg-		CEAl
Central amygdalar nucleus, lateral part	positive	821	BRAC5872.1c	cfos	1.98164e+06	414.303	Agg+	2021-05-26	CEAl
Central amygdalar nucleus, lateral part	positive	430	BRAC5603.3e	cfos	1.87878e+06	228.872	Agg+	2021-04-30	CEAl
Central amygdalar nucleus, lateral part	positive	910	BRAC5487.3k	cfos	1.98564e+06	458.291	Agg-	2021-05-12	CEAl
Central amygdalar nucleus, lateral part	positive	685	BRAC5481.2e	cfos	1813237	377.777	Agg-	2021-04-29	CEAl
Central amygdalar nucleus, lateral part	positive	802	BRAC5603.3f	cfos	1.81548e+06	441.757	Agg-	2021-04-30	CEAl
Central amygdalar nucleus, medial part	positive	3722	BRAC5872.1d	cfos	1.15575e+07	322.042	Agg+	2021-05-26	CEAm
Central amygdalar nucleus, medial part	positive	3223	BRAC5487.3i	cfos	5.96305e+06	540.495	Agg-	2021-05-12	CEAm
Central amygdalar nucleus, medial part	positive	1573	BRAC5112.5g	cfos	6.83291e+06	230.209	Agg-		CEAm
Central amygdalar nucleus, medial part	positive	2025	BRAC5872.1g	cfos	5.88395e+06	344.157	Agg+	2021-05-26	CEAm
Central amygdalar nucleus, medial part	positive	2375	BRAC5487.3j	cfos	6.92869e+06	342.778	Agg+	2021-05-12	CEAm
Central amygdalar nucleus, medial part	positive	2523	BRAC5603.3f	cfos	5261461	479.525	Agg-	2021-04-30	CEAm
Central amygdalar nucleus, medial part	positive	1620	BRAC5603.3e	cfos	5.68905e+06	284.758	Agg+	2021-04-30	CEAm
Central amygdalar nucleus, medial part	positive	2273	BRAC5872.1c	cfos	5.64216e+06	402.86	Agg+	2021-05-26	CEAm
Central amygdalar nucleus, medial part	positive	3173	BRAC5872.1f	cfos	5.85391e+06	542.031	Agg+	2021-05-26	CEAm
Central amygdalar nucleus, medial part	positive	3473	BRAC5487.3k	cfos	6.15958e+06	563.837	Agg-	2021-05-12	CEAm
Central amygdalar nucleus, medial part	positive	2992	BRAC5481.2e	cfos	5.20011e+06	575.372	Agg-	2021-04-29	CEAm
Cortical amygdalar area, anterior part	positive	4133	BRAC5872.1d	cfos	1.17145e+07	352.81	Agg+	2021-05-26	COAa
Cortical amygdalar area, anterior part	positive	3799	BRAC5487.3j	cfos	7.99179e+06	475.363	Agg+	2021-05-12	COAa
Cortical amygdalar area, anterior part	positive	3418	BRAC5872.1f	cfos	5.71636e+06	597.933	Agg+	2021-05-26	COAa
Cortical amygdalar area, anterior part	positive	3500	BRAC5872.1g	cfos	5.76572e+06	607.036	Agg+	2021-05-26	COAa
Cortical amygdalar area, anterior part	positive	2888	BRAC5112.5g	cfos	6.84737e+06	421.768	Agg-		COAa
Cortical amygdalar area, anterior part	positive	4080	BRAC5487.3k	cfos	6.0646e+06	672.757	Agg-	2021-05-12	COAa
Cortical amygdalar area, anterior part	positive	3184	BRAC5481.2e	cfos	5.18161e+06	614.48	Agg-	2021-04-29	COAa
Cortical amygdalar area, anterior part	positive	4122	BRAC5603.3f	cfos	5.08316e+06	810.913	Agg-	2021-04-30	COAa
Cortical amygdalar area, anterior part	positive	3707	BRAC5603.3e	cfos	5.61783e+06	659.863	Agg+	2021-04-30	COAa
Cortical amygdalar area, anterior part	positive	2934	BRAC5872.1c	cfos	5.4677e+06	536.606	Agg+	2021-05-26	COAa
Cortical amygdalar area, anterior part	positive	3623	BRAC5487.3i	cfos	6.42392e+06	563.986	Agg-	2021-05-12	COAa
Cortical amygdalar area, posterior part, lateral zone	positive	5151	BRAC5487.3j	cfos	1.37953e+07	373.389	Agg+	2021-05-12	COApl
Cortical amygdalar area, posterior part, lateral zone	positive	3234	BRAC5603.3f	cfos	7.32823e+06	441.307	Agg-	2021-04-30	COApl
Cortical amygdalar area, posterior part, lateral zone	positive	1850	BRAC5872.1c	cfos	7.84447e+06	235.835	Agg+	2021-05-26	COApl
Cortical amygdalar area, posterior part, lateral zone	positive	1984	BRAC5481.2e	cfos	7.24235e+06	273.944	Agg-	2021-04-29	COApl
Cortical amygdalar area, posterior part, lateral zone	positive	1303	BRAC5487.3i	cfos	7820344	166.617	Agg-	2021-05-12	COApl
Cortical amygdalar area, posterior part, lateral zone	positive	3808	BRAC5487.3k	cfos	8.99261e+06	423.459	Agg-	2021-05-12	COApl
Cortical amygdalar area, posterior part, lateral zone	positive	2468	BRAC5603.3e	cfos	8.31923e+06	296.662	Agg+	2021-04-30	COApl
Cortical amygdalar area, posterior part, lateral zone	positive	1407	BRAC5872.1g	cfos	1.7067e+06	824.396	Agg+	2021-05-26	COApl
Cortical amygdalar area, posterior part, lateral zone	positive	2905	BRAC5872.1d	cfos	1.41925e+07	204.686	Agg+	2021-05-26	COApl
Cortical amygdalar area, posterior part, lateral zone	positive	2888	BRAC5872.1f	cfos	7.55125e+06	382.453	Agg+	2021-05-26	COApl
Cortical amygdalar area, posterior part, lateral zone	positive	3222	BRAC5112.5g	cfos	1.03957e+07	309.935	Agg-		COApl
Cortical amygdalar area, posterior part, medial zone	positive	2427	BRAC5872.1c	cfos	6.99196e+06	347.113	Agg+	2021-05-26	COApm
Cortical amygdalar area, posterior part, medial zone	positive	946	BRAC5872.1g	cfos	632508	1495.63	Agg+	2021-05-26	COApm
Cortical amygdalar area, posterior part, medial zone	positive	1688	BRAC5487.3i	cfos	6.66778e+06	253.158	Agg-	2021-05-12	COApm
Cortical amygdalar area, posterior part, medial zone	positive	3506	BRAC5872.1f	cfos	6.88766e+06	509.026	Agg+	2021-05-26	COApm
Cortical amygdalar area, posterior part, medial zone	positive	3237	BRAC5872.1d	cfos	1.28071e+07	252.751	Agg+	2021-05-26	COApm
Cortical amygdalar area, posterior part, medial zone	positive	4162	BRAC5487.3k	cfos	8.74169e+06	476.11	Agg-	2021-05-12	COApm
Cortical amygdalar area, posterior part, medial zone	positive	3355	BRAC5112.5g	cfos	9.95739e+06	336.936	Agg-		COApm
Cortical amygdalar area, posterior part, medial zone	positive	3371	BRAC5603.3e	cfos	7.55989e+06	445.906	Agg+	2021-04-30	COApm
Cortical amygdalar area, posterior part, medial zone	positive	2674	BRAC5481.2e	cfos	6.57025e+06	406.986	Agg-	2021-04-29	COApm
Cortical amygdalar area, posterior part, medial zone	positive	6298	BRAC5487.3j	cfos	1.421e+07	443.208	Agg+	2021-05-12	COApm
Cortical amygdalar area, posterior part, medial zone	positive	4002	BRAC5603.3f	cfos	6476378	617.938	Agg-	2021-04-30	COApm
Dorsal premammillary nucleus	positive	352	BRAC5872.1f	cfos	1.00466e+06	350.368	Agg+	2021-05-26	PMd
Dorsal premammillary nucleus	positive	856	BRAC5112.5g	cfos	1734045	493.643	Agg-		PMd
Dorsal premammillary nucleus	positive	657	BRAC5603.3f	cfos	1.1529e+06	569.868	Agg-	2021-04-30	PMd
Dorsal premammillary nucleus	positive	355	BRAC5481.2e	cfos	990289	358.481	Agg-	2021-04-29	PMd
Dorsal premammillary nucleus	positive	361	BRAC5487.3k	cfos	961137	375.597	Agg-	2021-05-12	PMd
Dorsal premammillary nucleus	positive	1183	BRAC5487.3j	cfos	2.87541e+06	411.419	Agg+	2021-05-12	PMd
Dorsal premammillary nucleus	positive	53	BRAC5872.1g	cfos			Agg+	2021-05-26	PMd
Dorsal premammillary nucleus	positive	239	BRAC5872.1c	cfos	867413	275.532	Agg+	2021-05-26	PMd
Dorsal premammillary nucleus	positive	333	BRAC5603.3e	cfos	967942	344.029	Agg+	2021-04-30	PMd
Dorsal premammillary nucleus	positive	322	BRAC5872.1d	cfos	1.8655e+06	172.608	Agg+	2021-05-26	PMd
Dorsal premammillary nucleus	positive	319	BRAC5487.3i	cfos	1060145	300.902	Agg-	2021-05-12	PMd
Dorsomedial nucleus of the hypothalamus	positive	3140	BRAC5603.3f	cfos	3.32977e+06	943.009	Agg-	2021-04-30	DMH
Dorsomedial nucleus of the hypothalamus	positive	2522	BRAC5603.3e	cfos	3454934.1999999997	729.97	Agg+	2021-04-30	DMH
Dorsomedial nucleus of the hypothalamus	positive	2100	BRAC5872.1g	cfos	2944803	713.121	Agg+	2021-05-26	DMH
Dorsomedial nucleus of the hypothalamus	positive	1885	BRAC5872.1c	cfos	2.78603e+06	676.59	Agg+	2021-05-26	DMH
Dorsomedial nucleus of the hypothalamus	positive	2354	BRAC5872.1f	cfos	3.10069e+06	759.186	Agg+	2021-05-26	DMH
Dorsomedial nucleus of the hypothalamus	positive	3130	BRAC5112.5g	cfos	3.76284e+06	831.818	Agg-		DMH
Dorsomedial nucleus of the hypothalamus	positive	2148	BRAC5481.2e	cfos	2.65273e+06	809.733	Agg-	2021-04-29	DMH
Dorsomedial nucleus of the hypothalamus	positive	2724	BRAC5487.3j	cfos	4.647e+06	586.185	Agg+	2021-05-12	DMH
Dorsomedial nucleus of the hypothalamus	positive	2790	BRAC5872.1d	cfos	5.97311e+06	467.093	Agg+	2021-05-26	DMH
Dorsomedial nucleus of the hypothalamus	positive	2125	BRAC5487.3i	cfos	3.38123e+06	628.47	Agg-	2021-05-12	DMH
Dorsomedial nucleus of the hypothalamus	positive	2573	BRAC5487.3k	cfos	2.88186e+06	892.826	Agg-	2021-05-12	DMH
Lateral amygdalar nucleus	positive	2086	BRAC5872.1c	cfos	6.50439e+06	320.706	Agg+	2021-05-26	LA
Lateral amygdalar nucleus	positive	1387	BRAC5487.3k	cfos	6.50575e+06	213.196	Agg-	2021-05-12	LA
Lateral amygdalar nucleus	positive	2776	BRAC5112.5g	cfos	9.90539e+06	280.251	Agg-		LA
Lateral amygdalar nucleus	positive	1441	BRAC5603.3f	cfos	6.33033e+06	227.634	Agg-	2021-04-30	LA
Lateral amygdalar nucleus	positive	2002	BRAC5872.1f	cfos	6.49393e+06	308.288	Agg+	2021-05-26	LA
Lateral amygdalar nucleus	positive	1550	BRAC5487.3i	cfos	6.59352e+06	235.079	Agg-	2021-05-12	LA
Lateral amygdalar nucleus	positive	1205	BRAC5481.2e	cfos	5.97495e+06	201.675	Agg-	2021-04-29	LA
Lateral amygdalar nucleus	positive	4374	BRAC5487.3j	cfos	7.6684e+06	570.393	Agg+	2021-05-12	LA
Lateral amygdalar nucleus	positive	1333	BRAC5872.1d	cfos	1.28581e+07	103.67	Agg+	2021-05-26	LA
Lateral amygdalar nucleus	positive	1834	BRAC5872.1g	cfos	4.15913e+06	440.958	Agg+	2021-05-26	LA
Lateral amygdalar nucleus	positive	1038	BRAC5603.3e	cfos	6483632	160.095	Agg+	2021-04-30	LA
Lateral hypothalamic area	positive	7550	BRAC5603.3f	cfos	1.49426e+07	505.266	Agg-	2021-04-30	LH
Lateral hypothalamic area	positive	4570	BRAC5872.1c	cfos	1.46888e+07	311.122	Agg+	2021-05-26	LH
Lateral hypothalamic area	positive	5386	BRAC5481.2e	cfos	1.46011e+07	368.876	Agg-	2021-04-29	LH
Lateral hypothalamic area	positive	7368	BRAC5872.1d	cfos	31848501	231.345	Agg+	2021-05-26	LH
Lateral hypothalamic area	positive	7276	BRAC5112.5g	cfos	21058670	345.511	Agg-		LH
Lateral hypothalamic area	positive	6015	BRAC5487.3j	cfos	1.97375e+07	304.75	Agg+	2021-05-12	LH
Lateral hypothalamic area	positive	7036	BRAC5487.3k	cfos	1.68378e+07	417.868	Agg-	2021-05-12	LH
Lateral hypothalamic area	positive	5765	BRAC5487.3i	cfos	16446478	350.531	Agg-	2021-05-12	LH
Lateral hypothalamic area	positive	5718	BRAC5872.1f	cfos	1.62726e+07	351.388	Agg+	2021-05-26	LH
Lateral hypothalamic area	positive	5732	BRAC5603.3e	cfos	16533702	346.686	Agg+	2021-04-30	LH
Lateral hypothalamic area	positive	5218	BRAC5872.1g	cfos	1.56066e+07	334.346	Agg+	2021-05-26	LH
Lateral mammillary nucleus	positive	154	BRAC5603.3e	cfos	588466	261.697	Agg+	2021-04-30	LM
Lateral mammillary nucleus	positive	93	BRAC5872.1d	cfos	1.09081e+06	85.2577	Agg+	2021-05-26	LM
Lateral mammillary nucleus	positive	308	BRAC5487.3j	cfos	1.34792e+06	228.5	Agg+	2021-05-12	LM
Lateral mammillary nucleus	positive	118	BRAC5487.3i	cfos	715162	164.997	Agg-	2021-05-12	LM
Lateral mammillary nucleus	positive	127	BRAC5481.2e	cfos	508710	249.651	Agg-	2021-04-29	LM
Lateral mammillary nucleus	positive	138	BRAC5872.1f	cfos	671000	205.663	Agg+	2021-05-26	LM
Lateral mammillary nucleus	positive	356	BRAC5603.3f	cfos	689863	516.045	Agg-	2021-04-30	LM
Lateral mammillary nucleus	positive	92	BRAC5872.1c	cfos	687759	133.768	Agg+	2021-05-26	LM
Lateral mammillary nucleus	positive	172	BRAC5112.5g	cfos	709873	242.297	Agg-		LM
Lateral mammillary nucleus	positive	250	BRAC5487.3k	cfos	599223	417.207	Agg-	2021-05-12	LM
Lateral preoptic area	positive	1967	BRAC5603.3f	cfos	4.72253e+06	416.514	Agg-	2021-04-30	LPOA
Lateral preoptic area	positive	2344	BRAC5112.5g	cfos	6.16583e+06	380.159	Agg-		LPOA
Lateral preoptic area	positive	1376	BRAC5481.2e	cfos	4187942	328.562	Agg-	2021-04-29	LPOA
Lateral preoptic area	positive	1096	BRAC5872.1f	cfos	3.89344e+06	281.499	Agg+	2021-05-26	LPOA
Lateral preoptic area	positive	1875	BRAC5872.1d	cfos	8.96391e+06	209.172	Agg+	2021-05-26	LPOA
Lateral preoptic area	positive	1342	BRAC5487.3i	cfos	4.61637e+06	290.705	Agg-	2021-05-12	LPOA
Lateral preoptic area	positive	1578	BRAC5487.3k	cfos	4.25162e+06	371.153	Agg-	2021-05-12	LPOA
Lateral preoptic area	positive	941	BRAC5872.1g	cfos	3.63365e+06	258.968	Agg+	2021-05-26	LPOA
Lateral preoptic area	positive	1169	BRAC5872.1c	cfos	4.08802e+06	285.957	Agg+	2021-05-26	LPOA
Lateral preoptic area	positive	814	BRAC5603.3e	cfos	4132404	196.98	Agg+	2021-04-30	LPOA
Lateral preoptic area	positive	1436	BRAC5487.3j	cfos	6.57118e+06	218.53	Agg+	2021-05-12	LPOA
Lateral septal nucleus, caudal (caudodorsal) part	positive	182	BRAC5603.3e	cfos	4.53014e+06	40.1753	Agg+	2021-04-30	LSc
Lateral septal nucleus, caudal (caudodorsal) part	positive	953	BRAC5487.3j	cfos	7.12419e+06	133.77	Agg+	2021-05-12	LSc
Lateral septal nucleus, caudal (caudodorsal) part	positive	512	BRAC5872.1c	cfos	4.00063e+06	127.98	Agg+	2021-05-26	LSc
Lateral septal nucleus, caudal (caudodorsal) part	positive	344	BRAC5481.2e	cfos	4.2911e+06	80.166	Agg-	2021-04-29	LSc
Lateral septal nucleus, caudal (caudodorsal) part	positive	774	BRAC5112.5g	cfos	7.62948e+06	101.449	Agg-		LSc
Lateral septal nucleus, caudal (caudodorsal) part	positive	655	BRAC5872.1d	cfos	8.73563e+06	74.9803	Agg+	2021-05-26	LSc
Lateral septal nucleus, caudal (caudodorsal) part	positive	563	BRAC5603.3f	cfos	4.64871e+06	121.109	Agg-	2021-04-30	LSc
Lateral septal nucleus, caudal (caudodorsal) part	positive	542	BRAC5487.3i	cfos	4.48513e+06	120.844	Agg-	2021-05-12	LSc
Lateral septal nucleus, caudal (caudodorsal) part	positive	628	BRAC5487.3k	cfos	4.65806e+06	134.82	Agg-	2021-05-12	LSc
Lateral septal nucleus, caudal (caudodorsal) part	positive	608	BRAC5872.1f	cfos	4.39557e+06	138.321	Agg+	2021-05-26	LSc
Lateral septal nucleus, caudal (caudodorsal) part	positive	787	BRAC5872.1g	cfos	4.42578e+06	177.822	Agg+	2021-05-26	LSc
Lateral septal nucleus, rostral (rostroventral) part	positive	8502	BRAC5487.3j	cfos	30588886	277.944	Agg+	2021-05-12	LSr
Lateral septal nucleus, rostral (rostroventral) part	positive	3481	BRAC5487.3k	cfos	1.53799e+07	226.334	Agg-	2021-05-12	LSr
Lateral septal nucleus, rostral (rostroventral) part	positive	5673	BRAC5872.1d	cfos	29537317	192.062	Agg+	2021-05-26	LSr
Lateral septal nucleus, rostral (rostroventral) part	positive	5045	BRAC5872.1f	cfos	1.48138e+07	340.562	Agg+	2021-05-26	LSr
Lateral septal nucleus, rostral (rostroventral) part	positive	3250	BRAC5487.3i	cfos	1.39111e+07	233.627	Agg-	2021-05-12	LSr
Lateral septal nucleus, rostral (rostroventral) part	positive	3516	BRAC5872.1c	cfos	1.49506e+07	235.174	Agg+	2021-05-26	LSr
Lateral septal nucleus, rostral (rostroventral) part	positive	6936	BRAC5603.3f	cfos	1.52607e+07	454.501	Agg-	2021-04-30	LSr
Lateral septal nucleus, rostral (rostroventral) part	positive	5608	BRAC5481.2e	cfos	1.54749e+07	362.394	Agg-	2021-04-29	LSr
Lateral septal nucleus, rostral (rostroventral) part	positive	4589	BRAC5603.3e	cfos	1.64634e+07	278.739	Agg+	2021-04-30	LSr
Lateral septal nucleus, rostral (rostroventral) part	positive	8039	BRAC5112.5g	cfos	2.07774e+07	386.911	Agg-		LSr
Lateral septal nucleus, rostral (rostroventral) part	positive	6325	BRAC5872.1g	cfos	1.58632e+07	398.723	Agg+	2021-05-26	LSr
Lateral septal nucleus, ventral part	positive	2920	BRAC5603.3e	cfos	5.50239e+06	530.679	Agg+	2021-04-30	LSv
Lateral septal nucleus, ventral part	positive	3977	BRAC5872.1g	cfos	5.34788e+06	743.659	Agg+	2021-05-26	LSv
Lateral septal nucleus, ventral part	positive	1777	BRAC5872.1c	cfos	4.84599e+06	366.695	Agg+	2021-05-26	LSv
Lateral septal nucleus, ventral part	positive	4821	BRAC5112.5g	cfos	7.25766e+06	664.263	Agg-		LSv
Lateral septal nucleus, ventral part	positive	2219	BRAC5487.3k	cfos	5.38477e+06	412.088	Agg-	2021-05-12	LSv
Lateral septal nucleus, ventral part	positive	2919	BRAC5487.3j	cfos	8.11927e+06	359.515	Agg+	2021-05-12	LSv
Lateral septal nucleus, ventral part	positive	3059	BRAC5481.2e	cfos	4.84548e+06	631.31	Agg-	2021-04-29	LSv
Lateral septal nucleus, ventral part	positive	3917	BRAC5603.3f	cfos	5.04371e+06	776.61	Agg-	2021-04-30	LSv
Lateral septal nucleus, ventral part	positive	3223	BRAC5872.1f	cfos	4.85484e+06	663.874	Agg+	2021-05-26	LSv
Lateral septal nucleus, ventral part	positive	1980	BRAC5487.3i	cfos	4.50366e+06	439.642	Agg-	2021-05-12	LSv
Lateral septal nucleus, ventral part	positive	3381	BRAC5872.1d	cfos	9.59431e+06	352.396	Agg+	2021-05-26	LSv
Medial amygdalar nucleus	positive	7755	BRAC5872.1g	cfos	1.57435e+07	492.584	Agg+	2021-05-26	MeA
Medial amygdalar nucleus	positive	6443	BRAC5872.1c	cfos	1.47777e+07	435.995	Agg+	2021-05-26	MeA
Medial amygdalar nucleus	positive	9330	BRAC5487.3i	cfos	1.64318e+07	567.802	Agg-	2021-05-12	MeA
Medial amygdalar nucleus	positive	8355	BRAC5487.3j	cfos	1.76933e+07	472.212	Agg+	2021-05-12	MeA
Medial amygdalar nucleus	positive	6853	BRAC5481.2e	cfos	1.43531e+07	477.458	Agg-	2021-04-29	MeA
Medial amygdalar nucleus	positive	8831	BRAC5603.3e	cfos	1.57187e+07	561.815	Agg+	2021-04-30	MeA
Medial amygdalar nucleus	positive	10233	BRAC5603.3f	cfos	1.55078e+07	659.863	Agg-	2021-04-30	MeA
Medial amygdalar nucleus	positive	7893	BRAC5112.5g	cfos	19107591	413.082	Agg-		MeA
Medial amygdalar nucleus	positive	9274	BRAC5872.1d	cfos	3.13969e+07	295.379	Agg+	2021-05-26	MeA
Medial amygdalar nucleus	positive	10113	BRAC5872.1f	cfos	1.56038e+07	648.111	Agg+	2021-05-26	MeA
Medial amygdalar nucleus	positive	10286	BRAC5487.3k	cfos	15938877	645.34	Agg-	2021-05-12	MeA
Medial preoptic area	positive	1386	BRAC5872.1c	cfos	4.49358e+06	308.44	Agg+	2021-05-26	MPO
Medial preoptic area	positive	1915	BRAC5872.1d	cfos	9.35817e+06	204.634	Agg+	2021-05-26	MPO
Medial preoptic area	positive	1596	BRAC5487.3j	cfos	6.73791e+06	236.869	Agg+	2021-05-12	MPO
Medial preoptic area	positive	1970	BRAC5481.2e	cfos	4.92487e+06	400.01	Agg-	2021-04-29	MPO
Medial preoptic area	positive	2247	BRAC5603.3f	cfos	4.50215e+06	499.095	Agg-	2021-04-30	MPO
Medial preoptic area	positive	2212	BRAC5487.3k	cfos	4.68283e+06	472.364	Agg-	2021-05-12	MPO
Medial preoptic area	positive	1208	BRAC5872.1g	cfos	3.77188e+06	320.265	Agg+	2021-05-26	MPO
Medial preoptic area	positive	2975	BRAC5112.5g	cfos	5894783	504.684	Agg-		MPO
Medial preoptic area	positive	1931	BRAC5487.3i	cfos	4.67002e+06	413.488	Agg-	2021-05-12	MPO
Medial preoptic area	positive	1554	BRAC5872.1f	cfos	4.6162e+06	336.64	Agg+	2021-05-26	MPO
Medial preoptic area	positive	1377	BRAC5603.3e	cfos	4.526e+06	304.242	Agg+	2021-04-30	MPO
Medial preoptic nucleus	positive	1548	BRAC5487.3j	cfos	5.44087e+06	284.513	Agg+	2021-05-12	MPN
Medial preoptic nucleus	positive	1729	BRAC5487.3k	cfos	3.45658e+06	500.205	Agg-	2021-05-12	MPN
Medial preoptic nucleus	positive	2022	BRAC5603.3f	cfos	3.82814e+06	528.193	Agg-	2021-04-30	MPN
Medial preoptic nucleus	positive	2574	BRAC5872.1d	cfos	7.98076e+06	322.526	Agg+	2021-05-26	MPN
Medial preoptic nucleus	positive	2108	BRAC5481.2e	cfos	4872115	432.666	Agg-	2021-04-29	MPN
Medial preoptic nucleus	positive	1971	BRAC5872.1f	cfos	4.90228e+06	402.058	Agg+	2021-05-26	MPN
Medial preoptic nucleus	positive	1624	BRAC5487.3i	cfos	4.08078e+06	397.963	Agg-	2021-05-12	MPN
Medial preoptic nucleus	positive	1445	BRAC5872.1c	cfos	4.07085e+06	354.962	Agg+	2021-05-26	MPN
Medial preoptic nucleus	positive	1178	BRAC5872.1g	cfos	2.68311e+06	439.043	Agg+	2021-05-26	MPN
Medial preoptic nucleus	positive	2323	BRAC5112.5g	cfos	4.32257e+06	537.412	Agg-		MPN
Medial preoptic nucleus	positive	1486	BRAC5603.3e	cfos	3.67308e+06	404.565	Agg+	2021-04-30	MPN
Medial septal nucleus	positive	1533	BRAC5872.1d	cfos	6465016	237.122	Agg+	2021-05-26	MS
Medial septal nucleus	positive	1255	BRAC5872.1c	cfos	3.10794e+06	403.804	Agg+	2021-05-26	MS
Medial septal nucleus	positive	1659	BRAC5487.3k	cfos	3.70232e+06	448.098	Agg-	2021-05-12	MS
Medial septal nucleus	positive	1671	BRAC5872.1f	cfos	3.16127e+06	528.585	Agg+	2021-05-26	MS
Medial septal nucleus	positive	2035	BRAC5112.5g	cfos	5106887	398.482	Agg-		MS
Medial septal nucleus	positive	1531	BRAC5872.1g	cfos	3.65075e+06	419.366	Agg+	2021-05-26	MS
Medial septal nucleus	positive	1663	BRAC5487.3j	cfos	4.81645e+06	345.275	Agg+	2021-05-12	MS
Medial septal nucleus	positive	2363	BRAC5603.3f	cfos	3.5066e+06	673.871	Agg-	2021-04-30	MS
Medial septal nucleus	positive	1439	BRAC5481.2e	cfos	3.13382e+06	459.184	Agg-	2021-04-29	MS
Medial septal nucleus	positive	1709	BRAC5487.3i	cfos	3.14986e+06	542.564	Agg-	2021-05-12	MS
Medial septal nucleus	positive	1226	BRAC5603.3e	cfos	3.57318e+06	343.112	Agg+	2021-04-30	MS
Median preoptic nucleus	positive	180	BRAC5112.5g	cfos	384159	468.556	Agg-		MEPO
Median preoptic nucleus	positive	113	BRAC5481.2e	cfos	321988	350.945	Agg-	2021-04-29	MEPO
Median preoptic nucleus	positive	74	BRAC5872.1c	cfos	322366	229.553	Agg+	2021-05-26	MEPO
Median preoptic nucleus	positive	93	BRAC5872.1g	cfos	301749	308.204	Agg+	2021-05-26	MEPO
Median preoptic nucleus	positive	150	BRAC5872.1d	cfos	654366	229.229	Agg+	2021-05-26	MEPO
Median preoptic nucleus	positive	163	BRAC5487.3j	cfos	443589	367.457	Agg+	2021-05-12	MEPO
Median preoptic nucleus	positive	119	BRAC5487.3i	cfos	290576	409.531	Agg-	2021-05-12	MEPO
Median preoptic nucleus	positive	131	BRAC5872.1f	cfos	335424	390.551	Agg+	2021-05-26	MEPO
Median preoptic nucleus	positive	208	BRAC5487.3k	cfos	320644	648.695	Agg-	2021-05-12	MEPO
Median preoptic nucleus	positive	46	BRAC5603.3e	cfos	340703	135.015	Agg+	2021-04-30	MEPO
Median preoptic nucleus	positive	172	BRAC5603.3f	cfos	346341	496.621	Agg-	2021-04-30	MEPO
Parastrial nucleus	positive	300	BRAC5481.2e	cfos	721350	415.887	Agg-	2021-04-29	PS
Parastrial nucleus	positive	283	BRAC5487.3i	cfos	684907	413.195	Agg-	2021-05-12	PS
Parastrial nucleus	positive	294	BRAC5487.3j	cfos	1.16507e+06	252.345	Agg+	2021-05-12	PS
Parastrial nucleus	positive	293	BRAC5872.1g	cfos	756010	387.561	Agg+	2021-05-26	PS
Parastrial nucleus	positive	467	BRAC5112.5g	cfos	811354	575.581	Agg-		PS
Parastrial nucleus	positive	167	BRAC5872.1c	cfos	758870	220.064	Agg+	2021-05-26	PS
Parastrial nucleus	positive	303	BRAC5603.3e	cfos	771707	392.636	Agg+	2021-04-30	PS
Parastrial nucleus	positive	397	BRAC5487.3k	cfos	801752	495.166	Agg-	2021-05-12	PS
Parastrial nucleus	positive	292	BRAC5872.1f	cfos	725692	402.375	Agg+	2021-05-26	PS
Parastrial nucleus	positive	516	BRAC5603.3f	cfos	730127	706.726	Agg-	2021-04-30	PS
Parastrial nucleus	positive	337	BRAC5872.1d	cfos	1.4894e+06	226.266	Agg+	2021-05-26	PS
Paraventricular hypothalamic nucleus	positive	1040	BRAC5872.1g	cfos	1.92096e+06	541.395	Agg+	2021-05-26	PVH
Paraventricular hypothalamic nucleus	positive	1780	BRAC5603.3e	cfos	1.99496e+06	892.25	Agg+	2021-04-30	PVH
Paraventricular hypothalamic nucleus	positive	1150	BRAC5487.3j	cfos	3.32395e+06	345.973	Agg+	2021-05-12	PVH
Paraventricular hypothalamic nucleus	positive	825	BRAC5872.1c	cfos	1.98024e+06	416.617	Agg+	2021-05-26	PVH
Paraventricular hypothalamic nucleus	positive	979	BRAC5112.5g	cfos	1.78556e+06	548.288	Agg-		PVH
Paraventricular hypothalamic nucleus	positive	1181	BRAC5872.1d	cfos	3.07461e+06	384.113	Agg+	2021-05-26	PVH
Paraventricular hypothalamic nucleus	positive	1197	BRAC5603.3f	cfos	1.92475e+06	621.898	Agg-	2021-04-30	PVH
Paraventricular hypothalamic nucleus	positive	967	BRAC5872.1f	cfos	2.04914e+06	471.905	Agg+	2021-05-26	PVH
Paraventricular hypothalamic nucleus	positive	953	BRAC5487.3k	cfos	1.68668e+06	565.014	Agg-	2021-05-12	PVH
Paraventricular hypothalamic nucleus	positive	906	BRAC5487.3i	cfos	1.82681e+06	495.946	Agg-	2021-05-12	PVH
Paraventricular hypothalamic nucleus	positive	861	BRAC5481.2e	cfos	1.82072e+06	472.89	Agg-	2021-04-29	PVH
Paraventricular nucleus of the thalamus	positive	3488	BRAC5872.1g	cfos	4.18848e+06	832.761	Agg+	2021-05-26	PVT
Paraventricular nucleus of the thalamus	positive	4220	BRAC5872.1f	cfos	4.34399e+06	971.458	Agg+	2021-05-26	PVT
Paraventricular nucleus of the thalamus	positive	2722	BRAC5487.3k	cfos	3.752e+06	725.48	Agg-	2021-05-12	PVT
Paraventricular nucleus of the thalamus	positive	4464	BRAC5603.3f	cfos	3.92313e+06	1137.87	Agg-	2021-04-30	PVT
Paraventricular nucleus of the thalamus	positive	3250	BRAC5487.3i	cfos	4.22009e+06	770.126	Agg-	2021-05-12	PVT
Paraventricular nucleus of the thalamus	positive	3862	BRAC5603.3e	cfos	4.0037e+06	964.608	Agg+	2021-04-30	PVT
Paraventricular nucleus of the thalamus	positive	4468	BRAC5112.5g	cfos	4.3952e+06	1016.56	Agg-		PVT
Paraventricular nucleus of the thalamus	positive	3413	BRAC5872.1c	cfos	4.96424e+06	687.517	Agg+	2021-05-26	PVT
Paraventricular nucleus of the thalamus	positive	2787	BRAC5481.2e	cfos	4006511	695.618	Agg-	2021-04-29	PVT
Paraventricular nucleus of the thalamus	positive	3774	BRAC5487.3j	cfos	6.31982e+06	597.169	Agg+	2021-05-12	PVT
Paraventricular nucleus of the thalamus	positive	3457	BRAC5872.1d	cfos	7.56621e+06	456.9	Agg+	2021-05-26	PVT
Periaqueductal gray	positive	2217	BRAC5487.3k	cfos	7.01908e+06	315.853	Agg-	2021-05-12	PAG
Periaqueductal gray	positive	1497	BRAC5112.5g	cfos	6.89576e+06	217.09	Agg-		PAG
Periaqueductal gray	positive	61	BRAC5872.1g	cfos	907198	67.24	Agg+	2021-05-26	PAG
Periaqueductal gray	positive	2237	BRAC5872.1d	cfos	1.16254e+07	192.423	Agg+	2021-05-26	PAG
Periaqueductal gray	positive	3205	BRAC5481.2e	cfos	9.30496e+06	344.44	Agg-	2021-04-29	PAG
Periaqueductal gray	positive	1703	BRAC5872.1c	cfos	5.66848e+06	300.433	Agg+	2021-05-26	PAG
Periaqueductal gray	positive	1638	BRAC5487.3i	cfos	9.48272e+06	172.735	Agg-	2021-05-12	PAG
Periaqueductal gray	positive	1586	BRAC5603.3f	cfos	5.78942e+06	273.948	Agg-	2021-04-30	PAG
Periaqueductal gray	positive	4292	BRAC5487.3j	cfos	1.44509e+07	297.006	Agg+	2021-05-12	PAG
Periaqueductal gray	positive	1988	BRAC5872.1f	cfos	6234445	318.874	Agg+	2021-05-26	PAG
Periaqueductal gray	positive	1753	BRAC5603.3e	cfos	5.58282e+06	313.999	Agg+	2021-04-30	PAG
Perifornical nucleus	positive	830	BRAC5487.3k	cfos	1.98132e+06	418.912	Agg-	2021-05-12	PeF
Perifornical nucleus	positive	722	BRAC5603.3e	cfos	1879160	384.214	Agg+	2021-04-30	PeF
Perifornical nucleus	positive	488	BRAC5487.3j	cfos	2060994	236.779	Agg+	2021-05-12	PeF
Perifornical nucleus	positive	761	BRAC5487.3i	cfos	1.7726e+06	429.313	Agg-	2021-05-12	PeF
Perifornical nucleus	positive	591	BRAC5872.1f	cfos	1.82533e+06	323.776	Agg+	2021-05-26	PeF
Perifornical nucleus	positive	815	BRAC5603.3f	cfos	1.72168e+06	473.374	Agg-	2021-04-30	PeF
Perifornical nucleus	positive	696	BRAC5112.5g	cfos	1.77903e+06	391.224	Agg-		PeF
Perifornical nucleus	positive	531	BRAC5872.1c	cfos	1.50348e+06	353.181	Agg+	2021-05-26	PeF
Perifornical nucleus	positive	777	BRAC5872.1d	cfos	3.34956e+06	231.971	Agg+	2021-05-26	PeF
Perifornical nucleus	positive	454	BRAC5481.2e	cfos	1.62259e+06	279.799	Agg-	2021-04-29	PeF
Perifornical nucleus	positive	650	BRAC5872.1g	cfos	1.85504e+06	350.397	Agg+	2021-05-26	PeF
Periventricular hypothalamic nucleus, anterior part	positive	565	BRAC5487.3j	cfos	1.58667e+06	356.092	Agg+	2021-05-12	PVa
Periventricular hypothalamic nucleus, anterior part	positive	386	BRAC5603.3f	cfos	447277	862.999	Agg-	2021-04-30	PVa
Periventricular hypothalamic nucleus, anterior part	positive	304	BRAC5487.3i	cfos	506653	600.017	Agg-	2021-05-12	PVa
Periventricular hypothalamic nucleus, anterior part	positive	175	BRAC5481.2e	cfos	550254	318.035	Agg-	2021-04-29	PVa
Periventricular hypothalamic nucleus, anterior part	positive	199	BRAC5872.1g	cfos	743067	267.809	Agg+	2021-05-26	PVa
Periventricular hypothalamic nucleus, anterior part	positive	212	BRAC5487.3k	cfos	456771	464.128	Agg-	2021-05-12	PVa
Periventricular hypothalamic nucleus, anterior part	positive	436	BRAC5603.3e	cfos	848528	513.831	Agg+	2021-04-30	PVa
Periventricular hypothalamic nucleus, anterior part	positive	150	BRAC5872.1d	cfos	904958	165.754	Agg+	2021-05-26	PVa
Periventricular hypothalamic nucleus, anterior part	positive	123	BRAC5872.1f	cfos	466707	263.549	Agg+	2021-05-26	PVa
Periventricular hypothalamic nucleus, anterior part	positive	91	BRAC5872.1c	cfos	597042	152.418	Agg+	2021-05-26	PVa
Periventricular hypothalamic nucleus, anterior part	positive	134	BRAC5112.5g	cfos	611958	218.969	Agg-		PVa
Periventricular hypothalamic nucleus, intermediate part	positive	635	BRAC5487.3i	cfos	1981025	320.541	Agg-	2021-05-12	PVi
Periventricular hypothalamic nucleus, intermediate part	positive	271	BRAC5872.1c	cfos	1.88345e+06	143.885	Agg+	2021-05-26	PVi
Periventricular hypothalamic nucleus, intermediate part	positive	582	BRAC5603.3f	cfos	2.00394e+06	290.428	Agg-	2021-04-30	PVi
Periventricular hypothalamic nucleus, intermediate part	positive	680	BRAC5112.5g	cfos	1.8114e+06	375.399	Agg-		PVi
Periventricular hypothalamic nucleus, intermediate part	positive	638	BRAC5872.1f	cfos	1.90117e+06	335.583	Agg+	2021-05-26	PVi
Periventricular hypothalamic nucleus, intermediate part	positive	2097	BRAC5487.3j	cfos	3.83199e+06	547.236	Agg+	2021-05-12	PVi
Periventricular hypothalamic nucleus, intermediate part	positive	468	BRAC5481.2e	cfos	1531190	305.645	Agg-	2021-04-29	PVi
Periventricular hypothalamic nucleus, intermediate part	positive	527	BRAC5872.1g	cfos	1.56306e+06	337.159	Agg+	2021-05-26	PVi
Periventricular hypothalamic nucleus, intermediate part	positive	580	BRAC5603.3e	cfos	2.01213e+06	288.251	Agg+	2021-04-30	PVi
Periventricular hypothalamic nucleus, intermediate part	positive	1026	BRAC5487.3k	cfos	1.76379e+06	581.7	Agg-	2021-05-12	PVi
Periventricular hypothalamic nucleus, intermediate part	positive	331	BRAC5872.1d	cfos	3.30427e+06	100.173	Agg+	2021-05-26	PVi
Periventricular hypothalamic nucleus, posterior part	positive	306	BRAC5487.3k	cfos	940839	325.242	Agg-	2021-05-12	PVp
Periventricular hypothalamic nucleus, posterior part	positive	120	BRAC5487.3i	cfos	841219	142.65	Agg-	2021-05-12	PVp
Periventricular hypothalamic nucleus, posterior part	positive	464	BRAC5603.3f	cfos	1.19663e+06	387.754	Agg-	2021-04-30	PVp
Periventricular hypothalamic nucleus, posterior part	positive	132	BRAC5872.1f	cfos	865819	152.457	Agg+	2021-05-26	PVp
Periventricular hypothalamic nucleus, posterior part	positive	1839	BRAC5487.3j	cfos	4.65891e+06	394.727	Agg+	2021-05-12	PVp
Periventricular hypothalamic nucleus, posterior part	positive	207	BRAC5603.3e	cfos	1.21374e+06	170.547	Agg+	2021-04-30	PVp
Periventricular hypothalamic nucleus, posterior part	positive	268	BRAC5872.1g	cfos			Agg+	2021-05-26	PVp
Periventricular hypothalamic nucleus, posterior part	positive	679	BRAC5112.5g	cfos	1.45207e+06	467.609	Agg-		PVp
Periventricular hypothalamic nucleus, posterior part	positive	93	BRAC5872.1c	cfos	832304	111.738	Agg+	2021-05-26	PVp
Periventricular hypothalamic nucleus, posterior part	positive	213	BRAC5481.2e	cfos	892232	238.727	Agg-	2021-04-29	PVp
Periventricular hypothalamic nucleus, posterior part	positive	290	BRAC5872.1d	cfos	1.65574e+06	175.149	Agg+	2021-05-26	PVp
Periventricular hypothalamic nucleus, preoptic part	positive	716	BRAC5872.1d	cfos	3.19687e+06	223.969	Agg+	2021-05-26	PVpo
Periventricular hypothalamic nucleus, preoptic part	positive	648	BRAC5603.3f	cfos	1.54264e+06	420.06	Agg-	2021-04-30	PVpo
Periventricular hypothalamic nucleus, preoptic part	positive	955	BRAC5872.1f	cfos	2400621	397.814	Agg+	2021-05-26	PVpo
Periventricular hypothalamic nucleus, preoptic part	positive	693	BRAC5112.5g	cfos	1.61993e+06	427.797	Agg-		PVpo
Periventricular hypothalamic nucleus, preoptic part	positive	768	BRAC5487.3k	cfos	1.35327e+06	567.514	Agg-	2021-05-12	PVpo
Periventricular hypothalamic nucleus, preoptic part	positive	371	BRAC5872.1c	cfos	1.90887e+06	194.356	Agg+	2021-05-26	PVpo
Periventricular hypothalamic nucleus, preoptic part	positive	917	BRAC5487.3i	cfos	1.62975e+06	562.661	Agg-	2021-05-12	PVpo
Periventricular hypothalamic nucleus, preoptic part	positive	508	BRAC5872.1g	cfos	1.05495e+06	481.54	Agg+	2021-05-26	PVpo
Periventricular hypothalamic nucleus, preoptic part	positive	313	BRAC5603.3e	cfos	1.49367e+06	209.551	Agg+	2021-04-30	PVpo
Periventricular hypothalamic nucleus, preoptic part	positive	555	BRAC5487.3j	cfos	2.21344e+06	250.741	Agg+	2021-05-12	PVpo
Periventricular hypothalamic nucleus, preoptic part	positive	561	BRAC5481.2e	cfos	2121977	264.376	Agg-	2021-04-29	PVpo
Posterior amygdalar nucleus	positive	2267	BRAC5872.1f	cfos	5.74401e+06	394.672	Agg+	2021-05-26	PA
Posterior amygdalar nucleus	positive	788	BRAC5872.1g	cfos	259772	3033.43	Agg+	2021-05-26	PA
Posterior amygdalar nucleus	positive	2716	BRAC5872.1d	cfos	1.08488e+07	250.351	Agg+	2021-05-26	PA
Posterior amygdalar nucleus	positive	2361	BRAC5603.3f	cfos	5.32793e+06	443.137	Agg-	2021-04-30	PA
Posterior amygdalar nucleus	positive	2203	BRAC5872.1c	cfos	5.87296e+06	375.109	Agg+	2021-05-26	PA
Posterior amygdalar nucleus	positive	1410	BRAC5487.3i	cfos	5.91629e+06	238.325	Agg-	2021-05-12	PA
Posterior amygdalar nucleus	positive	2330	BRAC5603.3e	cfos	6.01327e+06	387.477	Agg+	2021-04-30	PA
Posterior amygdalar nucleus	positive	4145	BRAC5487.3j	cfos	1.13713e+07	364.513	Agg+	2021-05-12	PA
Posterior amygdalar nucleus	positive	2610	BRAC5481.2e	cfos	5.6173e+06	464.636	Agg-	2021-04-29	PA
Posterior amygdalar nucleus	positive	3121	BRAC5487.3k	cfos	6921300	450.927	Agg-	2021-05-12	PA
Posterior amygdalar nucleus	positive	2890	BRAC5112.5g	cfos	8.81149e+06	327.981	Agg-		PA
Posterior hypothalamic nucleus	positive	2270	BRAC5487.3i	cfos	4.68872e+06	484.14	Agg-	2021-05-12	PH
Posterior hypothalamic nucleus	positive	3399	BRAC5872.1f	cfos	5.70589e+06	595.7	Agg+	2021-05-26	PH
Posterior hypothalamic nucleus	positive	3413	BRAC5872.1d	cfos	1.06857e+07	319.399	Agg+	2021-05-26	PH
Posterior hypothalamic nucleus	positive	3189	BRAC5481.2e	cfos	5.04804e+06	631.731	Agg-	2021-04-29	PH
Posterior hypothalamic nucleus	positive	5787	BRAC5487.3j	cfos	8.48385e+06	682.12	Agg+	2021-05-12	PH
Posterior hypothalamic nucleus	positive	2293	BRAC5872.1c	cfos	5.11813e+06	448.015	Agg+	2021-05-26	PH
Posterior hypothalamic nucleus	positive	5608	BRAC5112.5g	cfos	8.74956e+06	640.947	Agg-		PH
Posterior hypothalamic nucleus	positive	4692	BRAC5603.3f	cfos	6.196e+06	757.262	Agg-	2021-04-30	PH
Posterior hypothalamic nucleus	positive	2458	BRAC5872.1g	cfos	3.78757e+06	648.965	Agg+	2021-05-26	PH
Posterior hypothalamic nucleus	positive	3415	BRAC5603.3e	cfos	6.01387e+06	567.854	Agg+	2021-04-30	PH
Posterior hypothalamic nucleus	positive	3669	BRAC5487.3k	cfos	5.94671e+06	616.98	Agg-	2021-05-12	PH
Posterodorsal preoptic nucleus	positive	22	BRAC5872.1c	cfos	60108.5	366.005	Agg+	2021-05-26	PD
Posterodorsal preoptic nucleus	positive	54	BRAC5487.3j	cfos	74610.5	723.758	Agg+	2021-05-12	PD
Posterodorsal preoptic nucleus	positive	44	BRAC5872.1g	cfos			Agg+	2021-05-26	PD
Posterodorsal preoptic nucleus	positive	76	BRAC5872.1f	cfos	129933	584.917	Agg+	2021-05-26	PD
Posterodorsal preoptic nucleus	positive	68	BRAC5603.3e	cfos	108886	624.504	Agg+	2021-04-30	PD
Posterodorsal preoptic nucleus	positive	60	BRAC5481.2e	cfos	154145	389.244	Agg-	2021-04-29	PD
Posterodorsal preoptic nucleus	positive	60	BRAC5487.3i	cfos	123834	484.522	Agg-	2021-05-12	PD
Posterodorsal preoptic nucleus	positive	102	BRAC5872.1d	cfos	234841	434.337	Agg+	2021-05-26	PD
Posterodorsal preoptic nucleus	positive	95	BRAC5112.5g	cfos	155874	609.467	Agg-		PD
Posterodorsal preoptic nucleus	positive	95	BRAC5603.3f	cfos	99455.6	955.2	Agg-	2021-04-30	PD
Posterodorsal preoptic nucleus	positive	64	BRAC5487.3k	cfos	113338	564.684	Agg-	2021-05-12	PD
Suprachiasmatic nucleus	positive	210	BRAC5872.1d	cfos	1.1076e+06	189.6	Agg+	2021-05-26	SCH
Suprachiasmatic nucleus	positive	706	BRAC5603.3e	cfos	712960	990.237	Agg+	2021-04-30	SCH
Suprachiasmatic nucleus	positive	459	BRAC5487.3i	cfos	604010	759.921	Agg-	2021-05-12	SCH
Suprachiasmatic nucleus	positive	642	BRAC5603.3f	cfos	619010	1037.14	Agg-	2021-04-30	SCH
Suprachiasmatic nucleus	positive	397	BRAC5872.1g	cfos	856900	463.298	Agg+	2021-05-26	SCH
Suprachiasmatic nucleus	positive	343	BRAC5481.2e	cfos	760905	450.779	Agg-	2021-04-29	SCH
Suprachiasmatic nucleus	positive	255	BRAC5487.3k	cfos	473254	538.823	Agg-	2021-05-12	SCH
Suprachiasmatic nucleus	positive	416	BRAC5872.1c	cfos	785714	529.455	Agg+	2021-05-26	SCH
Suprachiasmatic nucleus	positive	111	BRAC5872.1f	cfos	744507	149.092	Agg+	2021-05-26	SCH
Suprachiasmatic nucleus	positive	347	BRAC5112.5g	cfos	685735	506.026	Agg-		SCH
Suprachiasmatic nucleus	positive	451	BRAC5487.3j	cfos	1.26066e+06	357.748	Agg+	2021-05-12	SCH
Supramammillary nucleus	positive	1045	BRAC5603.3e	cfos	2.00201e+06	521.976	Agg+	2021-04-30	SUM
Supramammillary nucleus	positive	1013	BRAC5481.2e	cfos	1.92688e+06	525.72	Agg-	2021-04-29	SUM
Supramammillary nucleus	positive	946	BRAC5872.1f	cfos	2160841	437.793	Agg+	2021-05-26	SUM
Supramammillary nucleus	positive	521	BRAC5487.3i	cfos	2.12646e+06	245.009	Agg-	2021-05-12	SUM
Supramammillary nucleus	positive	1613	BRAC5603.3f	cfos	2.24146e+06	719.622	Agg-	2021-04-30	SUM
Supramammillary nucleus	positive	635	BRAC5872.1c	cfos	2158434	294.195	Agg+	2021-05-26	SUM
Supramammillary nucleus	positive	27	BRAC5872.1g	cfos			Agg+	2021-05-26	SUM
Supramammillary nucleus	positive	1354	BRAC5487.3j	cfos	3.99106e+06	339.258	Agg+	2021-05-12	SUM
Supramammillary nucleus	positive	552	BRAC5872.1d	cfos	3.64493e+06	151.443	Agg+	2021-05-26	SUM
Supramammillary nucleus	positive	1010	BRAC5112.5g	cfos	2.34643e+06	430.441	Agg-		SUM
Supramammillary nucleus	positive	1237	BRAC5487.3k	cfos	2.15146e+06	574.959	Agg-	2021-05-12	SUM
Tuberal nucleus	positive	826	BRAC5872.1c	cfos	3.24416e+06	254.612	Agg+	2021-05-26	TU
Tuberal nucleus	positive	857	BRAC5872.1f	cfos	3.16149e+06	271.075	Agg+	2021-05-26	TU
Tuberal nucleus	positive	1650	BRAC5603.3f	cfos	3.88935e+06	424.235	Agg-	2021-04-30	TU
Tuberal nucleus	positive	1178	BRAC5112.5g	cfos	4.14032e+06	284.519	Agg-		TU
Tuberal nucleus	positive	1874	BRAC5487.3k	cfos	3.76661e+06	497.53	Agg-	2021-05-12	TU
Tuberal nucleus	positive	1364	BRAC5481.2e	cfos	3.89352e+06	350.326	Agg-	2021-04-29	TU
Tuberal nucleus	positive	884	BRAC5603.3e	cfos	4.08405e+06	216.452	Agg+	2021-04-30	TU
Tuberal nucleus	positive	903	BRAC5487.3j	cfos	3.77687e+06	239.087	Agg+	2021-05-12	TU
Tuberal nucleus	positive	777	BRAC5872.1g	cfos	3.93974e+06	197.221	Agg+	2021-05-26	TU
Tuberal nucleus	positive	1105	BRAC5487.3i	cfos	4.01283e+06	275.367	Agg-	2021-05-12	TU
Tuberal nucleus	positive	1291	BRAC5872.1d	cfos	7.7791e+06	165.957	Agg+	2021-05-26	TU
Tuberomammillary nucleus, dorsal part	positive	83	BRAC5487.3i	cfos	256313	323.823	Agg-	2021-05-12	TMd
Tuberomammillary nucleus, dorsal part	positive	82	BRAC5872.1d	cfos	415365	197.417	Agg+	2021-05-26	TMd
Tuberomammillary nucleus, dorsal part	positive	55	BRAC5872.1c	cfos	156654	351.092	Agg+	2021-05-26	TMd
Tuberomammillary nucleus, dorsal part	positive	630	BRAC5112.5g	cfos	569708	1105.83	Agg-		TMd
Tuberomammillary nucleus, dorsal part	positive	129	BRAC5872.1f	cfos	226412	569.758	Agg+	2021-05-26	TMd
Tuberomammillary nucleus, dorsal part	positive	221	BRAC5603.3f	cfos	286229	772.109	Agg-	2021-04-30	TMd
Tuberomammillary nucleus, dorsal part	positive	787	BRAC5487.3j	cfos	1.13719e+06	692.057	Agg+	2021-05-12	TMd
Tuberomammillary nucleus, dorsal part	positive	122	BRAC5872.1g	cfos			Agg+	2021-05-26	TMd
Tuberomammillary nucleus, dorsal part	positive	219	BRAC5481.2e	cfos	416927	525.272	Agg-	2021-04-29	TMd
Tuberomammillary nucleus, dorsal part	positive	101	BRAC5487.3k	cfos	210380	480.083	Agg-	2021-05-12	TMd
Tuberomammillary nucleus, dorsal part	positive	152	BRAC5603.3e	cfos	274663	553.406	Agg+	2021-04-30	TMd
Tuberomammillary nucleus, ventral part	positive	362	BRAC5603.3f	cfos	745930	485.3	Agg-	2021-04-30	TMv
Tuberomammillary nucleus, ventral part	positive	173	BRAC5481.2e	cfos	613405	282.032	Agg-	2021-04-29	TMv
Tuberomammillary nucleus, ventral part	positive	189	BRAC5872.1f	cfos	725336	260.569	Agg+	2021-05-26	TMv
Tuberomammillary nucleus, ventral part	positive	388	BRAC5872.1d	cfos	1.44471e+06	268.566	Agg+	2021-05-26	TMv
Tuberomammillary nucleus, ventral part	positive	187	BRAC5487.3k	cfos	698568	267.691	Agg-	2021-05-12	TMv
Tuberomammillary nucleus, ventral part	positive	625	BRAC5112.5g	cfos	1852693	337.347	Agg-		TMv
Tuberomammillary nucleus, ventral part	positive	142	BRAC5603.3e	cfos	419178	338.758	Agg+	2021-04-30	TMv
Tuberomammillary nucleus, ventral part	positive	243	BRAC5872.1c	cfos	648026	374.985	Agg+	2021-05-26	TMv
Tuberomammillary nucleus, ventral part	positive	286	BRAC5487.3i	cfos	675490	423.396	Agg-	2021-05-12	TMv
Tuberomammillary nucleus, ventral part	positive	825	BRAC5487.3j	cfos	1.64345e+06	501.992	Agg+	2021-05-12	TMv
Tuberomammillary nucleus, ventral part	positive	113	BRAC5872.1g	cfos	210776	536.115	Agg+	2021-05-26	TMv
Ventral premammillary nucleus	positive	403	BRAC5603.3e	cfos	1.09048e+06	369.564	Agg+	2021-04-30	PMv
Ventral premammillary nucleus	positive	1787	BRAC5112.5g	cfos	3.02133e+06	591.462	Agg-		PMv
Ventral premammillary nucleus	positive	814	BRAC5487.3k	cfos	1.40868e+06	577.848	Agg-	2021-05-12	PMv
Ventral premammillary nucleus	positive	526	BRAC5487.3i	cfos	1.32171e+06	397.97	Agg-	2021-05-12	PMv
Ventral premammillary nucleus	positive	1243	BRAC5603.3f	cfos	1.45561e+06	853.935	Agg-	2021-04-30	PMv
Ventral premammillary nucleus	positive	1476	BRAC5487.3j	cfos	4.15072e+06	355.601	Agg+	2021-05-12	PMv
Ventral premammillary nucleus	positive	553	BRAC5872.1f	cfos	1.40734e+06	392.941	Agg+	2021-05-26	PMv
Ventral premammillary nucleus	positive	771	BRAC5872.1d	cfos	2578681	298.99	Agg+	2021-05-26	PMv
Ventral premammillary nucleus	positive	228	BRAC5872.1g	cfos	228557	997.564	Agg+	2021-05-26	PMv
Ventral premammillary nucleus	positive	420	BRAC5481.2e	cfos	1.24793e+06	336.557	Agg-	2021-04-29	PMv
Ventral premammillary nucleus	positive	373	BRAC5872.1c	cfos	1137656	327.867	Agg+	2021-05-26	PMv
Ventral tegmental area	positive	518	BRAC5481.2e	cfos	2.6293e+06	197.01	Agg-	2021-04-29	VTA
Ventral tegmental area	positive	383	BRAC5487.3i	cfos	2.71258e+06	141.194	Agg-	2021-05-12	VTA
Ventral tegmental area	positive	1023	BRAC5487.3j	cfos	4601954	222.297	Agg+	2021-05-12	VTA
Ventral tegmental area	positive	547	BRAC5872.1c	cfos	1.87386e+06	291.911	Agg+	2021-05-26	VTA
Ventral tegmental area	positive	357	BRAC5112.5g	cfos	1767845	201.941	Agg-		VTA
Ventral tegmental area	positive	221	BRAC5603.3e	cfos	1.63827e+06	134.898	Agg+	2021-04-30	VTA
Ventral tegmental area	positive	487	BRAC5872.1d	cfos	3.32645e+06	146.403	Agg+	2021-05-26	VTA
Ventral tegmental area	positive	702	BRAC5487.3k	cfos	3.10148e+06	226.343	Agg-	2021-05-12	VTA
Ventral tegmental area	positive	401	BRAC5603.3f	cfos	1.76801e+06	226.809	Agg-	2021-04-30	VTA
Ventral tegmental area	positive	496	BRAC5872.1f	cfos	2063664	240.349	Agg+	2021-05-26	VTA
Ventrolateral preoptic nucleus	positive	176	BRAC5112.5g	cfos	821408	214.266	Agg-		VLPO
Ventrolateral preoptic nucleus	positive	179	BRAC5487.3i	cfos	539967	331.502	Agg-	2021-05-12	VLPO
Ventrolateral preoptic nucleus	positive	212	BRAC5487.3k	cfos	520144	407.58	Agg-	2021-05-12	VLPO
Ventrolateral preoptic nucleus	positive	150	BRAC5487.3j	cfos	892040	168.154	Agg+	2021-05-12	VLPO
Ventrolateral preoptic nucleus	positive	99	BRAC5872.1f	cfos	385335	256.919	Agg+	2021-05-26	VLPO
Ventrolateral preoptic nucleus	positive	131	BRAC5872.1c	cfos	349433	374.893	Agg+	2021-05-26	VLPO
Ventrolateral preoptic nucleus	positive	128	BRAC5603.3e	cfos	500571	255.708	Agg+	2021-04-30	VLPO
Ventrolateral preoptic nucleus	positive	158	BRAC5872.1d	cfos	1.03923e+06	152.035	Agg+	2021-05-26	VLPO
Ventrolateral preoptic nucleus	positive	141	BRAC5603.3f	cfos	516987	272.734	Agg-	2021-04-30	VLPO
Ventrolateral preoptic nucleus	positive	106	BRAC5872.1g	cfos	346410	305.996	Agg+	2021-05-26	VLPO
Ventrolateral preoptic nucleus	positive	149	BRAC5481.2e	cfos	446799	333.483	Agg-	2021-04-29	VLPO
Ventromedial hypothalamic nucleus	positive	2033	BRAC5487.3i	cfos	5.18037e+06	392.443	Agg-	2021-05-12	VMH
Ventromedial hypothalamic nucleus	positive	1911	BRAC5487.3j	cfos	6.144e+06	311.035	Agg+	2021-05-12	VMH
Ventromedial hypothalamic nucleus	positive	1989	BRAC5481.2e	cfos	4.26205e+06	466.677	Agg-	2021-04-29	VMH
Ventromedial hypothalamic nucleus	positive	1130	BRAC5603.3e	cfos	4.9216e+06	229.6	Agg+	2021-04-30	VMH
Ventromedial hypothalamic nucleus	positive	2156	BRAC5487.3k	cfos	4.12107e+06	523.165	Agg-	2021-05-12	VMH
Ventromedial hypothalamic nucleus	positive	1610	BRAC5603.3f	cfos	4.84614e+06	332.223	Agg-	2021-04-30	VMH
Ventromedial hypothalamic nucleus	positive	1422	BRAC5872.1f	cfos	4470601	318.078	Agg+	2021-05-26	VMH
Ventromedial hypothalamic nucleus	positive	1513	BRAC5872.1d	cfos	8778375	172.355	Agg+	2021-05-26	VMH
Ventromedial hypothalamic nucleus	positive	1773	BRAC5112.5g	cfos	4.77094e+06	371.625	Agg-		VMH
Ventromedial hypothalamic nucleus	positive	1210	BRAC5872.1g	cfos	4.26493e+06	283.709	Agg+	2021-05-26	VMH
Ventromedial hypothalamic nucleus	positive	1605	BRAC5872.1c	cfos	4.19659e+06	382.454	Agg+	2021-05-26	VMH
Ventromedial preoptic nucleus	positive	201	BRAC5872.1f	cfos	503132	399.498	Agg+	2021-05-26	VMPO
Ventromedial preoptic nucleus	positive	250	BRAC5872.1d	cfos	927289	269.603	Agg+	2021-05-26	VMPO
Ventromedial preoptic nucleus	positive	116	BRAC5872.1c	cfos	440296	263.459	Agg+	2021-05-26	VMPO
Ventromedial preoptic nucleus	positive	172	BRAC5481.2e	cfos	521409	329.875	Agg-	2021-04-29	VMPO
Ventromedial preoptic nucleus	positive	288	BRAC5487.3k	cfos	366115	786.638	Agg-	2021-05-12	VMPO
Ventromedial preoptic nucleus	positive	175	BRAC5872.1g	cfos	208228	840.427	Agg+	2021-05-26	VMPO
Ventromedial preoptic nucleus	positive	298	BRAC5112.5g	cfos	602215	494.84	Agg-		VMPO
Ventromedial preoptic nucleus	positive	265	BRAC5487.3i	cfos	461771	573.878	Agg-	2021-05-12	VMPO
Ventromedial preoptic nucleus	positive	166	BRAC5487.3j	cfos	662354	250.621	Agg+	2021-05-12	VMPO
Ventromedial preoptic nucleus	positive	116	BRAC5603.3e	cfos	478714	242.316	Agg+	2021-04-30	VMPO
Ventromedial preoptic nucleus	positive	245	BRAC5603.3f	cfos	470490	520.733	Agg-	2021-04-30	VMPO

## Sheet: Extended Fig2g
food_intake	attack_latency
0.68	247.5
0.53	276
0.7	461
0.367	85
0.23	54

## Sheet: Extended Fig2h
implantation_area	state_latency
MPOA	918
MPOA	842
MPOA	1613
MPOA	1115
PVH	1374
PVH	1548
PVH	960
PVH	765

## Sheet: Extended Fig2i
mice_ID	pup_light_cond	status
JKAJ16.2h	baseline_food	0.13
JKAJ16.2j	baseline_food	0.07
JKAJ15.5d	baseline_food	0
JKAJ21.2b	baseline_food	0.03
JKAJ21.2c	baseline_food	0.1
JKAJ16.2h	60_lighton_food	0.68
JKAJ16.2j	60_lighton_food	0.53
JKAJ15.5d	60_lighton_food	0.7
JKAJ21.2b	60_lighton_food	0.367
JKAJ21.2c	60_lighton_food	0.23
JKAJ16.2h	60_post_food	0
JKAJ16.2j	60_post_food	0.02
JKAJ15.5d	60_post_food	0.5
JKAJ21.2b	60_post_food	0.21
JKAJ21.2c	60_post_food	0

## Sheet: Extended Fig2j
mice_ID	pup_light_cond	status
JKAJ26.3d	60_lighton_food	0.171
JKAJ26.3d	60_post_food	0.171
JKAJ26.3g	60_lighton_food	0.096
JKAJ26.3g	60_post_food	0.332
JKAJ26.3f	60_lighton_food	0.091
JKAJ26.3f	60_post_food	0.263
JKAJ26.3d	baseline_food	0.1
JKAJ26.3f	baseline_food	0.1
JKAJ26.3g	baseline_food	0.1
JKAJ29.1f	baseline_food	0.1
JKAJ29.1e	baseline_food	0.2
JKAJ29.1h	baseline_food	0.1
JKAJ29.1f	60_post_food	0.116
JKAJ29.1f	60_lighton_food	0.102
JKAJ29.1e	60_post_food	0.323
JKAJ29.1e	60_lighton_food	0.037
JKAJ29.1h	60_post_food	0.28
JKAJ29.1h	60_lighton_food	0.155

## Sheet: Extended Fig2k
mice_ID	pup_light_cond	status
JKAJ19.2e	baseline_food	0.06
JKAJ21.1d	baseline_food	0.12
JKAJ21.1e	baseline_food	0.09
JKBR1.3g	baseline_food	0.14
JKBR1.3f	baseline_food	0.2
JKBR1.3h	baseline_food	0.17
JKAJ19.2e	60_lighton_food	0.3
JKAJ21.1d	60_lighton_food	0.069
JKAJ21.1e	60_lighton_food	0.088
JKAJ19.2e	60_post_food	0.155
JKAJ21.1d	60_post_food	0.107
JKAJ21.1e	60_post_food	0.25
JKBR1.3g	60_lighton_food	0.02
JKBR1.3g	60_post_food	0.163
JKBR1.3f	60_lighton_food	0.104
JKBR1.3f	60_post_food	0.208
JKBR1.3h	60_lighton_food	0.13
JKBR1.3h	60_post_food	0.633

## Sheet: Extended Fig2l
mice_ID	pup_light_cond	status
JKAJ18.4h	baseline_food	0.08
JKAJ19.2d	baseline_food	0.12
JKAJ18.4h	60_lighton_food	0.4
JKAJ19.2d	60_lighton_food	0.465
JKAJ18.4h	60_post_food	0.4
JKAJ19.2d	60_post_food	0.12
JKBR1.4e	60_lighton_food	0.722
JKBR1.4e	60_post_food	0.005
JKBR1.4g	60_lighton_food	0.708
JKBR1.4g	60_post_food	0.001
JKBR1.4f	60_lighton_food	0.733
JKBR1.4f	60_post_food	0.005
JKBR1.4e	baseline_food	0.3
JKBR1.4f	baseline_food	0.3
JKBR1.4g	baseline_food	0.3

## Sheet: Extended Fig2m
manipulation	latency
Gq	117
Gq	145
Gq	155
Gq	122
Gq	97
Gq	189
Opto	247.5
Opto	276
Opto	461
Opto	85
Opto	54
FD	329
FD	235
FD	253
FD	254
FD	64
FD	191
FD	194
FD	68
FD	292
FD	162
FD	111
FD	273
FD	306
FD	429
FD	56
FD	73
FD	217
FD	226
FD	153
FD	24
FD	513
FD	100
FD	47
FD	191
FD	91
FD	506
FD	192
FD	77
FD	597
FD	305
FD	781
FD	151
FD	270
FD	131
FD	40
FD	133
FD	84
FD	446
FD	152
FD	58
