# Supplementary material for: Integration of hunger and hormonal state gates infant-directed aggression
Source: Nature. 2025 Oct 22;648(8092):138–45. doi: 10.1038/s41586-025-09651-2 (PMC12675289; doi:10.1038/s41586-025-09651-2)
Supplement: Supplementary file 10 — Source Data Extended Data Fig. 3 [file 41586_2025_9651_MOESM10_ESM.xlsx]

## Sheet: Extended Fig3a
max_progesterone_level(ng/ml)	switching probability_percent
27	70
15	46
64	56.7
25	31

## Sheet: Extended Fig3b
max_estrogen_level(pg/ml)	switching probability_percent
3.1	70
7.5	46
10.3	56.7
4.2	31

## Sheet: Extended Fig3c
estrous_stage	Parental+	Parental-	All
D	22	23	45
E	13	13	26
M	26	26	52
P	21	14	35

## Sheet: Extended Fig3d
mice_ID	estrous_stage	state_after_latency
JKAM2.1e	M	197
JKAM2.1d	D	143
JKAM2.1g	D	417
JKAM3.1f	M	419
JKAM3.1d	E	185
BRZZ109.6d	P	225
JKAM2.4h	M	884
BRZZ132.5f	M	143
BRZZ260.2h	M	70
JKAM3.4i	P	132
JKAM2.2f	D	329
BRZZ200.5d	M	235
BRAC4857.7j	M	253
BRAC4709.7d	D	254
BRAC4908.4e	M	64
BRAC5178.2j	P	191
BRAC4673.7b	P	194
BRAC5215.1d	M	68
BRAC4892.5e	P	75
BRAC4892.5d	M	406
BRAC4914.6a	P	34
BRAC4971.4e	P	446
BRAC4971.4f	P	122
BRAC5196.2h	M	63
BRAC5132.4e	D	638
BRAC5132.4c	D	271
BRAC5148.5c	P	313
BRAC5132.4d	M	163
BRAC5077.5c	M	79
BRAC5077.5b	D	397
BRAC5077.5d	M	59
BRAC4939.7d	M	266
BRAC4939.7c	P	145
BRAC5077.5a	M	62
BRAC4895.5d	M	151
BRAC4943.6b	D	193
BRAC5007.4c	D	568
BRAC4943.6c	P	114
BRAC5266.1f	M	292
BRAC5204.2j	M	162
BRAC5195.3d	P	111
BRAC5204.2h	M	273
BRAC5048.5e	P	306
BRAC5081.3c	M	429
BRAC5081.3e	P	56
BRAC5081.3d	E	73
BRAC5603.2e	D	217
BRAC5487.3j	M	226
BRAC5872.1c	D	153
BRAC5872.1d	D	24
BRAC5872.1f	P	513
BRAC5872.1g	E	100
BRAC5873.1e	D	47
BRAC6031.1d	M	191
BRAC6031.1e	M	91
BRAC6031.1f	P	506
BRAC5986.1e	M	597
BRAC5873.1h	E	305
BRAC5873.1f	E	781
BRAC5801.3e	M	151
BRAC5801.3d	M	270
BRAC5801.3c	E	131
BRAC5626.4e	M	40
BRAC5626.4h	D	133
BRAC5679.4b	P	84
BRAC5626.4f	M	446
BRAC5626.4g	D	152
BRAC5858.2g	D	58

## Sheet: Extended Fig3e
mice_ID	estrous_stage	1h_food_consumption_before
BRAC4709.7c	E	0.3
BRAC4709.7d	D	0
BRAC4742.4b	M	0
BRAC4742.4c	M	0.1
BRAC5178.2i	D	0.2
BRAC4908.4e	M	0
BRAC5178.2j	P	0.1
BRAC5215.1c	P	0.3
BRAC5215.1d	M	0.1
BRAC4908.4f	P	0.1
BRAC4673.7c	P	0
BRAC5077.5b	D	0.3
BRAC5077.5d	M	0.3
BRAC4939.7d	M	0.2
BRAC4939.7c	P	0.2
BRAC5077.5e	D	0.2
BRAC5077.5a	M	0.1
BRAC4939.7e	D	0.1
BRAC4895.5b	D	0.1
BRAC4895.5d	M	0
BRAC4895.5c	E	0
BRAC4943.6b	D	0.2
BRAC5007.4d	D	0.1
BRAC5007.4c	D	0.2
BRAC4943.6c	P	0
BRAC5204.2i	D	0.2
BRAC5266.1g	D	0
BRAC5266.1f	M	0
BRAC5204.2j	M	0.1
BRAC5195.3c	D	0.2
BRAC5195.3d	P	0.2
BRAC5048.5e	P	0.1
BRAC5081.3c	M	0
BRAC5081.3e	P	0.1
BRAC5018.4d	P	0
BRAC5048.5d	E	0.2
BRAC5048.5c	D	0
BRAC5018.4e	D	0.1

## Sheet: Extended Fig3f
mice_ID	estrous_stage	1h_food_consumption_after
BRAC4709.7c	E	0.8
BRAC4709.7d	D	0.7
BRAC4742.4b	M	0.4
BRAC5178.2i	D	0.5
BRAC4908.4e	M	0.9
BRAC5178.2j	P	0.9
BRAC5215.1c	P	0.5
BRAC5215.1d	M	0.9
BRAC4908.4f	P	0.5
BRAC4673.7c	P	0.6
BRAC5077.5c	M	0.9
BRAC5077.5b	D	0.9
BRAC5077.5d	M	0.7
BRAC4939.7c	P	0.8
BRAC5077.5e	D	0.6
BRAC4939.7e	D	0.5
BRAC4895.5b	D	0.4
BRAC4895.5c	E	1.1
BRAC4943.6b	D	0.7
BRAC5007.4d	D	0.7
BRAC5007.4c	D	0.7
BRAC4943.6c	P	0.8
BRAC5204.2i	D	0.8
BRAC5266.1f	M	0.7
BRAC5204.2j	M	0.6
BRAC5195.3c	D	0.4
BRAC5195.3d	P	0.8
BRAC5204.2h	M	1.1
BRAC5048.5e	P	0.7
BRAC5081.3c	M	0.7
BRAC5081.3e	P	0.6
BRAC5081.3d	E	0.8
BRAC5018.4d	P	0.8
BRAC5048.5d	E	0.6
BRAC5048.5c	D	0.4
BRAC5018.4e	D	0.4
BRAC5481.2f	P	0.9
BRAC5481.2e	M	0.5
BRAC5603.2f	E	0.4
BRAC5603.2e	D	1
BRAC5487.3i	D	0.5
BRAC5487.3j	M	0.7
BRAC5872.1b	P	0.4
BRAC5872.1c	D	0.9
BRAC5872.1d	D	0.9
BRAC5872.1e	M	0.5
BRAC5872.1f	P	0.4
BRAC5872.1g	E	0.6
BRAC5873.1d	D	0.4
BRAC5873.1e	D	0.6
BRAC6031.1d	M	0.5
BRAC6031.1e	M	0.6
BRAC6031.1f	P	0.7
BRAC6031.1g	E	0.5
BRAC5986.1c	D	0.7
BRAC5986.1d	M	0.5
BRAC5986.1e	M	0.6
BRAC5873.1h	E	0.8
BRAC5873.1g	M	0.7
BRAC5873.1f	E	0.8

## Sheet: Extended Fig3g
GFP+ cells 10^4	parental_time
1.1053	15.82
2.995	756.644
0.4216	3.75
1.3403	497.835
1.3855	566.903
0.6631	329.018
0.7938	456.761
2.8332	861.116
0.9102	583.444
1.6357	607.02

## Sheet: Extended Fig3h
GFP+ cells(10^4)	attack_latency
1.8523	104
0.548	64
2.6948	84
1.9611	112
0.4864	53
0.7436	55
2.4255	456
1.4502	84
2.9184	40
