# Supplementary material for: Integration of hunger and hormonal state gates infant-directed aggression
Source: Nature. 2025 Oct 22;648(8092):138–45. doi: 10.1038/s41586-025-09651-2 (PMC12675289; doi:10.1038/s41586-025-09651-2)
Supplement: Supplementary file 11 — Source Data Extended Data Fig. 4 [file 41586_2025_9651_MOESM11_ESM.xlsx]

## Sheet: Extended Fig4c
depolation_block	no	yes
state
Agg+	7	12
Agg-	18	3
Pre	25	32

## Sheet: Extended Fig4d
experiment_day	ID_mouse	Input_Resistance	Behaviour_6hFD
S1C1 20012023	JKAM54.2d	250.107	Pre
S1C2 20012023	JKAM54.2d	122.285	Pre
S1C3 20012023	JKAM54.2d	672.767	Pre
S2C4 20012023	JKAM54.2d	744.864	Pre
S2C5 20012023	JKAM54.2d	627.416	Pre
S1C2 22012023	JKAM54.2b	405.256	Pre
S1C3 22012023	JKAM54.2b	697.065	Pre
S2C2 22012023	JKAM54.2b	693.003	Pre
S1C1 1302202	JKAM55.1k	1064.9	Pre
S1C3 1302202	JKAM55.1k	623.589	Pre
S1C1 23032023	JKAM55.2i	787.8	Pre
S1C2 23032023	JKAM55.2i	1077.81	Pre
S1C3 23032023	JKAM55.2i	653.406	Pre
S1C4 23032023	JKAM55.2i	827.695	Pre
S1C1 20042023	JKAM58.1b	1061.13	Pre
S1C2 20042023	JKAM58.1b	895.932	Pre
S1C3 20042023	JKAM58.1b	1069.14	Pre
S1C4 20042023	JKAM58.1b	794.196	Pre
S1C5 20042023	JKAM58.1b	860.35	Pre
S1C2 26052023	BRAC7921.4e	222.34	Pre
S1C1 25052023	BRAC7560.6f	748.032	Pre
S2C1 25052023	BRAC7560.6f	677.656	Pre
S1C2 17062023	BRAC	745.481	Pre
S1C3 17062023	BRAC	426.335	Pre
S1C5 25062023	BRAC	672.301	Pre
S2C1 25062023	BRAC	737.81	Pre
S2C2 25062023	BRAC	685.616	Pre
S1C1 14062019	BRAC	640.453	Pre
S1C2 14062019	BRAC	620.859	Pre
S1C1 15062019	BRAC	732.998	Pre
S1C2 15062019	BRAC	456.852	Pre
S2C1 15062019	BRAC	621.445	Pre
S2C2 15062019	BRAC	285.794	Pre
S1C1 16062019	BRAC	885.187	Pre
S1C2 16062019	BRAC	544.95	Pre
S2C3 16062019	BRAC	698.929	Pre
S2C4 16062019	BRAC	709.773	Pre
S1C1 27062019	BRAC	644.212	Pre
S1C2 27062019	BRAC	634.895	Pre
S1C1 29062019	BRAC	496.074	Pre
S1C2 29062019	BRAC	162.45	Pre
S1C1 30602019	BRAC	454.15	Pre
S1C2 30602019	BRAC	613.003	Pre
S2C2 30062019	BRAC	456.611	Pre
S3C1 30062019	BRAC	629.612	Pre
S1C1 09072019	BRAC	484.376	Pre
S1C2 09072019	BRAC	629.7	Pre
S2C1 09072019	BRAC	566.866	Pre
S3C1 09072019	BRAC	751.448	Pre
S1C1 29072019	BRAC	773.805	Pre
S1C2 29072019	BRAC	549.103	Pre
S2C1 29072019	BRAC	400.977	Pre
S2C2 29072019	BRAC	440.534	Pre
S1C1 30072019	BRAC	666.481	Pre
S1C2 30072019	BRAC	654.207	Pre
S2C1 30072019	BRAC	729.407	Pre
S3C1 30072019	BRAC	609.351	Pre
S3C2 30072019	BRAC	275.693	Pre
S1C1 02082019	BRAC	229.881	Pre
S1C2 02082019	BRAC	561.429	Pre
S2C1 02082019	BRAC	294.416	Pre
S1C1 19082019	BRAC	330.168	Pre
S1C2 19082019	BRAC	524.05	Pre
S2C1 19082019	BRAC	281.875	Pre
S1C1 29082019	BRAC	784.476	Pre
S1C2 29082019	BRAC	610.666	Pre
S2C1 29082019	BRAC	517.715	Pre
S2C2 29082019	BRAC	728.906	Pre
S1C2 21082019	BRAC	455.788	Pre
S2C1 21082019	BRAC	444.77	Pre
S2C2 21082019	BRAC	499.028	Pre
S1C2 22072023	BRAC8524.1g	346.236	Pre
S2C1 22072023	BRAC8524.1g	898.36	Pre
S1C1 23072023	BRAC8524.1h	304.96	Pre
S1C2 23072023	BRAC8524.1h	858.972	Pre
S2C1 23072023	BRAC8524.1h	649.572	Pre
S1C1 23112023	BRAC8913.1d	734.575	Pre
S1C1 30072023	BRAC8525.1f	232.69	Pre
S2C1 30072023	BRAC8525.1f	154.69	Pre
S3C1 30072023	BRAC8525.1f	636.65	Pre
S1C1 26092023	BRAC7971.7f	545.31	Pre
S2C1 26092023	BRAC7971.7f	795.71	Pre
S1C1 25092023	BRAC8423.2g	72.469	Pre
S2C1 25092023	BRAC8423.2g	738.59	Pre
S1C1 19092023	BRAC8423.2f	913.67	Pre
S2C1 19092023	BRAC8423.2f	868.69	Pre
S3C1 19092023	BRAC8423.2f	741.86	Pre
S2C1 18092023	BRAC7971.7g	728.35	Pre
S1C1 05012024	BRAC8950.1g	559.16	Pre
S1C2 05012024	BRAC8950.1g	405.27	Pre
S1C3 05012024	BRAC8950.1g	846	Pre
S1C4 05012024	BRAC8950.1g	647.61	Pre
S1C5 05012024	BRAC8950.1g	997.68	Pre
S1C6 05012024	BRAC8950.1g	346.16	Pre
S1C7 05012024	BRAC8950.1g	328.07	Pre
S1C1 15012024	BRAC 9060.1h	621.06	Pre
S1C2 15012024	BRAC 9060.1h	998.89	Pre
S1C3 15012024	BRAC 9060.1h	697.9	Pre
S1C3 23012023	BRAC7344.5e	829.753	Agg+
S1C4 23012023	BRAC7344.5e	738.834	Agg+
S1C6 23012023	BRAC7344.5e	973.295	Agg+
S1C1 24012023	BRAC7344.5d	292.944	Agg+
S1C2 24012023	BRAC7344.5d	741.727	Agg+
S1C3 24012023	BRAC7344.5d	606.752	Agg+
S1C1 21022023	BRAC7344.5c	791.17	Agg+
S2C1 21022023	BRAC7344.5c	989.94	Agg+
S2C2 21022023	BRAC7344.5c	704.299	Agg+
S1C1 15022023	JKAM55.2d	679.2	Agg+
S1C2 15022023	JKAM55.2d	791.6	Agg+
S1C3 15022023	JKAM55.2d	1131.4	Agg+
S1C4 15022023	JKAM55.2d	787.9	Agg+
S1C1 27022023	JKAM55.4h	554	Agg+
S1C2 27022023	JKAM55.4h	689.6	Agg+
S1C1 31052023	BRAC7921.4f	1097.3	Agg+
S2C1 31052023	BRAC7921.4f	609.18	Agg+
S3C1 31052023	BRAC7921.4f	786.947	Agg+
S3C2 31052023	BRAC7921.4f	762.825	Agg+
S1C1 03102023	BRAC8259.6c	491.247	Agg-
S1C2 03102023	BRAC8259.6c	706.886	Agg-
S1C3 03102023	BRAC8259.6c	77.1273	Agg-
S1C4 03102023	BRAC8259.6c	353.844	Agg-
S1C5 03102023	BRAC8259.6c	358.215	Agg-
S1C6 03102023	BRAC8259.6c	632.924	Agg-
S1C7 03102023	BRAC8259.6c	622.139	Agg-
S1C8 03102023	BRAC8259.6c	487.021	Agg-
S1C1 09102023	BRAC 8504.4b	680.517	Agg-
S1C2 09102023	BRAC 8504.4b	1012.41	Agg-
S1C3 09102023	BRAC 8504.4b	397.388	Agg-
S2C4 09102023	BRAC 8504.4b	839.682	Agg-
S2C5 09102023	BRAC 8504.4b	607.068	Agg-
S2C6 09102023	BRAC 8504.4b	725.069	Agg-
S2C7 09102023	BRAC 8504.4b	649.453	Agg-
S2C8 09102023	BRAC 8504.4b	816.425	Agg-
S2C9 09102023	BRAC 8504.4b	671.381	Agg-
S2C10 0910202	BRAC 8504.4b	387.043	Agg-
S1C1 16102023	BRAC8737.1h	693.489	Agg-
S1C2 16102023	BRAC8737.1h	383.906	Agg-
S1C3 16102023	BRAC8737.1h	781.938	Agg-
S1C416102023	BRAC8737.1h	941.833	Agg-
S1C3 23102020	JKAM16.1e	712.777	Pre
S2C1 24102020	JAKM16.1f	1038.72	Pre
S1C1 01012020	JKAM3.4g	1064.11	Pre
S1C1 29012020	JKAM2.4f	1223.79	Pre
S1C2 28102020	JAKM16.1h	551.943	Pre

## Sheet: Extended Fig4e
Input_Resistance	ih_current
250.107	7.63
122.285	23.04
672.767	0
744.864	0
627.416	17.15
405.256	2.12
697.065	7.93
693.003	0
1064.9	1.83
623.589	19.53
787.8	5.8
1077.81	3.54
653.406	10.56
827.695	0
1061.13	3.5
895.932	2.1
1069.14	0
794.196	0
860.35	0
748.032	0
677.656	0
745.481	0
426.335	13.8
672.301	9.12
737.81	9.92
685.616	5.1
640.453	19.59
620.859	12.5
732.998	12.42
456.852	10.71
621.445	2
285.794	13
885.187	9.89
544.95	6.81
698.929	0
709.773	0
644.212	4.43
634.895	0
496.074	21.61
162.45	12
454.15	16.94
613.003	0
456.611	19.5
629.612	0
484.376	7.51
629.7	0
566.866	0
751.448	9.8
773.805	2.62
549.103	3.63
400.977	11
440.534	3.54
666.481	16.72
654.207	9.83
729.407	15.63
609.351	0
275.693	6.5
229.881	19.1
561.429	0
294.416	3.75
330.168	13
524.05	0
281.875	0
784.476	8.42
610.666	7.14
517.715	14.53
728.906	6.71
455.788	0
444.77	9.46
499.028	1.43
346.236	8.7
898.36	5.7
304.96	4.15
858.972	8.3
649.572	15.5
734.575	0
232.69	16.1
154.69	4.46
636.65	14.5
545.31	3.8
795.71	2.4
72.469	6.2
738.59	8.6
913.67	10.8
868.69	0
741.86	7.8
728.35	9.2
559.16	9
405.27	0
846	2.84
647.61	12.44
997.68	0
346.16	11.1
328.07	0
621.06	0.85
998.89	4.18
697.9	8
712.777	5.8
1038.72	9.19
1064.11	6.26
1223.79	15.96
551.943	0

## Sheet: Extended Fig4f
experiment_day	ID_mouse	Vm	Behaviour_6hFD
S1C1 20012023	JKAM54.2d	-49.1281	Pre
S1C2 20012023	JKAM54.2d	-50.4978	Pre
S1C3 20012023	JKAM54.2d	-53.0846	Pre
S2C4 20012023	JKAM54.2d	-42.9877	Pre
S2C5 20012023	JKAM54.2d	-55.0556	Pre
S1C2 22012023	JKAM54.2b	-57.8011	Pre
S1C3 22012023	JKAM54.2b	-45.8697	Pre
S2C2 22012023	JKAM54.2b	-51.6959	Pre
S1C1 1302202	JKAM55.1k	-49.4111	Pre
S1C2 1302202	JKAM55.1k	-41.2754	Pre
S1C3 1302202	JKAM55.1k	-41.2284	Pre
S1C1 23032023	JKAM55.2i	-62.5409	Pre
S1C2 23032023	JKAM55.2i	-46.3644	Pre
S1C3 23032023	JKAM55.2i	-58.0532	Pre
S1C4 23032023	JKAM55.2i	-39.2385	Pre
S1C1 20042023	JKAM58.1b	-33.2709	Pre
S1C2 20042023	JKAM58.1b	-46.381	Pre
S1C3 20042023	JKAM58.1b	-41.8918	Pre
S1C4 20042023	JKAM58.1b	-46.3709	Pre
S1C5 20042023	JKAM58.1b	-44.1204	Pre
S1C1 26052023	BRAC7921.4e	-43.2776	Pre
S1C2 26052023	BRAC7921.4e	-64.9494	Pre
S1C1 25052023	BRAC7560.6f	-56.3487	Pre
S2C1 25052023	BRAC7560.6f	-53.118	Pre
S3C1 25052023	BRAC7560.6f	-51.9587	Pre
S1C1 17062023	BRAC	-39.7654	Pre
S1C2 17062023	BRAC	-51.973	Pre
S1C3 17062023	BRAC	-38.6985	Pre
S1C1 25062023	BRAC	-37.8882	Pre
S1C2 25062023	BRAC	-48.1865	Pre
S1C3 25062023	BRAC	-36.5533	Pre
S1C4 25062023	BRAC	-50.4272	Pre
S1C5 25062023	BRAC	-39.8758	Pre
S1C6 25062023	BRAC	-42.3307	Pre
S2C1 25062023	BRAC	-37.0447	Pre
S2C2 25062023	BRAC	-41.149	Pre
S1C1 24062023	BRAC	-47.4946	Pre
S1C2 24062023	BRAC	-39.3687	Pre
S1C3 24062023	BRAC	-45.09	Pre
S1C4 24062023	BRAC	-53.0358	Pre
S1C5 24062023	BRAC	-37.3052	Pre
S1C7 24062023	BRAC	-52.7905	Pre
S1C8 24062023	BRAC	-39.1502	Pre
S1C9 24062023	BRAC	-38.5938	Pre
S1C10 2406202	BRAC	-38.964	Pre
S1C11 2406202	BRAC	-49.5324	Pre
S1C12 2406202	BRAC	-43.5602	Pre
S1C13 2406202	BRAC	-45.2191	Pre
S1C2 14062019	BRAC	-45.3918	Pre
S1C1 15062019	BRAC	-46.3372	Pre
S1C2 15062019	BRAC	-50.2915	Pre
S2C1 15062019	BRAC	-58.4212	Pre
S2C2 15062019	BRAC	-51.1092	Pre
S1C1 16062019	BRAC	-43.6786	Pre
S1C2 16062019	BRAC	-51.9032	Pre
S2C3 16062019	BRAC	-38.4251	Pre
S2C4 16062019	BRAC	-44.6646	Pre
S1C1 27062019	BRAC	-42.3748	Pre
S1C2 27062019	BRAC	-37.4345	Pre
S1C1 29062019	BRAC	-42.9299	Pre
S1C2 29062019	BRAC	-40.1342	Pre
S1C1 30602019	BRAC	-49.9763	Pre
S1C2 30602019	BRAC	-51.1704	Pre
S2C2 30062019	BRAC	-55.6686	Pre
S3C1 30062019	BRAC	-57.8363	Pre
S1C1 09072019	BRAC	-55.445	Pre
S1C2 09072019	BRAC	-46.9684	Pre
S2C1 09072019	BRAC	-59.3499	Pre
S3C1 09072019	BRAC	-58.896	Pre
S1C1 29072019	BRAC	-53.4486	Pre
S1C2 29072019	BRAC	-33.6593	Pre
S2C1 29072019	BRAC	-50.0053	Pre
S2C2 29072019	BRAC	-39.0495	Pre
S1C1 30072019	BRAC	-52.4457	Pre
S1C2 30072019	BRAC	-50.9314	Pre
S2C1 30072019	BRAC	-42.5569	Pre
S3C1 30072019	BRAC	-53.8792	Pre
S3C2 30072019	BRAC	-42.8152	Pre
S1C1 02082019	BRAC	-44.6137	Pre
S1C2 02082019	BRAC	-51.0015	Pre
S2C1 02082019	BRAC	-47.8788	Pre
S1C1 19082019	BRAC	-34.1266	Pre
S1C2 19082019	BRAC	-51.9537	Pre
S2C1 19082019	BRAC	-58.8017	Pre
S1C1 29082019	BRAC	-30.0344	Pre
S1C2 29082019	BRAC	-50.4599	Pre
S2C1 29082019	BRAC	-51.2075	Pre
S2C2 29082019	BRAC	-44.7355	Pre
S1C1 21082019	BRAC	-56.5959	Pre
S1C2 21082019	BRAC	-42.6947	Pre
S2C1 21082019	BRAC	-50.5205	Pre
S2C2 21082019	BRAC	-52.1172	Pre
S1C1 01052023	BRAC7560.6e	-40.9041	Pre
S1C2 22072023	BRAC8524.1g	-42.5557	Pre
S2C1 22072023	BRAC8524.1g	-44.0994	Pre
S1C1 23072023	BRAC8524.1h	-54.9472	Pre
S1C2 23072023	BRAC8524.1h	-48.1053	Pre
S2C1 23072023	BRAC8524.1h	-39.436	Pre
S1C1 23112023	BRAC8913.1d	-42.1894	Pre
S1C1 30072023	BRAC8525.1f	-45.248	Pre
S2C1 30072023	BRAC8525.1f	-47.669	Pre
S3C1 30072023	BRAC8525.1f	-43.249	Pre
S1C1 26092023	BRAC7971.7f	-44.467	Pre
S2C1 26092023	BRAC7971.7f	-39.718	Pre
S1C1 25092023	BRAC8423.2g	-74.348	Pre
S2C1 25092023	BRAC8423.2g	-40.078	Pre
S1C1 19092023	BRAC8423.2f	-30.367	Pre
S2C1 19092023	BRAC8423.2f	-51.992	Pre
S3C1 19092023	BRAC8423.2f	-56.91	Pre
S2C1 18092023	BRAC7971.7g	-35.515	Pre
S1C1 05012024	BRAC8950.1g	-60.6	Pre
S1C2 05012024	BRAC8950.1g	-36.849	Pre
S1C3 05012024	BRAC8950.1g	-33.512	Pre
S1C4 05012024	BRAC8950.1g	-42.221	Pre
S1C5 05012024	BRAC8950.1g	-40.617	Pre
S1C6 05012024	BRAC8950.1g	-45.914	Pre
S1C7 05012024	BRAC8950.1g	-49.357	Pre
S1C1 15012024	BRAC 9060.1h	-41.995	Pre
S1C2 15012024	BRAC 9060.1h	-47.14	Pre
S1C3 15012024	BRAC 9060.1h	-39.776	Pre
S1C3 23012023	BRAC7344.5e	-39.0453	Agg+
S1C4 23012023	BRAC7344.5e	-50.4866	Agg+
S1C5 23012023	BRAC7344.5e	-42.5052	Agg+
S1C6 23012023	BRAC7344.5e	-62.3856	Agg+
S1C1 24012023	BRAC7344.5d	-62.0767	Agg+
S1C2 24012023	BRAC7344.5d	-37.2537	Agg+
S1C3 24012023	BRAC7344.5d	-43.9126	Agg+
S1C1 21022023	BRAC7344.5c	-44.6964	Agg+
S2C1 21022023	BRAC7344.5c	-38.9302	Agg+
S2C2 21022023	BRAC7344.5c	-48.2555	Agg+
S1C1 15022023	JKAM55.2d	-61.141	Agg+
S1C2 15022023	JKAM55.2d	-48.3739	Agg+
S1C3 15022023	JKAM55.2d	-49.4945	Agg+
S1C4 15022023	JKAM55.2d	-37.8438	Agg+
S1C1 27022023	JKAM55.4h	-46.551	Agg+
S1C2 27022023	JKAM55.4h	-60.5302	Agg+
S1C1 31052023	BRAC7921.4f	-45.0903	Agg+
S2C1 31052023	BRAC7921.4f	-57.9035	Agg+
S3C1 31052023	BRAC7921.4f	-42.656	Agg+
S3C2 31052023	BRAC7921.4f	-38.7907	Agg+
S1C1 03102023	BRAC8259.6c	-37.7073	Agg-
S1C2 03102023	BRAC8259.6c	-49.2628	Agg-
S1C3 03102023	BRAC8259.6c	-53.2106	Agg-
S1C4 03102023	BRAC8259.6c	-33.2406	Agg-
S1C5 03102023	BRAC8259.6c	-67.1642	Agg-
S1C6 03102023	BRAC8259.6c	-43.5486	Agg-
S1C7 03102023	BRAC8259.6c	-39.1191	Agg-
S1C8 03102023	BRAC8259.6c	-64.6724	Agg-
S1C1 09102023	BRAC 8504.4b	-44.1823	Agg-
S1C2 09102023	BRAC 8504.4b	-41.5573	Agg-
S1C3 09102023	BRAC 8504.4b	-46.3506	Agg-
S2C4 09102023	BRAC 8504.4b	-44.2731	Agg-
S2C5 09102023	BRAC 8504.4b	-44.8481	Agg-
S2C6 09102023	BRAC 8504.4b	-45.6918	Agg-
S2C7 09102023	BRAC 8504.4b	-47.998	Agg-
S2C8 09102023	BRAC 8504.4b	-46.4775	Agg-
S2C9 09102023	BRAC 8504.4b	-46.5309	Agg-
S2C10 0910202	BRAC 8504.4b	-37.9904	Agg-
S1C1 16102023	BRAC8737.1h	-45.3098	Agg-
S1C2 16102023	BRAC8737.1h	-45.4935	Agg-
S1C3 16102023	BRAC8737.1h	-46.8178	Agg-
S1C416102023	BRAC8737.1h	-40.505	Agg-
S1C3 23102020	JKAM16.1e	-46.1417	Pre
S2C1 24102020	JAKM16.1f	-43.4083	Pre
S1C1 01012020	JKAM3.4g	-41.1968	Pre
S1C1 29012020	JKAM2.4f	-37.04	Pre
S1C2 28102020	JAKM16.1h	-45.0784	Pre

## Sheet: Extended Fig4g
experiment_day	ID_mouse	Cm(pF)	Behaviour_6hFD
S1C1 20012023	JKAM54.2d	65.7343	Pre
S1C2 20012023	JKAM54.2d	75.8221	Pre
S1C3 20012023	JKAM54.2d	50.9112	Pre
S2C4 20012023	JKAM54.2d	21.4076	Pre
S2C5 20012023	JKAM54.2d	40.2434	Pre
S1C2 22012023	JKAM54.2b	57.6942	Pre
S1C3 22012023	JKAM54.2b	47.0834	Pre
S2C2 22012023	JKAM54.2b	30.3125	Pre
S1C1 1302202	JKAM55.1k	50.2624	Pre
S1C2 1302202	JKAM55.1k	32.7441	Pre
S1C3 1302202	JKAM55.1k	34.667	Pre
S1C1 23032023	JKAM55.2i	42.832	Pre
S1C2 23032023	JKAM55.2i	35.744	Pre
S1C3 23032023	JKAM55.2i	40.0596	Pre
S1C4 23032023	JKAM55.2i	38.2545	Pre
S1C1 20042023	JKAM58.1b	25.9208	Pre
S1C2 20042023	JKAM58.1b	30.5103	Pre
S1C3 20042023	JKAM58.1b	21.5528	Pre
S1C4 20042023	JKAM58.1b	47.2159	Pre
S1C5 20042023	JKAM58.1b	19.5386	Pre
S1C3 23012023	BRAC7344.5e	35.0681	Agg+
S1C4 23012023	BRAC7344.5e	75.0478	Agg+
S1C5 23012023	BRAC7344.5e	39.6584	Agg+
S1C6 23012023	BRAC7344.5e	23.9188	Agg+
S1C1 24012023	BRAC7344.5d	49.9243	Agg+
S1C2 24012023	BRAC7344.5d	34.8911	Agg+
S1C3 24012023	BRAC7344.5d	58.7369	Agg+
S1C1 21022023	BRAC7344.5c	30.394	Agg+
S2C1 21022023	BRAC7344.5c	55.6047	Agg+
S2C2 21022023	BRAC7344.5c	31.2308	Agg+
S1C1 15022023	JKAM55.2d	43.4522	Agg+
S1C2 15022023	JKAM55.2d	20.131	Agg+
S1C3 15022023	JKAM55.2d	24.2146	Agg+
S1C1 27022023	JKAM55.4h	50.9792	Agg+
S1C2 27022023	JKAM55.4h	69.664	Agg+
S1C1 09102023	BRAC 8504.4b	29.6071	Agg-
S1C2 09102023	BRAC 8504.4b	39.1063	Agg-
S1C3 09102023	BRAC 8504.4b	26.7659	Agg-
S2C4 09102023	BRAC 8504.4b	32.003	Agg-
S2C5 09102023	BRAC 8504.4b	37.8485	Agg-
S2C6 09102023	BRAC 8504.4b	41.2378	Agg-
S2C7 09102023	BRAC 8504.4b	35.3723	Agg-
S2C8 09102023	BRAC 8504.4b	38.6762	Agg-
S2C9 09102023	BRAC 8504.4b	26.4567	Agg-
S2C10 0910202	BRAC 8504.4b	103.208	Agg-
S1C1 16102023	BRAC8737.1h	106.19	Agg-
S1C2 16102023	BRAC8737.1h	223.354	Agg-
S1C3 16102023	BRAC8737.1h	28.9947	Agg-
S1C416102023	BRAC8737.1h	33.4536	Agg-
S1C3 23102020	JKAM16.1e	37.1011	Pre
S2C1 24102020	JAKM16.1f	31.1198	Pre
S1C1 01012020	JKAM3.4g	20.9686	Pre
S1C1 29012020	JKAM2.4f	23.7062	Pre
S1C2 28102020	JAKM16.1h	22.7124	Pre

## Sheet: Extended Fig4h
experiment_day	ID_mouse	rheobase_at_-60mV_(pA)	Behaviour_6hFD
S1C1 20012023	JKAM54.2d	30	Pre
S1C2 20012023	JKAM54.2d	120	Pre
S1C3 20012023	JKAM54.2d	42	Pre
S2C4 20012023	JKAM54.2d	9	Pre
S2C5 20012023	JKAM54.2d	18	Pre
S1C2 22012023	JKAM54.2b	24	Pre
S1C3 22012023	JKAM54.2b	12	Pre
S2C2 22012023	JKAM54.2b	5	Pre
S1C1 1302202	JKAM55.1k	6	Pre
S1C2 1302202	JKAM55.1k	4	Pre
S1C1 23032023	JKAM55.2i	8	Pre
S1C2 23032023	JKAM55.2i	8	Pre
S1C3 23032023	JKAM55.2i	27	Pre
S1C4 23032023	JKAM55.2i	6	Pre
S1C1 20042023	JKAM58.1b	8	Pre
S1C2 20042023	JKAM58.1b	5	Pre
S1C3 20042023	JKAM58.1b	3	Pre
S1C4 20042023	JKAM58.1b	24	Pre
S1C5 20042023	JKAM58.1b	9	Pre
S1C1 25052023	BRAC7560.6f	24	Pre
S2C1 25052023	BRAC7560.6f	30	Pre
S1C2 17062023	BRAC	20	Pre
S1C3 17062023	BRAC	40	Pre
S1C2 14062019	BRAC	5	Pre
S1C1 15062019	BRAC	10	Pre
S1C2 15062019	BRAC	3	Pre
S2C1 15062019	BRAC	13	Pre
S2C2 15062019	BRAC	30	Pre
S1C1 16062019	BRAC	5	Pre
S2C3 16062019	BRAC	12	Pre
S2C4 16062019	BRAC	10	Pre
S1C1 27062019	BRAC	10	Pre
S1C2 27062019	BRAC	6	Pre
S1C2 09072019	BRAC	1	Pre
S2C1 09072019	BRAC	4	Pre
S3C1 09072019	BRAC	9	Pre
S1C1 29072019	BRAC	18	Pre
S1C2 29072019	BRAC	24	Pre
S1C1 30072019	BRAC	8	Pre
S1C2 30072019	BRAC	12	Pre
S2C1 30072019	BRAC	6	Pre
S3C1 30072019	BRAC	4	Pre
S3C2 30072019	BRAC	70	Pre
S1C2 02082019	BRAC	2	Pre
S2C1 02082019	BRAC	9	Pre
S1C1 19082019	BRAC	6	Pre
S2C1 19082019	BRAC	39	Pre
S1C1 29082019	BRAC	11	Pre
S1C2 29082019	BRAC	5	Pre
S2C1 29082019	BRAC	7	Pre
S2C2 29082019	BRAC	6	Pre
S1C2 21082019	BRAC	4	Pre
S2C1 21082019	BRAC	13	Pre
S2C2 21082019	BRAC	2	Pre
S1C1 23072023	BRAC8524.1h	45	Pre
S1C1 23112023	BRAC8913.1d	2	Pre
S1C1 30072023	BRAC8525.1f	24	Pre
S2C1 30072023	BRAC8525.1f	65	Pre
S3C1 30072023	BRAC8525.1f	2	Pre
S1C1 05012024	BRAC8950.1g	18	Pre
S1C2 05012024	BRAC8950.1g	42	Pre
S1C3 05012024	BRAC8950.1g	33	Pre
S1C4 05012024	BRAC8950.1g	6	Pre
S1C5 05012024	BRAC8950.1g	6	Pre
S1C1 15012024	BRAC 9060.1h	12	Pre
S1C2 15012024	BRAC 9060.1h	27	Pre
S1C3 15012024	BRAC 9060.1h	9	Pre
S1C3 23012023	BRAC7344.5e	27	Agg+
S1C4 23012023	BRAC7344.5e	27	Agg+
S1C5 23012023	BRAC7344.5e	9	Agg+
S1C6 23012023	BRAC7344.5e	30	Agg+
S1C1 24012023	BRAC7344.5d	130	Agg+
S1C2 24012023	BRAC7344.5d	24	Agg+
S1C3 24012023	BRAC7344.5d	30	Agg+
S1C1 21022023	BRAC7344.5c	3	Agg+
S2C1 21022023	BRAC7344.5c	2	Agg+
S2C2 21022023	BRAC7344.5c	14	Agg+
S1C1 15022023	JKAM55.2d	8	Agg+
S1C2 15022023	JKAM55.2d	3	Agg+
S1C3 15022023	JKAM55.2d	3	Agg+
S1C4 15022023	JKAM55.2d	36	Agg+
S1C2 27022023	JKAM55.4h	9	Agg+
S1C1 31052023	BRAC7921.4f	3	Agg+
S2C1 31052023	BRAC7921.4f	39	Agg+
S3C1 31052023	BRAC7921.4f	3	Agg+
S3C2 31052023	BRAC7921.4f	20	Agg+
S1C1 03102023	BRAC8259.6c	40	Agg-
S1C2 03102023	BRAC8259.6c	10	Agg-
S1C3 03102023	BRAC8259.6c	10	Agg-
S1C4 03102023	BRAC8259.6c	60	Agg-
S1C5 03102023	BRAC8259.6c	110	Agg-
S1C6 03102023	BRAC8259.6c	7	Agg-
S1C7 03102023	BRAC8259.6c	12	Agg-
S1C8 03102023	BRAC8259.6c	30	Agg-
S1C1 09102023	BRAC 8504.4b	12	Agg-
S1C3 09102023	BRAC 8504.4b	15	Agg-
S2C4 09102023	BRAC 8504.4b	7	Agg-
S2C5 09102023	BRAC 8504.4b	9	Agg-
S2C6 09102023	BRAC 8504.4b	6	Agg-
S2C7 09102023	BRAC 8504.4b	15	Agg-
S2C8 09102023	BRAC 8504.4b	4	Agg-
S2C9 09102023	BRAC 8504.4b	7	Agg-
S2C10 0910202	BRAC 8504.4b	39	Agg-
S1C1 16102023	BRAC8737.1h	15	Agg-
S1C2 16102023	BRAC8737.1h	36	Agg-
S1C3 16102023	BRAC8737.1h	3	Agg-
S1C416102023	BRAC8737.1h	13	Agg-
S1C3 23102020	JKAM16.1e	18	Pre
S2C1 24102020	JAKM16.1f	10	Pre
S1C1 01012020	JKAM3.4g	12	Pre
S1C1 29012020	JKAM2.4f	4	Pre
S1C2 28102020	JAKM16.1h	20	Pre

## Sheet: Extended Fig4i
experiment_day	ID_mouse	AP_halfwidth	Behaviour_6hFD
S1C1 20012023	JKAM54.2d	1.15	Pre
S1C2 20012023	JKAM54.2d	0	Pre
S2C4 20012023	JKAM54.2d	2.38	Pre
S1C3 22012023	JKAM54.2b	3.36	Pre
S2C2 22012023	JKAM54.2b	4.73	Pre
S1C1 1302202	JKAM55.1k	4.53	Pre
S1C2 1302202	JKAM55.1k	2.92	Pre
S1C3 1302202	JKAM55.1k	2.43	Pre
S1C2 23032023	JKAM55.2i	3.54	Pre
S1C4 23032023	JKAM55.2i	4.42	Pre
S1C1 20042023	JKAM58.1b	4.4	Pre
S1C2 20042023	JKAM58.1b	3.6	Pre
S1C3 20042023	JKAM58.1b	5.1	Pre
S1C5 20042023	JKAM58.1b	4.4	Pre
S1C1 26052023	BRAC7921.4e	5.7	Pre
S1C1 17062023	BRAC	3.1	Pre
S1C3 17062023	BRAC	4.1	Pre
S1C3 25062023	BRAC	0	Pre
S1C1 14062019	BRAC	3.3	Pre
S1C2 14062019	BRAC	1.8	Pre
S1C1 15062019	BRAC	2.7	Pre
S1C2 15062019	BRAC	1.4	Pre
S1C1 16062019	BRAC	1.8	Pre
S1C2 16062019	BRAC	1.9	Pre
S2C3 16062019	BRAC	4.3	Pre
S2C4 16062019	BRAC	3.5	Pre
S1C1 27062019	BRAC	2	Pre
S1C2 27062019	BRAC	3.2	Pre
S1C1 29062019	BRAC	2.6	Pre
S1C2 29062019	BRAC	3.7	Pre
S1C1 30602019	BRAC	1.08	Pre
S1C2 30602019	BRAC	3.5	Pre
S1C1 09072019	BRAC	1.7	Pre
S1C2 09072019	BRAC	2.3	Pre
S1C2 29072019	BRAC	4.5	Pre
S2C1 29072019	BRAC	1	Pre
S2C2 29072019	BRAC	2.4	Pre
S2C1 30072019	BRAC	2.2	Pre
S3C1 30072019	BRAC	1.3	Pre
S3C2 30072019	BRAC	1.8	Pre
S1C1 02082019	BRAC	1.5	Pre
S1C2 02082019	BRAC	0.6	Pre
S2C1 02082019	BRAC	2	Pre
S1C1 19082019	BRAC	2.2	Pre
S1C2 29082019	BRAC	2	Pre
S2C1 29082019	BRAC	1.7	Pre
S2C2 29082019	BRAC	3.7	Pre
S1C1 21082019	BRAC	1	Pre
S1C2 21082019	BRAC	2.7	Pre
S2C2 21082019	BRAC	1.6	Pre
S1C1 01052023	BRAC7560.6e	3.4	Pre
S1C2 22072023	BRAC8524.1g	2.4	Pre
S2C1 22072023	BRAC8524.1g	3.3	Pre
S1C2 23072023	BRAC8524.1h	2.8	Pre
S2C1 23072023	BRAC8524.1h	2.24	Pre
S1C1 23112023	BRAC8913.1d	3	Pre
S3C1 30072023	BRAC8525.1f	2	Pre
S1C1 26092023	BRAC7971.7f	2.2	Pre
S2C1 26092023	BRAC7971.7f	3.1	Pre
S2C1 25092023	BRAC8423.2g	2.5	Pre
S1C1 19092023	BRAC8423.2f	2.5	Pre
S3C1 19092023	BRAC8423.2f	1.8	Pre
S2C1 18092023	BRAC7971.7g	2.3	Pre
S1C1 05012024	BRAC8950.1g	1.5	Pre
S1C2 05012024	BRAC8950.1g	1.9	Pre
S1C3 05012024	BRAC8950.1g	4	Pre
S1C5 05012024	BRAC8950.1g	6.7	Pre
S1C6 05012024	BRAC8950.1g	1.3	Pre
S1C1 15012024	BRAC 9060.1h	1.6	Pre
S1C3 15012024	BRAC 9060.1h	2.45	Pre
S1C5 23012023	BRAC7344.5e	2.1	Agg+
S1C2 24012023	BRAC7344.5d	2.66	Agg+
S1C3 24012023	BRAC7344.5d	1.72	Agg+
S2C1 21022023	BRAC7344.5c	9.06	Agg+
S1C2 15022023	JKAM55.2d	5.19	Agg+
S1C3 15022023	JKAM55.2d	3.8	Agg+
S1C4 15022023	JKAM55.2d	3.23	Agg+
S1C1 27022023	JKAM55.4h	1	Agg+
S1C1 31052023	BRAC7921.4f	4.6	Agg+
S3C1 31052023	BRAC7921.4f	1.6	Agg+
S3C2 31052023	BRAC7921.4f	2.26	Agg+
S1C1 03102023	BRAC8259.6c	2	Agg-
S1C3 03102023	BRAC8259.6c	0.99	Agg-
S1C4 03102023	BRAC8259.6c	3.1	Agg-
S1C6 03102023	BRAC8259.6c	1.7	Agg-
S1C7 03102023	BRAC8259.6c	2.7	Agg-
S1C1 09102023	BRAC 8504.4b	3.2	Agg-
S1C2 09102023	BRAC 8504.4b	2.4	Agg-
S1C3 09102023	BRAC 8504.4b	1.2	Agg-
S2C4 09102023	BRAC 8504.4b	2.1	Agg-
S2C5 09102023	BRAC 8504.4b	2.1	Agg-
S2C6 09102023	BRAC 8504.4b	2.2	Agg-
S2C8 09102023	BRAC 8504.4b	2.1	Agg-
S2C9 09102023	BRAC 8504.4b	2.09	Agg-
S2C10 0910202	BRAC 8504.4b	2.8	Agg-
S1C1 16102023	BRAC8737.1h	1.5	Agg-
S1C2 16102023	BRAC8737.1h	1.6	Agg-
S1C3 16102023	BRAC8737.1h	2	Agg-
S1C416102023	BRAC8737.1h	2.6	Agg-
S2C1 24102020	JAKM16.1f	2.52	Pre
S1C1 01012020	JKAM3.4g	3.26	Pre
S1C1 29012020	JKAM2.4f	9.09	Pre
S1C2 28102020	JAKM16.1h	2.79	Pre

## Sheet: Extended Fig4j
experiment_day	ID_mouse	AP_ampl	Behaviour_6hFD
S1C1 20012023	JKAM54.2d	94.6	Pre
S1C2 20012023	JKAM54.2d	104.24	Pre
S2C4 20012023	JKAM54.2d	121.53	Pre
S1C3 22012023	JKAM54.2b	89.2	Pre
S2C2 22012023	JKAM54.2b	86.41	Pre
S1C1 1302202	JKAM55.1k	56.39	Pre
S1C2 1302202	JKAM55.1k	103.73	Pre
S1C3 1302202	JKAM55.1k	78.83	Pre
S1C2 23032023	JKAM55.2i	95.98	Pre
S1C4 23032023	JKAM55.2i	83.3	Pre
S1C1 20042023	JKAM58.1b	92.7	Pre
S1C2 20042023	JKAM58.1b	89	Pre
S1C3 20042023	JKAM58.1b	81	Pre
S1C5 20042023	JKAM58.1b	88	Pre
S1C1 26052023	BRAC7921.4e	54.13	Pre
S1C1 17062023	BRAC	75.2	Pre
S1C3 17062023	BRAC	68.7	Pre
S1C3 25062023	BRAC	0	Pre
S1C1 14062019	BRAC	105.7	Pre
S1C2 14062019	BRAC	91.8	Pre
S1C1 15062019	BRAC	127	Pre
S1C2 15062019	BRAC	103.9	Pre
S1C1 16062019	BRAC	118.6	Pre
S1C2 16062019	BRAC	99.4	Pre
S2C3 16062019	BRAC	77	Pre
S2C4 16062019	BRAC	91	Pre
S1C1 27062019	BRAC	106	Pre
S1C2 27062019	BRAC	67.6	Pre
S1C1 29062019	BRAC	91.4	Pre
S1C2 29062019	BRAC	96.3	Pre
S1C1 30602019	BRAC	118.1	Pre
S1C2 30602019	BRAC	122.2	Pre
S1C1 09072019	BRAC	105.2	Pre
S1C2 09072019	BRAC	89.4	Pre
S1C2 29072019	BRAC	76.1	Pre
S2C1 29072019	BRAC	136.8	Pre
S2C2 29072019	BRAC	90.8	Pre
S2C1 30072019	BRAC	90.8	Pre
S3C1 30072019	BRAC	111.6	Pre
S3C2 30072019	BRAC	98.4	Pre
S1C1 02082019	BRAC	96.8	Pre
S1C2 02082019	BRAC	106.4	Pre
S2C1 02082019	BRAC	105.7	Pre
S1C1 19082019	BRAC	89.4	Pre
S1C1 29082019	BRAC	44.15	Pre
S1C2 29082019	BRAC	115.3	Pre
S2C1 29082019	BRAC	110.3	Pre
S2C2 29082019	BRAC	81.6	Pre
S1C1 21082019	BRAC	113.1	Pre
S1C2 21082019	BRAC	95.7	Pre
S2C2 21082019	BRAC	81.35	Pre
S1C1 01052023	BRAC7560.6e	72.2	Pre
S1C2 22072023	BRAC8524.1g	79.2	Pre
S2C1 22072023	BRAC8524.1g	80.6	Pre
S1C2 23072023	BRAC8524.1h	88.4	Pre
S2C1 23072023	BRAC8524.1h	81.3	Pre
S1C1 23112023	BRAC8913.1d	70.6	Pre
S1C1 30072023	BRAC8525.1f	94.8	Pre
S3C1 30072023	BRAC8525.1f	82.45	Pre
S1C1 26092023	BRAC7971.7f	95.5	Pre
S2C1 26092023	BRAC7971.7f	88.8	Pre
S2C1 25092023	BRAC8423.2g	88.2	Pre
S1C1 19092023	BRAC8423.2f	87.6	Pre
S3C1 19092023	BRAC8423.2f	96.1	Pre
S2C1 18092023	BRAC7971.7g	78.3	Pre
S1C1 05012024	BRAC8950.1g	90.3	Pre
S1C2 05012024	BRAC8950.1g	84	Pre
S1C3 05012024	BRAC8950.1g	58.8	Pre
S1C5 05012024	BRAC8950.1g	56	Pre
S1C6 05012024	BRAC8950.1g	91.7	Pre
S1C1 15012024	BRAC 9060.1h	93.2	Pre
S1C3 15012024	BRAC 9060.1h	77.45	Pre
S1C5 23012023	BRAC7344.5e	104.5	Agg+
S1C2 24012023	BRAC7344.5d	87.46	Agg+
S1C3 24012023	BRAC7344.5d	98.4	Agg+
S2C1 21022023	BRAC7344.5c	77.49	Agg+
S1C2 15022023	JKAM55.2d	79.7	Agg+
S1C3 15022023	JKAM55.2d	82.24	Agg+
S1C4 15022023	JKAM55.2d	108	Agg+
S1C1 27022023	JKAM55.4h	98.9	Agg+
S1C1 31052023	BRAC7921.4f	72	Agg+
S3C1 31052023	BRAC7921.4f	99	Agg+
S3C2 31052023	BRAC7921.4f	84	Agg+
S1C1 03102023	BRAC8259.6c	86.3	Agg-
S1C3 03102023	BRAC8259.6c	92.13	Agg-
S1C4 03102023	BRAC8259.6c	62.7	Agg-
S1C6 03102023	BRAC8259.6c	55.2	Agg-
S1C7 03102023	BRAC8259.6c	77.8	Agg-
S1C1 09102023	BRAC 8504.4b	100	Agg-
S1C2 09102023	BRAC 8504.4b	87.8	Agg-
S1C3 09102023	BRAC 8504.4b	77.5	Agg-
S2C4 09102023	BRAC 8504.4b	96.9	Agg-
S2C5 09102023	BRAC 8504.4b	96.3	Agg-
S2C6 09102023	BRAC 8504.4b	99.7	Agg-
S2C8 09102023	BRAC 8504.4b	97.7	Agg-
S2C9 09102023	BRAC 8504.4b	104.8	Agg-
S2C10 0910202	BRAC 8504.4b	77.4	Agg-
S1C1 16102023	BRAC8737.1h	92.6	Agg-
S1C2 16102023	BRAC8737.1h	104.2	Agg-
S1C3 16102023	BRAC8737.1h	106.7	Agg-
S1C416102023	BRAC8737.1h	78.4	Agg-
S2C1 24102020	JAKM16.1f	103.37	Pre
S1C1 01012020	JKAM3.4g	90.7	Pre
S1C1 29012020	JKAM2.4f	62	Pre
S1C2 28102020	JAKM16.1h	91.9	Pre

## Sheet: Extended Fig4k
cell	state	AP_threshold_mV
2023_05_26_0002-AP	Pre	-23.081
2023_06_17_0010-AP	Pre	-20.9808
2023_06_17_0022-AP	Pre	-17.707
2023_06_25_0000-AP	Pre	-27.2494
2023_06_25_0002-AP	Pre	-26.3838
2023_06_25_0003-AP	Pre	-46.4859
2023_06_25_0007-AP	Pre	-26.9394
2023_06_25_0011-AP	Pre	-29.6301
2023_06_25_0013-AP	Pre	-27.0356
2023_06_25_0017-AP	Pre	-33.3909
2023_06_24_0000-AP	Pre	-38.8768
2023_06_24_0001-AP	Pre	-28.5699
2023_06_24_0002-AP	Pre	-22.8086
2023_06_24_0003-AP	Pre	-30.5962
2023_06_24_0007-AP	Pre	-29.6656
2023_06_24_0008-AP	Pre	-23.4066
2023_06_24_0010-AP	Pre	-27.0589
2023_06_24_0009-AP	Pre	-30.3192
2023_06_24_0011-AP	Pre	-37.604
2023_06_14_0007-AP	Pre	-32.0638
2019_06_15_0001-AP	Pre	-27.4779
2019_06_15_0008-AP	Pre	-35.8645
2019_06_16_0001-AP	Pre	-23.9868
2019_06_16_0011-AP	Pre	-33.1345
2019_06_16_0019-AP	Pre	-13.9072
2019_06_16_0026-AP	Pre	-25.4257
2019_06_27_0002-AP	Pre	-28.7853
2019_06_27_0011-AP	Pre	-20.5199
2019_06_29_0002-AP	Pre	-28.3311
2019_06_29_0011-AP	Pre	-23.591
2019_06_30_0002-AP	Pre	-36.4768
2019_06_30_0012-AP	Pre	-29.6738
2019_06_30_0030-AP	Pre	-39.3624
2019_07_09_0001-AP	Pre	-31.6213
2019_07_09_0010-AP	Pre	-28.3095
2019_07_29_0007-AP	Pre	-18.8013
2019_07_29_0017-AP	Pre	-38.9978
2019_07_29_0024-AP	Pre	-29.9769
2019_07_30_0016-AP	Pre	-26.8471
2019_07_30_0030-AP	Pre	-39.3953
2019_07_30_0042-AP	Pre	-33.1295
2019_08_02_0001-AP	Pre	-30.4827
2019_08_02_0009-AP	Pre	-37.5543
2019_08_02_0022-AP	Pre	-31.0841
2019_08_19_0001-AP	Pre	-31.2762
2023_01_24_0012-AP	Agg+	-27.6817
2023_01_24_0019-AP	Agg+	-33.0591
2023_01_23_0020-AP	Agg+	-23.2862
2023_02_15_0009-AP	Agg+	-26.1324
2023_02_15_0015-AP	Agg+	-33.3332
2023_02_15_0023-AP	Agg+	-15.1335
2023_02_21_0009-AP	Agg+	-18.5265
2023_02_27_0005-AP	Agg+	-34.3561
2023_05_31_0001-AP	Agg+	-28.438
2023_05_31_0021-AP	Agg+	-28.0212
2023_05_31_0027-AP	Agg+	-27.1702
2023_10_03_0001	Agg-	-24.2562
2023_10_03_0012-I0	Agg-	-47.0059
2023_10_03_0017-I0	Agg-	-18.4494
2023_10_03_0032-I0	Agg-	-32.0068
2023_10_03_0037-I0	Agg-	-22.9855
2023_10_09_0001	Agg-	-30.719
2023_10_09_0008-I0	Agg-	-27.0254
2023_10_09_0015-I0	Agg-	-37.6831
2023_10_09_0022-I0	Agg-	-28.9784
2023_10_09_0028	Agg-	-20.6266
2023_10_09_0036-I0	Agg-	-27.7245
2023_10_09_0049-I0	Agg-	-28.909
2023_10_09_0055-I0	Agg-	-27.3698
2023_10_09_0061-I0	Agg-	-23.1795
2023_10_16_0001-I0	Agg-	-32.2445
2023_10_16_0007-I0	Agg-	-34.9554
2023_10_16_0015-I0	Agg-	-27.4634
2023_10_16_0021-I0	Agg-	-22.9375

## Sheet: Extended Fig4l
experiment_day	ID_mouse	AHP_(mV)	Behaviour_6hFD
S1C1 20012023	JKAM54.2d	-56.71	Pre
S1C2 20012023	JKAM54.2d	-58.9	Pre
S2C4 20012023	JKAM54.2d	-61.9	Pre
S1C3 22012023	JKAM54.2b	-61.8	Pre
S2C2 22012023	JKAM54.2b	-65.4	Pre
S1C1 1302202	JKAM55.1k	-50.56	Pre
S1C2 1302202	JKAM55.1k	-49.86	Pre
S1C3 1302202	JKAM55.1k	-47.8	Pre
S1C2 23032023	JKAM55.2i	-54	Pre
S1C4 23032023	JKAM55.2i	-47.4	Pre
S1C1 20042023	JKAM58.1b	-47.4	Pre
S1C2 20042023	JKAM58.1b	-53.5	Pre
S1C3 20042023	JKAM58.1b	-48.7	Pre
S1C5 20042023	JKAM58.1b	-55.7	Pre
S1C1 26052023	BRAC7921.4e	-46.7	Pre
S1C1 17062023	BRAC	-48.8	Pre
S1C3 17062023	BRAC	-45.7	Pre
S1C3 25062023	BRAC	0	Pre
S1C2 14062019	BRAC	-50.3	Pre
S1C1 15062019	BRAC	-64.2	Pre
S1C2 15062019	BRAC	-56.1	Pre
S1C1 16062019	BRAC	-61.6	Pre
S1C2 16062019	BRAC	-55.5	Pre
S2C3 16062019	BRAC	-43.6	Pre
S2C4 16062019	BRAC	-51.5	Pre
S1C1 27062019	BRAC	-50.3	Pre
S1C2 27062019	BRAC	-43	Pre
S1C1 29062019	BRAC	-51.2	Pre
S1C2 29062019	BRAC	-55.7	Pre
S1C1 30602019	BRAC	-62.7	Pre
S1C2 30602019	BRAC	-62.4	Pre
S1C1 09072019	BRAC	-66.4	Pre
S1C2 09072019	BRAC	-55.8	Pre
S1C2 29072019	BRAC	-42	Pre
S2C1 29072019	BRAC	-67.7	Pre
S2C2 29072019	BRAC	-56.5	Pre
S2C1 30072019	BRAC	-55.8	Pre
S3C1 30072019	BRAC	-63.2	Pre
S3C2 30072019	BRAC	-60.6	Pre
S1C1 02082019	BRAC	-54.3	Pre
S1C2 02082019	BRAC	-57	Pre
S2C1 02082019	BRAC	-61.2	Pre
S1C1 19082019	BRAC	-53.1	Pre
S1C1 29082019	BRAC	-36.8	Pre
S1C2 29082019	BRAC	-52.1	Pre
S2C1 29082019	BRAC	-65.7	Pre
S2C2 29082019	BRAC	-45.7	Pre
S1C1 21082019	BRAC	-66.1	Pre
S1C2 21082019	BRAC	-47.2	Pre
S2C2 21082019	BRAC	-56.6	Pre
S1C1 01052023	BRAC7560.6e	-51.4	Pre
S1C2 22072023	BRAC8524.1g	-48.7	Pre
S2C1 22072023	BRAC8524.1g	-45.8	Pre
S1C2 23072023	BRAC8524.1h	-54.3	Pre
S2C1 23072023	BRAC8524.1h	-50.4	Pre
S1C1 23112023	BRAC8913.1d	-47.1	Pre
S1C1 30072023	BRAC8525.1f	-57.23	Pre
S3C1 30072023	BRAC8525.1f	-48.4	Pre
S1C1 26092023	BRAC7971.7f	-53.4	Pre
S2C1 26092023	BRAC7971.7f	-49.2	Pre
S2C1 25092023	BRAC8423.2g	-51.9	Pre
S1C1 19092023	BRAC8423.2f	-51.9	Pre
S3C1 19092023	BRAC8423.2f	-61.4	Pre
S2C1 18092023	BRAC7971.7g	-43.4	Pre
S1C1 05012024	BRAC8950.1g	-60.2	Pre
S1C2 05012024	BRAC8950.1g	-48.3	Pre
S1C3 05012024	BRAC8950.1g	-38.4	Pre
S1C5 05012024	BRAC8950.1g	-46.4	Pre
S1C6 05012024	BRAC8950.1g	-60	Pre
S1C1 15012024	BRAC 9060.1h	-54.5	Pre
S1C3 15012024	BRAC 9060.1h	-45.9	Pre
S1C5 23012023	BRAC7344.5e	-58.2	Agg+
S1C2 24012023	BRAC7344.5d	-51.35	Agg+
S1C3 24012023	BRAC7344.5d	-56.35	Agg+
S2C1 21022023	BRAC7344.5c	-44.58	Agg+
S1C2 15022023	JKAM55.2d	-51.94	Agg+
S1C3 15022023	JKAM55.2d	-56.75	Agg+
S1C4 15022023	JKAM55.2d	-52.2	Agg+
S1C1 27022023	JKAM55.4h	-51.5	Agg+
S1C1 31052023	BRAC7921.4f	-51.5	Agg+
S3C1 31052023	BRAC7921.4f	-56.4	Agg+
S3C2 31052023	BRAC7921.4f	-52.5	Agg+
S1C1 03102023	BRAC8259.6c	-49.5	Agg-
S1C3 03102023	BRAC8259.6c	-56.3	Agg-
S1C4 03102023	BRAC8259.6c	-43.5	Agg-
S1C6 03102023	BRAC8259.6c	-49	Agg-
S1C7 03102023	BRAC8259.6c	-45.8	Agg-
S1C1 09102023	BRAC 8504.4b	-62.6	Agg-
S1C2 09102023	BRAC 8504.4b	-50.4	Agg-
S1C3 09102023	BRAC 8504.4b	-55.5	Agg-
S2C4 09102023	BRAC 8504.4b	-59.3	Agg-
S2C5 09102023	BRAC 8504.4b	-53.5	Agg-
S2C6 09102023	BRAC 8504.4b	-53	Agg-
S2C8 09102023	BRAC 8504.4b	-52	Agg-
S2C9 09102023	BRAC 8504.4b	-55	Agg-
S2C10 0910202	BRAC 8504.4b	-47.3	Agg-
S1C1 16102023	BRAC8737.1h	-54.4	Agg-
S1C2 16102023	BRAC8737.1h	-49.7	Agg-
S1C3 16102023	BRAC8737.1h	-60.2	Agg-
S1C416102023	BRAC8737.1h	-52.6	Agg-
S2C1 24102020	JAKM16.1f	-57.68	Pre
S1C1 01012020	JKAM3.4g	-50.7	Pre
S1C1 29012020	JKAM2.4f	-43.3	Pre
S1C2 28102020	JAKM16.1h	-49.91	Pre

[truncated: 13 more sheets: Extended Fig4m, Extended Fig4n, Extended Fig4o, Extended Fig4p, Extended Fig4q, Extended Fig4r, Extended Fig4s, Extended Fig4t, Extended Fig4v, Extended Fig4w, Extended Fig4x, Extended Fig4y, Extended Fig4z]
