# Supplementary material for: Integration of hunger and hormonal state gates infant-directed aggression
Source: Nature. 2025 Oct 22;648(8092):138–45. doi: 10.1038/s41586-025-09651-2 (PMC12675289; doi:10.1038/s41586-025-09651-2)
Supplement: Supplementary file 12 — Source Data Extended Data Fig. 5 [file 41586_2025_9651_MOESM12_ESM.xlsx]

## Sheet: Extended Fig5a
I_zero_reclassified
Behaviour_6hFD	silent	active
Agg+	9	11
Agg-	4	18
Pre	34	92
ZD7288	8	1
NPY	7	4
KD-Y	5	14

## Sheet: Extended Fig5b
experiment_day	ID_mouse	Behaviour_6hFD	Vm
S1C1 20012023	JKAM54.2d	Pre	-49.1281
S1C2 20012023	JKAM54.2d	Pre	-50.4978
S1C3 20012023	JKAM54.2d	Pre	-53.0846
S2C4 20012023	JKAM54.2d	Pre	-42.9877
S2C5 20012023	JKAM54.2d	Pre	-55.0556
S1C2 22012023	JKAM54.2b	Pre	-57.8011
S1C3 22012023	JKAM54.2b	Pre	-45.8697
S2C2 22012023	JKAM54.2b	Pre	-51.6959
S1C1 1302202	JKAM55.1k	Pre	-49.4111
S1C2 1302202	JKAM55.1k	Pre	-41.2754
S1C3 1302202	JKAM55.1k	Pre	-41.2284
S1C1 23032023	JKAM55.2i	Pre	-62.5409
S1C2 23032023	JKAM55.2i	Pre	-46.3644
S1C3 23032023	JKAM55.2i	Pre	-58.0532
S1C4 23032023	JKAM55.2i	Pre	-39.2385
S1C1 20042023	JKAM58.1b	Pre	-33.2709
S1C2 20042023	JKAM58.1b	Pre	-46.381
S1C3 20042023	JKAM58.1b	Pre	-41.8918
S1C4 20042023	JKAM58.1b	Pre	-46.3709
S1C5 20042023	JKAM58.1b	Pre	-44.1204
S1C1 26052023	BRAC7921.4e	Pre	-43.2776
S1C2 26052023	BRAC7921.4e	Pre	-64.9494
S1C1 25052023	BRAC7560.6f	Pre	-56.3487
S2C1 25052023	BRAC7560.6f	Pre	-53.118
S3C1 25052023	BRAC7560.6f	Pre	-51.9587
S1C1 17062023	BRAC	Pre	-39.7654
S1C2 17062023	BRAC	Pre	-51.973
S1C3 17062023	BRAC	Pre	-38.6985
S1C1 25062023	BRAC	Pre	-37.8882
S1C2 25062023	BRAC	Pre	-48.1865
S1C3 25062023	BRAC	Pre	-36.5533
S1C4 25062023	BRAC	Pre	-50.4272
S1C5 25062023	BRAC	Pre	-39.8758
S1C6 25062023	BRAC	Pre	-42.3307
S2C1 25062023	BRAC	Pre	-37.0447
S2C2 25062023	BRAC	Pre	-41.149
S1C1 24062023	BRAC	Pre	-47.4946
S1C2 24062023	BRAC	Pre	-39.3687
S1C3 24062023	BRAC	Pre	-45.09
S1C4 24062023	BRAC	Pre	-53.0358
S1C5 24062023	BRAC	Pre	-37.3052
S1C7 24062023	BRAC	Pre	-52.7905
S1C8 24062023	BRAC	Pre	-39.1502
S1C9 24062023	BRAC	Pre	-38.5938
S1C10 2406202	BRAC	Pre	-38.964
S1C11 2406202	BRAC	Pre	-49.5324
S1C12 2406202	BRAC	Pre	-43.5602
S1C13 2406202	BRAC	Pre	-45.2191
S1C2 14062019	BRAC	Pre	-45.3918
S1C1 15062019	BRAC	Pre	-46.3372
S1C2 15062019	BRAC	Pre	-50.2915
S2C1 15062019	BRAC	Pre	-58.4212
S2C2 15062019	BRAC	Pre	-51.1092
S1C1 16062019	BRAC	Pre	-43.6786
S1C2 16062019	BRAC	Pre	-51.9032
S2C3 16062019	BRAC	Pre	-38.4251
S2C4 16062019	BRAC	Pre	-44.6646
S1C1 27062019	BRAC	Pre	-42.3748
S1C2 27062019	BRAC	Pre	-37.4345
S1C1 29062019	BRAC	Pre	-42.9299
S1C2 29062019	BRAC	Pre	-40.1342
S1C1 30602019	BRAC	Pre	-49.9763
S1C2 30602019	BRAC	Pre	-51.1704
S2C2 30062019	BRAC	Pre	-55.6686
S3C1 30062019	BRAC	Pre	-57.8363
S1C1 09072019	BRAC	Pre	-55.445
S1C2 09072019	BRAC	Pre	-46.9684
S2C1 09072019	BRAC	Pre	-59.3499
S3C1 09072019	BRAC	Pre	-58.896
S1C1 29072019	BRAC	Pre	-53.4486
S1C2 29072019	BRAC	Pre	-33.6593
S2C1 29072019	BRAC	Pre	-50.0053
S2C2 29072019	BRAC	Pre	-39.0495
S1C1 30072019	BRAC	Pre	-52.4457
S1C2 30072019	BRAC	Pre	-50.9314
S2C1 30072019	BRAC	Pre	-42.5569
S3C1 30072019	BRAC	Pre	-53.8792
S3C2 30072019	BRAC	Pre	-42.8152
S1C1 02082019	BRAC	Pre	-44.6137
S1C2 02082019	BRAC	Pre	-51.0015
S2C1 02082019	BRAC	Pre	-47.8788
S1C1 19082019	BRAC	Pre	-34.1266
S1C2 19082019	BRAC	Pre	-51.9537
S2C1 19082019	BRAC	Pre	-58.8017
S1C1 29082019	BRAC	Pre	-30.0344
S1C2 29082019	BRAC	Pre	-50.4599
S2C1 29082019	BRAC	Pre	-51.2075
S2C2 29082019	BRAC	Pre	-44.7355
S1C1 21082019	BRAC	Pre	-56.5959
S1C2 21082019	BRAC	Pre	-42.6947
S2C1 21082019	BRAC	Pre	-50.5205
S2C2 21082019	BRAC	Pre	-52.1172
S1C1 01052023	BRAC7560.6e	Pre	-40.9041
S1C2 22072023	BRAC8524.1g	Pre	-42.5557
S2C1 22072023	BRAC8524.1g	Pre	-44.0994
S1C1 23072023	BRAC8524.1h	Pre	-54.9472
S1C2 23072023	BRAC8524.1h	Pre	-48.1053
S2C1 23072023	BRAC8524.1h	Pre	-39.436
S1C1 23112023	BRAC8913.1d	Pre	-42.1894
S1C1 30072023	BRAC8525.1f	Pre	-45.248
S2C1 30072023	BRAC8525.1f	Pre	-47.669
S3C1 30072023	BRAC8525.1f	Pre	-43.249
S1C1 26092023	BRAC7971.7f	Pre	-44.467
S2C1 26092023	BRAC7971.7f	Pre	-39.718
S1C1 25092023	BRAC8423.2g	Pre	-74.348
S2C1 25092023	BRAC8423.2g	Pre	-40.078
S1C1 19092023	BRAC8423.2f	Pre	-30.367
S2C1 19092023	BRAC8423.2f	Pre	-51.992
S3C1 19092023	BRAC8423.2f	Pre	-56.91
S2C1 18092023	BRAC7971.7g	Pre	-35.515
S1C1 05012024	BRAC8950.1g	Pre	-60.6
S1C2 05012024	BRAC8950.1g	Pre	-36.849
S1C3 05012024	BRAC8950.1g	Pre	-33.512
S1C4 05012024	BRAC8950.1g	Pre	-42.221
S1C5 05012024	BRAC8950.1g	Pre	-40.617
S1C6 05012024	BRAC8950.1g	Pre	-45.914
S1C7 05012024	BRAC8950.1g	Pre	-49.357
S1C1 15012024	BRAC 9060.1h	Pre	-41.995
S1C2 15012024	BRAC 9060.1h	Pre	-47.14
S1C3 15012024	BRAC 9060.1h	Pre	-39.776
S1C3 23012023	BRAC7344.5e	Agg+	-39.0453
S1C4 23012023	BRAC7344.5e	Agg+	-50.4866
S1C5 23012023	BRAC7344.5e	Agg+	-42.5052
S1C6 23012023	BRAC7344.5e	Agg+	-62.3856
S1C1 24012023	BRAC7344.5d	Agg+	-62.0767
S1C2 24012023	BRAC7344.5d	Agg+	-37.2537
S1C3 24012023	BRAC7344.5d	Agg+	-43.9126
S1C1 21022023	BRAC7344.5c	Agg+	-44.6964
S2C1 21022023	BRAC7344.5c	Agg+	-38.9302
S2C2 21022023	BRAC7344.5c	Agg+	-48.2555
S1C1 15022023	JKAM55.2d	Agg+	-61.141
S1C2 15022023	JKAM55.2d	Agg+	-48.3739
S1C3 15022023	JKAM55.2d	Agg+	-49.4945
S1C4 15022023	JKAM55.2d	Agg+	-37.8438
S1C1 27022023	JKAM55.4h	Agg+	-46.551
S1C2 27022023	JKAM55.4h	Agg+	-60.5302
S1C1 31052023	BRAC7921.4f	Agg+	-45.0903
S2C1 31052023	BRAC7921.4f	Agg+	-57.9035
S3C1 31052023	BRAC7921.4f	Agg+	-42.656
S3C2 31052023	BRAC7921.4f	Agg+	-38.7907
S1C1 03102023	BRAC8259.6c	Agg-	-37.7073
S1C2 03102023	BRAC8259.6c	Agg-	-49.2628
S1C3 03102023	BRAC8259.6c	Agg-	-53.2106
S1C4 03102023	BRAC8259.6c	Agg-	-33.2406
S1C5 03102023	BRAC8259.6c	Agg-	-67.1642
S1C6 03102023	BRAC8259.6c	Agg-	-43.5486
S1C7 03102023	BRAC8259.6c	Agg-	-39.1191
S1C8 03102023	BRAC8259.6c	Agg-	-64.6724
S1C1 09102023	BRAC 8504.4b	Agg-	-44.1823
S1C2 09102023	BRAC 8504.4b	Agg-	-41.5573
S1C3 09102023	BRAC 8504.4b	Agg-	-46.3506
S2C4 09102023	BRAC 8504.4b	Agg-	-44.2731
S2C5 09102023	BRAC 8504.4b	Agg-	-44.8481
S2C6 09102023	BRAC 8504.4b	Agg-	-45.6918
S2C7 09102023	BRAC 8504.4b	Agg-	-47.998
S2C8 09102023	BRAC 8504.4b	Agg-	-46.4775
S2C9 09102023	BRAC 8504.4b	Agg-	-46.5309
S2C10 0910202	BRAC 8504.4b	Agg-	-37.9904
S1C1 16102023	BRAC8737.1h	Agg-	-45.3098
S1C2 16102023	BRAC8737.1h	Agg-	-45.4935
S1C3 16102023	BRAC8737.1h	Agg-	-46.8178
S1C416102023	BRAC8737.1h	Agg-	-40.505
S1C6 23112023	BRAC8913.1d	npy_100	-57.748
S1C1 29112023	BRAC8231.8c	npy_100	-40.1622
S1C2 29112023	BRAC8231.8c	npy_100	-65.2005
S1C3 29112023	BRAC8231.8c	npy_100	-51.2751
S1C1 11122023	BRAC8950.1f	npy_100	-49.2414
S1C2 11122023	BRAC8950.1f	npy_100	-35.7878
S1C3 11122023	BRAC8950.1f	npy_100	-38.194
S1C3 13022024	BRAC8644.5e	npy_100	-41.6365
S1C4 13022024	BRAC8644.5e	npy_100	-47.8657
S1C5 13022024	BRAC8644.5e	npy_100	-48.1313
S1C6 13022025	BRAC8644.5e	npy_100	-50.8678
S2C3 18102023	BRAC8056.6i	ZD7288	-41.8515
S2C4 18102023	BRAC8056.6i	ZD7288	-48.0369
S2C5 18102023	BRAC8056.6i	ZD7288	-45.1732
S2C6 18102023	BRAC8056.6i	ZD7288	-38.7646
S1C3 20102023	BRAC8056.6i	ZD7288	-57.7695
S1C4 20102023	BRAC8056.6i	ZD7288	-40.3763
S1C5 20102023	BRAC8056.6i	ZD7288	-28.164
S1C6 20102023	BRAC8056.6i	ZD7288	-34.8887
S1C7 20102023	BRAC8056.6i	ZD7288	-39.8013
S1C1 07042024	JKBR4.1e	npykd	-32
S1C2 07042025	JKBR4.1e	npykd	-27.5812
S1C3 07042026	JKBR4.1e	npykd	-49.3774
S1C4 07042027	JKBR4.1e	npykd	-34.4672
S1C5 07042028	JKBR4.1e	npykd	-37.4539
S1C6 07042029	JKBR4.1e	npykd	-35.0477
S1C7 07042030	JKBR4.1e	npykd	-32.6138
S1C8 07042031	JKBR4.1e	npykd	-42.6955
S1C1 24042024	JKAJ32.4f	npykd	-37.2553
S1C2 24042025	JKAJ32.4f	npykd	-44.9577
S2C1 24042026	JKAJ32.4f	npykd	-25.1738
S2C2 24042027	JKAJ32.4f	npykd	-29.8399
S2C5 2404202	JKAJ32.4f	npykd	-35.1476
S1C1 27042024	JKAJ32.4g	npykd	-49.1721
S1C2 27042025	JKAJ32.4g	npykd	-33.2702
S1C3 27042026	JKAJ32.4g	npykd	-28.3942
S1C4 27042027	JKAJ32.4g	npykd	-38.3666
S1C5 27042028	JKAJ32.4g	npykd	-35.7863
S1C6 27042029	JKAJ32.4g	npykd	-30.6472
S1C3 23102020	JKAM16.1e	Pre	-46.1417
S2C1 24102020	JAKM16.1f	Pre	-43.4083
S1C1 01012020	JKAM3.4g	Pre	-41.1968
S1C1 29012020	JKAM2.4f	Pre	-37.04
S1C2 28102020	JAKM16.1h	Pre	-45.0784

## Sheet: Extended Fig5c
experiment_day	ID_mouse	Behaviour_6hFD	Input_Resistance
S1C1 20012023	JKAM54.2d	Pre	250.107
S1C2 20012023	JKAM54.2d	Pre	122.285
S1C3 20012023	JKAM54.2d	Pre	672.767
S2C4 20012023	JKAM54.2d	Pre	744.864
S2C5 20012023	JKAM54.2d	Pre	627.416
S1C2 22012023	JKAM54.2b	Pre	405.256
S1C3 22012023	JKAM54.2b	Pre	697.065
S2C2 22012023	JKAM54.2b	Pre	693.003
S1C1 1302202	JKAM55.1k	Pre	1064.9
S1C3 1302202	JKAM55.1k	Pre	623.589
S1C1 23032023	JKAM55.2i	Pre	787.8
S1C2 23032023	JKAM55.2i	Pre	1077.81
S1C3 23032023	JKAM55.2i	Pre	653.406
S1C4 23032023	JKAM55.2i	Pre	827.695
S1C1 20042023	JKAM58.1b	Pre	1061.13
S1C2 20042023	JKAM58.1b	Pre	895.932
S1C3 20042023	JKAM58.1b	Pre	1069.14
S1C4 20042023	JKAM58.1b	Pre	794.196
S1C5 20042023	JKAM58.1b	Pre	860.35
S1C2 26052023	BRAC7921.4e	Pre	222.34
S1C1 25052023	BRAC7560.6f	Pre	748.032
S2C1 25052023	BRAC7560.6f	Pre	677.656
S1C2 17062023	BRAC	Pre	745.481
S1C3 17062023	BRAC	Pre	426.335
S1C5 25062023	BRAC	Pre	672.301
S2C1 25062023	BRAC	Pre	737.81
S2C2 25062023	BRAC	Pre	685.616
S1C1 14062019	BRAC	Pre	640.453
S1C2 14062019	BRAC	Pre	620.859
S1C1 15062019	BRAC	Pre	732.998
S1C2 15062019	BRAC	Pre	456.852
S2C1 15062019	BRAC	Pre	621.445
S2C2 15062019	BRAC	Pre	285.794
S1C1 16062019	BRAC	Pre	885.187
S1C2 16062019	BRAC	Pre	544.95
S2C3 16062019	BRAC	Pre	698.929
S2C4 16062019	BRAC	Pre	709.773
S1C1 27062019	BRAC	Pre	644.212
S1C2 27062019	BRAC	Pre	634.895
S1C1 29062019	BRAC	Pre	496.074
S1C2 29062019	BRAC	Pre	162.45
S1C1 30602019	BRAC	Pre	454.15
S1C2 30602019	BRAC	Pre	613.003
S2C2 30062019	BRAC	Pre	456.611
S3C1 30062019	BRAC	Pre	629.612
S1C1 09072019	BRAC	Pre	484.376
S1C2 09072019	BRAC	Pre	629.7
S2C1 09072019	BRAC	Pre	566.866
S3C1 09072019	BRAC	Pre	751.448
S1C1 29072019	BRAC	Pre	773.805
S1C2 29072019	BRAC	Pre	549.103
S2C1 29072019	BRAC	Pre	400.977
S2C2 29072019	BRAC	Pre	440.534
S1C1 30072019	BRAC	Pre	666.481
S1C2 30072019	BRAC	Pre	654.207
S2C1 30072019	BRAC	Pre	729.407
S3C1 30072019	BRAC	Pre	609.351
S3C2 30072019	BRAC	Pre	275.693
S1C1 02082019	BRAC	Pre	229.881
S1C2 02082019	BRAC	Pre	561.429
S2C1 02082019	BRAC	Pre	294.416
S1C1 19082019	BRAC	Pre	330.168
S1C2 19082019	BRAC	Pre	524.05
S2C1 19082019	BRAC	Pre	281.875
S1C1 29082019	BRAC	Pre	784.476
S1C2 29082019	BRAC	Pre	610.666
S2C1 29082019	BRAC	Pre	517.715
S2C2 29082019	BRAC	Pre	728.906
S1C2 21082019	BRAC	Pre	455.788
S2C1 21082019	BRAC	Pre	444.77
S2C2 21082019	BRAC	Pre	499.028
S1C2 22072023	BRAC8524.1g	Pre	346.236
S2C1 22072023	BRAC8524.1g	Pre	898.36
S1C1 23072023	BRAC8524.1h	Pre	304.96
S1C2 23072023	BRAC8524.1h	Pre	858.972
S2C1 23072023	BRAC8524.1h	Pre	649.572
S1C1 23112023	BRAC8913.1d	Pre	734.575
S1C1 30072023	BRAC8525.1f	Pre	232.69
S2C1 30072023	BRAC8525.1f	Pre	154.69
S3C1 30072023	BRAC8525.1f	Pre	636.65
S1C1 26092023	BRAC7971.7f	Pre	545.31
S2C1 26092023	BRAC7971.7f	Pre	795.71
S1C1 25092023	BRAC8423.2g	Pre	72.469
S2C1 25092023	BRAC8423.2g	Pre	738.59
S1C1 19092023	BRAC8423.2f	Pre	913.67
S2C1 19092023	BRAC8423.2f	Pre	868.69
S3C1 19092023	BRAC8423.2f	Pre	741.86
S2C1 18092023	BRAC7971.7g	Pre	728.35
S1C1 05012024	BRAC8950.1g	Pre	559.16
S1C2 05012024	BRAC8950.1g	Pre	405.27
S1C3 05012024	BRAC8950.1g	Pre	846
S1C4 05012024	BRAC8950.1g	Pre	647.61
S1C5 05012024	BRAC8950.1g	Pre	997.68
S1C6 05012024	BRAC8950.1g	Pre	346.16
S1C7 05012024	BRAC8950.1g	Pre	328.07
S1C1 15012024	BRAC 9060.1h	Pre	621.06
S1C2 15012024	BRAC 9060.1h	Pre	998.89
S1C3 15012024	BRAC 9060.1h	Pre	697.9
S1C3 23012023	BRAC7344.5e	Agg+	829.753
S1C4 23012023	BRAC7344.5e	Agg+	738.834
S1C6 23012023	BRAC7344.5e	Agg+	973.295
S1C1 24012023	BRAC7344.5d	Agg+	292.944
S1C2 24012023	BRAC7344.5d	Agg+	741.727
S1C3 24012023	BRAC7344.5d	Agg+	606.752
S1C1 21022023	BRAC7344.5c	Agg+	791.17
S2C1 21022023	BRAC7344.5c	Agg+	989.94
S2C2 21022023	BRAC7344.5c	Agg+	704.299
S1C1 15022023	JKAM55.2d	Agg+	679.2
S1C2 15022023	JKAM55.2d	Agg+	791.6
S1C3 15022023	JKAM55.2d	Agg+	1131.4
S1C4 15022023	JKAM55.2d	Agg+	787.9
S1C1 27022023	JKAM55.4h	Agg+	554
S1C2 27022023	JKAM55.4h	Agg+	689.6
S1C1 31052023	BRAC7921.4f	Agg+	1097.3
S2C1 31052023	BRAC7921.4f	Agg+	609.18
S3C1 31052023	BRAC7921.4f	Agg+	786.947
S3C2 31052023	BRAC7921.4f	Agg+	762.825
S1C1 03102023	BRAC8259.6c	Agg-	491.247
S1C2 03102023	BRAC8259.6c	Agg-	706.886
S1C3 03102023	BRAC8259.6c	Agg-	77.1273
S1C4 03102023	BRAC8259.6c	Agg-	353.844
S1C5 03102023	BRAC8259.6c	Agg-	358.215
S1C6 03102023	BRAC8259.6c	Agg-	632.924
S1C7 03102023	BRAC8259.6c	Agg-	622.139
S1C8 03102023	BRAC8259.6c	Agg-	487.021
S1C1 09102023	BRAC 8504.4b	Agg-	680.517
S1C2 09102023	BRAC 8504.4b	Agg-	1012.41
S1C3 09102023	BRAC 8504.4b	Agg-	397.388
S2C4 09102023	BRAC 8504.4b	Agg-	839.682
S2C5 09102023	BRAC 8504.4b	Agg-	607.068
S2C6 09102023	BRAC 8504.4b	Agg-	725.069
S2C7 09102023	BRAC 8504.4b	Agg-	649.453
S2C8 09102023	BRAC 8504.4b	Agg-	816.425
S2C9 09102023	BRAC 8504.4b	Agg-	671.381
S2C10 0910202	BRAC 8504.4b	Agg-	387.043
S1C1 16102023	BRAC8737.1h	Agg-	693.489
S1C2 16102023	BRAC8737.1h	Agg-	383.906
S1C3 16102023	BRAC8737.1h	Agg-	781.938
S1C416102023	BRAC8737.1h	Agg-	941.833
S1C6 23112023	BRAC8913.1d	npy_100	856.686
S1C1 29112023	BRAC8231.8c	npy_100	821.172
S1C2 29112023	BRAC8231.8c	npy_100	542.12
S1C3 29112023	BRAC8231.8c	npy_100	704.366
S1C1 11122023	BRAC8950.1f	npy_100	880.398
S1C2 11122023	BRAC8950.1f	npy_100	666.272
S1C3 11122023	BRAC8950.1f	npy_100	1136.93
S1C3 13022024	BRAC8644.5e	npy_100	447.741
S1C4 13022024	BRAC8644.5e	npy_100	174.046
S1C5 13022024	BRAC8644.5e	npy_100	128.92
S1C6 13022025	BRAC8644.5e	npy_100	367.056
S2C3 18102023	BRAC8056.6i	ZD7288	873.307
S2C4 18102023	BRAC8056.6i	ZD7288	947.787
S2C5 18102023	BRAC8056.6i	ZD7288	932.706
S2C6 18102023	BRAC8056.6i	ZD7288	836.061
S1C3 20102023	BRAC8056.6i	ZD7288	737.425
S1C4 20102023	BRAC8056.6i	ZD7288	743.956
S1C5 20102023	BRAC8056.6i	ZD7288	948.562
S1C6 20102023	BRAC8056.6i	ZD7288	975.24
S1C7 20102023	BRAC8056.6i	ZD7288	680.946
S1C1 07042024	JKBR4.1e	npykd	904.3
S1C2 07042025	JKBR4.1e	npykd	686.814
S1C3 07042026	JKBR4.1e	npykd	835.672
S1C4 07042027	JKBR4.1e	npykd	918.082
S1C5 07042028	JKBR4.1e	npykd	764.465
S1C6 07042029	JKBR4.1e	npykd	976.604
S1C7 07042030	JKBR4.1e	npykd	939.009
S1C8 07042031	JKBR4.1e	npykd	835.488
S1C1 24042024	JKAJ32.4f	npykd	372.476
S1C2 24042025	JKAJ32.4f	npykd	468.504
S2C1 24042026	JKAJ32.4f	npykd	1066.78
S2C2 24042027	JKAJ32.4f	npykd	793.435
S2C5 2404202	JKAJ32.4f	npykd	872.533
S1C1 27042024	JKAJ32.4g	npykd	824.227
S1C2 27042025	JKAJ32.4g	npykd	749.819
S1C3 27042026	JKAJ32.4g	npykd	690.048
S1C4 27042027	JKAJ32.4g	npykd	926.644
S1C5 27042028	JKAJ32.4g	npykd	739.405
S1C6 27042029	JKAJ32.4g	npykd	777.481
S1C3 23102020	JKAM16.1e	Pre	712.777
S2C1 24102020	JAKM16.1f	Pre	1038.72
S1C1 01012020	JKAM3.4g	Pre	1064.11
S1C1 29012020	JKAM2.4f	Pre	1223.79
S1C2 28102020	JAKM16.1h	Pre	551.943

## Sheet: Extended Fig5d
filename	state	Injected	num_spike
S1C1 02042025.xlsx	Pre	25	6
S1C1 02042025.xlsx	Pre	35	5
S1C1 02042025.xlsx	Pre	45	8
S1C1 02042025.xlsx	Pre	55	11
S1C1 02042025.xlsx	Pre	65	14
S1C1 02042025.xlsx	Pre	75	16
S1C1 02042025.xlsx	Pre	85	22
S1C1 02042025.xlsx	Pre	95	26
S1C1 02042025.xlsx	Pre	105	27
S1C1 02042025.xlsx	Pre	115	33
S1C1 02042025.xlsx	Pre	125	35
S1C1 02042025.xlsx	Pre	135	35
S1C1 02042025.xlsx	Pre	145	34
S1C1 02042025.xlsx	Pre	155	34
S1C1 02042025.xlsx	Pre	165	32
S1C1 05012024.xlsx	Pre	25	1
S1C1 05012024.xlsx	Pre	35	3
S1C1 05012024.xlsx	Pre	45	4
S1C1 05012024.xlsx	Pre	55	5
S1C1 05012024.xlsx	Pre	65	7
S1C1 05012024.xlsx	Pre	75	9
S1C1 05012024.xlsx	Pre	85	10
S1C1 05012024.xlsx	Pre	95	11
S1C1 05012024.xlsx	Pre	105	13
S1C1 05012024.xlsx	Pre	115	14
S1C1 05012024.xlsx	Pre	125	17
S1C1 05012024.xlsx	Pre	135	18
S1C1 05012024.xlsx	Pre	145	20
S1C1 05012024.xlsx	Pre	155	23
S1C1 05012024.xlsx	Pre	165	24
S1C1 07042024.xlsx	NPY-KD	25	2
S1C1 07042024.xlsx	NPY-KD	35	2
S1C1 07042024.xlsx	NPY-KD	45	3
S1C1 07042024.xlsx	NPY-KD	55	3
S1C1 07042024.xlsx	NPY-KD	65	4
S1C1 07042024.xlsx	NPY-KD	75	6
S1C1 07042024.xlsx	NPY-KD	85	8
S1C1 07042024.xlsx	NPY-KD	95	5
S1C1 07042024.xlsx	NPY-KD	105	6
S1C1 07042024.xlsx	NPY-KD	115	8
S1C1 07042024.xlsx	NPY-KD	125	6
S1C1 07042024.xlsx	NPY-KD	135	8
S1C1 07042024.xlsx	NPY-KD	145	9
S1C1 07042024.xlsx	NPY-KD	155	9
S1C1 07042024.xlsx	NPY-KD	165	8
S1C1 14112023.xlsx	ZD7288	25	0
S1C1 14112023.xlsx	ZD7288	35	1
S1C1 14112023.xlsx	ZD7288	45	2
S1C1 14112023.xlsx	ZD7288	55	2
S1C1 14112023.xlsx	ZD7288	65	2
S1C1 14112023.xlsx	ZD7288	75	2
S1C1 14112023.xlsx	ZD7288	85	1
S1C1 14112023.xlsx	ZD7288	95	3
S1C1 14112023.xlsx	ZD7288	105	2
S1C1 14112023.xlsx	ZD7288	115	3
S1C1 14112023.xlsx	ZD7288	125	1
S1C1 14112023.xlsx	ZD7288	135	1
S1C1 14112023.xlsx	ZD7288	145	2
S1C1 14112023.xlsx	ZD7288	155	2
S1C1 14112023.xlsx	ZD7288	165	1
S1C1 15012024.xlsx	Pre	25	0
S1C1 15012024.xlsx	Pre	35	2
S1C1 15012024.xlsx	Pre	45	4
S1C1 15012024.xlsx	Pre	55	6
S1C1 15012024.xlsx	Pre	65	6
S1C1 15012024.xlsx	Pre	75	9
S1C1 15012024.xlsx	Pre	85	11
S1C1 15012024.xlsx	Pre	95	14
S1C1 15012024.xlsx	Pre	105	14
S1C1 15012024.xlsx	Pre	115	17
S1C1 15012024.xlsx	Pre	125	21
S1C1 15012024.xlsx	Pre	135	23
S1C1 15012024.xlsx	Pre	145	24
S1C1 15012024.xlsx	Pre	155	25
S1C1 15012024.xlsx	Pre	165	24
S1C1 15022023.xlsx	Agg+	25	5
S1C1 15022023.xlsx	Agg+	35	7
S1C1 15022023.xlsx	Agg+	45	8
S1C1 15022023.xlsx	Agg+	55	10
S1C1 15022023.xlsx	Agg+	65	10
S1C1 15022023.xlsx	Agg+	75	8
S1C1 15022023.xlsx	Agg+	85	8
S1C1 15022023.xlsx	Agg+	95	7
S1C1 15022023.xlsx	Agg+	105	6
S1C1 15022023.xlsx	Agg+	115	6
S1C1 15022023.xlsx	Agg+	125	5
S1C1 15022023.xlsx	Agg+	135	7
S1C1 15022023.xlsx	Agg+	145	6
S1C1 15022023.xlsx	Agg+	155	5
S1C1 15022023.xlsx	Agg+	165	5
S1C1 21022023.xlsx	Agg+	25	0
S1C1 21022023.xlsx	Agg+	35	0
S1C1 21022023.xlsx	Agg+	45	0
S1C1 21022023.xlsx	Agg+	55	1
S1C1 21022023.xlsx	Agg+	65	2
S1C1 21022023.xlsx	Agg+	75	3
S1C1 21022023.xlsx	Agg+	85	3
S1C1 21022023.xlsx	Agg+	95	5
S1C1 21022023.xlsx	Agg+	105	6
S1C1 21022023.xlsx	Agg+	115	6
S1C1 21022023.xlsx	Agg+	125	8
S1C1 21022023.xlsx	Agg+	135	8
S1C1 21022023.xlsx	Agg+	145	7
S1C1 21022023.xlsx	Agg+	155	7
S1C1 21022023.xlsx	Agg+	165	7
S1C1 23112023.xlsx	Pre	25	11
S1C1 23112023.xlsx	Pre	35	13
S1C1 23112023.xlsx	Pre	45	16
S1C1 23112023.xlsx	Pre	55	18
S1C1 23112023.xlsx	Pre	65	19
S1C1 23112023.xlsx	Pre	75	17
S1C1 23112023.xlsx	Pre	85	21
S1C1 23112023.xlsx	Pre	95	22
S1C1 23112023.xlsx	Pre	105	23
S1C1 23112023.xlsx	Pre	115	22
S1C1 23112023.xlsx	Pre	125	21
S1C1 23112023.xlsx	Pre	135	20
S1C1 23112023.xlsx	Pre	145	20
S1C1 23112023.xlsx	Pre	155	18
S1C1 23112023.xlsx	Pre	165	18
S1C1 24012023.xlsx	Agg+	25	0
S1C1 24012023.xlsx	Agg+	35	0
S1C1 24012023.xlsx	Agg+	45	0
S1C1 24012023.xlsx	Agg+	55	0
S1C1 24012023.xlsx	Agg+	65	0
S1C1 24012023.xlsx	Agg+	75	0
S1C1 24012023.xlsx	Agg+	85	0
S1C1 24012023.xlsx	Agg+	95	0
S1C1 24012023.xlsx	Agg+	105	0
S1C1 24012023.xlsx	Agg+	115	0
S1C1 24012023.xlsx	Agg+	125	0
S1C1 24012023.xlsx	Agg+	135	0
S1C1 24012023.xlsx	Agg+	145	1
S1C1 24012023.xlsx	Agg+	155	1
S1C1 24012023.xlsx	Agg+	165	1
S1C1 24042024.xlsx	NPY-KD	25	0
S1C1 24042024.xlsx	NPY-KD	35	0
S1C1 24042024.xlsx	NPY-KD	45	0
S1C1 24042024.xlsx	NPY-KD	55	1
S1C1 24042024.xlsx	NPY-KD	65	2
S1C1 24042024.xlsx	NPY-KD	75	3
S1C1 24042024.xlsx	NPY-KD	85	4
S1C1 24042024.xlsx	NPY-KD	95	5
S1C1 24042024.xlsx	NPY-KD	105	6
S1C1 24042024.xlsx	NPY-KD	115	7
S1C1 24042024.xlsx	NPY-KD	125	8
S1C1 24042024.xlsx	NPY-KD	135	9
S1C1 24042024.xlsx	NPY-KD	145	10
S1C1 24042024.xlsx	NPY-KD	155	11
S1C1 24042024.xlsx	NPY-KD	165	12
S1C1 25052023.xlsx	Pre	25	0
S1C1 25052023.xlsx	Pre	35	0
S1C1 25052023.xlsx	Pre	45	2
S1C1 25052023.xlsx	Pre	55	4
S1C1 25052023.xlsx	Pre	65	6
S1C1 25052023.xlsx	Pre	75	6
S1C1 25052023.xlsx	Pre	85	10
S1C1 25052023.xlsx	Pre	95	10
S1C1 25052023.xlsx	Pre	105	10
S1C1 25052023.xlsx	Pre	115	12
S1C1 25052023.xlsx	Pre	125	13
S1C1 25052023.xlsx	Pre	135	14
S1C1 25052023.xlsx	Pre	145	14
S1C1 25052023.xlsx	Pre	155	14
S1C1 25052023.xlsx	Pre	165	14
S1C1 26092023.xlsx	Pre	25	2
S1C1 26092023.xlsx	Pre	35	4
S1C1 26092023.xlsx	Pre	45	5
S1C1 26092023.xlsx	Pre	55	6
S1C1 26092023.xlsx	Pre	65	6
S1C1 26092023.xlsx	Pre	75	7
S1C1 26092023.xlsx	Pre	85	8
S1C1 26092023.xlsx	Pre	95	9
S1C1 26092023.xlsx	Pre	105	11
S1C1 26092023.xlsx	Pre	115	12
S1C1 26092023.xlsx	Pre	125	11
S1C1 26092023.xlsx	Pre	135	12
S1C1 26092023.xlsx	Pre	145	13
S1C1 26092023.xlsx	Pre	155	13
S1C1 26092023.xlsx	Pre	165	14
S1C1 27022023.xlsx	Agg+	25	0
S1C1 27022023.xlsx	Agg+	35	0
S1C1 27022023.xlsx	Agg+	45	1
S1C1 27022023.xlsx	Agg+	55	3
S1C1 27022023.xlsx	Agg+	65	6
S1C1 27022023.xlsx	Agg+	75	8
S1C1 27022023.xlsx	Agg+	85	11
S1C1 27022023.xlsx	Agg+	95	14
S1C1 27022023.xlsx	Agg+	105	16
S1C1 27022023.xlsx	Agg+	115	19
S1C1 27022023.xlsx	Agg+	125	14
S1C1 27022023.xlsx	Agg+	135	14
S1C1 27022023.xlsx	Agg+	145	13
S1C1 27022023.xlsx	Agg+	155	10
S1C1 27022023.xlsx	Agg+	165	8
S1C1 27042024.xlsx	NPY-KD	25	3
S1C1 27042024.xlsx	NPY-KD	35	5
S1C1 27042024.xlsx	NPY-KD	45	5
S1C1 27042024.xlsx	NPY-KD	55	7
S1C1 27042024.xlsx	NPY-KD	65	7
S1C1 27042024.xlsx	NPY-KD	75	9
S1C1 27042024.xlsx	NPY-KD	85	10
S1C1 27042024.xlsx	NPY-KD	95	9
S1C1 27042024.xlsx	NPY-KD	105	6
S1C1 27042024.xlsx	NPY-KD	115	7
S1C1 27042024.xlsx	NPY-KD	125	6
S1C1 27042024.xlsx	NPY-KD	135	8
S1C1 27042024.xlsx	NPY-KD	145	6
S1C1 27042024.xlsx	NPY-KD	155	4
S1C1 27042024.xlsx	NPY-KD	165	5
S1C1 30072023.xlsx	Pre	25	0
S1C1 30072023.xlsx	Pre	35	0
S1C1 30072023.xlsx	Pre	45	2
S1C1 30072023.xlsx	Pre	55	2
S1C1 30072023.xlsx	Pre	65	4
S1C1 30072023.xlsx	Pre	75	5
S1C1 30072023.xlsx	Pre	85	7
S1C1 30072023.xlsx	Pre	95	8
S1C1 30072023.xlsx	Pre	105	10
S1C1 30072023.xlsx	Pre	115	12
S1C1 30072023.xlsx	Pre	125	14
S1C1 30072023.xlsx	Pre	135	14
S1C1 30072023.xlsx	Pre	145	17
S1C1 30072023.xlsx	Pre	155	18
S1C1 30072023.xlsx	Pre	165	20
S1C1 31052023.xlsx	Agg+	25	6
S1C1 31052023.xlsx	Agg+	35	5
S1C1 31052023.xlsx	Agg+	45	4
S1C1 31052023.xlsx	Agg+	55	5
S1C1 31052023.xlsx	Agg+	65	4
S1C1 31052023.xlsx	Agg+	75	3
S1C1 31052023.xlsx	Agg+	85	4
S1C1 31052023.xlsx	Agg+	95	3
S1C1 31052023.xlsx	Agg+	105	3
S1C1 31052023.xlsx	Agg+	115	3
S1C1 31052023.xlsx	Agg+	125	3
S1C1 31052023.xlsx	Agg+	135	3
S1C1 31052023.xlsx	Agg+	145	3
S1C1 31052023.xlsx	Agg+	155	3
S1C1 31052023.xlsx	Agg+	165	3
S1C2 05012024.xlsx	Pre	25	0
S1C2 05012024.xlsx	Pre	35	0
S1C2 05012024.xlsx	Pre	45	0
S1C2 05012024.xlsx	Pre	55	2
S1C2 05012024.xlsx	Pre	65	3
S1C2 05012024.xlsx	Pre	75	3
S1C2 05012024.xlsx	Pre	85	4
S1C2 05012024.xlsx	Pre	95	6
S1C2 05012024.xlsx	Pre	105	8
S1C2 05012024.xlsx	Pre	115	7
S1C2 05012024.xlsx	Pre	125	9
S1C2 05012024.xlsx	Pre	135	13
S1C2 05012024.xlsx	Pre	145	14
S1C2 05012024.xlsx	Pre	155	16
S1C2 05012024.xlsx	Pre	165	16
S1C2 07042024.xlsx	NPY-KD	25	2
S1C2 07042024.xlsx	NPY-KD	35	3
S1C2 07042024.xlsx	NPY-KD	45	5
S1C2 07042024.xlsx	NPY-KD	55	7
S1C2 07042024.xlsx	NPY-KD	65	8
S1C2 07042024.xlsx	NPY-KD	75	10
S1C2 07042024.xlsx	NPY-KD	85	12
S1C2 07042024.xlsx	NPY-KD	95	13
S1C2 07042024.xlsx	NPY-KD	105	14
S1C2 07042024.xlsx	NPY-KD	115	15
S1C2 07042024.xlsx	NPY-KD	125	16
S1C2 07042024.xlsx	NPY-KD	135	16
S1C2 07042024.xlsx	NPY-KD	145	17
S1C2 07042024.xlsx	NPY-KD	155	17
S1C2 07042024.xlsx	NPY-KD	165	17
S1C2 14042025.xlsx	Pre	25	0
S1C2 14042025.xlsx	Pre	35	1
S1C2 14042025.xlsx	Pre	45	3
S1C2 14042025.xlsx	Pre	55	5
S1C2 14042025.xlsx	Pre	65	5
S1C2 14042025.xlsx	Pre	75	7
S1C2 14042025.xlsx	Pre	85	8
S1C2 14042025.xlsx	Pre	95	7
S1C2 14042025.xlsx	Pre	105	7
S1C2 14042025.xlsx	Pre	115	6
S1C2 14042025.xlsx	Pre	125	5
S1C2 14042025.xlsx	Pre	135	5
S1C2 14042025.xlsx	Pre	145	4
S1C2 14042025.xlsx	Pre	155	5
S1C2 14042025.xlsx	Pre	165	4
S1C2 15012024.xlsx	Pre	25	0
S1C2 15012024.xlsx	Pre	35	1
S1C2 15012024.xlsx	Pre	45	1
S1C2 15012024.xlsx	Pre	55	3
S1C2 15012024.xlsx	Pre	65	3
S1C2 15012024.xlsx	Pre	75	3
S1C2 15012024.xlsx	Pre	85	5
S1C2 15012024.xlsx	Pre	95	8
S1C2 15012024.xlsx	Pre	105	4
S1C2 15012024.xlsx	Pre	115	5
S1C2 15012024.xlsx	Pre	125	5
S1C2 15012024.xlsx	Pre	135	4
S1C2 15012024.xlsx	Pre	145	2
S1C2 15012024.xlsx	Pre	155	3
S1C2 15012024.xlsx	Pre	165	2
S1C2 15022023.xlsx	Agg+	25	4
S1C2 15022023.xlsx	Agg+	35	4
S1C2 15022023.xlsx	Agg+	45	4
S1C2 15022023.xlsx	Agg+	55	5
S1C2 15022023.xlsx	Agg+	65	5
S1C2 15022023.xlsx	Agg+	75	4
S1C2 15022023.xlsx	Agg+	85	5
S1C2 15022023.xlsx	Agg+	95	3
S1C2 15022023.xlsx	Agg+	105	3
S1C2 15022023.xlsx	Agg+	115	4
S1C2 15022023.xlsx	Agg+	125	5
S1C2 15022023.xlsx	Agg+	135	4
S1C2 15022023.xlsx	Agg+	145	4
S1C2 15022023.xlsx	Agg+	155	4
S1C2 15022023.xlsx	Agg+	165	4
S1C2 17062023.xlsx	Pre	25	2
S1C2 17062023.xlsx	Pre	35	2
S1C2 17062023.xlsx	Pre	45	3
S1C2 17062023.xlsx	Pre	55	4
S1C2 17062023.xlsx	Pre	65	4
S1C2 17062023.xlsx	Pre	75	4
S1C2 17062023.xlsx	Pre	85	6
S1C2 17062023.xlsx	Pre	95	6
S1C2 17062023.xlsx	Pre	105	7
S1C2 17062023.xlsx	Pre	115	8
S1C2 17062023.xlsx	Pre	125	6
S1C2 17062023.xlsx	Pre	135	7
S1C2 17062023.xlsx	Pre	145	7
S1C2 17062023.xlsx	Pre	155	7
S1C2 17062023.xlsx	Pre	165	6
S1C2 20032025.xlsx	Pre	25	2
S1C2 20032025.xlsx	Pre	35	4
S1C2 20032025.xlsx	Pre	45	1
S1C2 20032025.xlsx	Pre	55	3
S1C2 20032025.xlsx	Pre	65	2
S1C2 20032025.xlsx	Pre	75	1
S1C2 20032025.xlsx	Pre	85	2
S1C2 20032025.xlsx	Pre	95	2
S1C2 20032025.xlsx	Pre	105	1
S1C2 20032025.xlsx	Pre	115	1
S1C2 20032025.xlsx	Pre	125	1
S1C2 20032025.xlsx	Pre	135	1
S1C2 20032025.xlsx	Pre	145	1
S1C2 20032025.xlsx	Pre	155	1
S1C2 20032025.xlsx	Pre	165	1
S1C2 21022023.xlsx	Agg+	25	3
S1C2 21022023.xlsx	Agg+	35	6
S1C2 21022023.xlsx	Agg+	45	7
S1C2 21022023.xlsx	Agg+	55	9
S1C2 21022023.xlsx	Agg+	65	9
S1C2 21022023.xlsx	Agg+	75	9
S1C2 21022023.xlsx	Agg+	85	8
S1C2 21022023.xlsx	Agg+	95	8
S1C2 21022023.xlsx	Agg+	105	7
S1C2 21022023.xlsx	Agg+	115	6
S1C2 21022023.xlsx	Agg+	125	6
S1C2 21022023.xlsx	Agg+	135	5
S1C2 21022023.xlsx	Agg+	145	5
S1C2 21022023.xlsx	Agg+	155	4
S1C2 21022023.xlsx	Agg+	165	5
S1C2 24012023.xlsx	Agg+	25	0
S1C2 24012023.xlsx	Agg+	35	2
S1C2 24012023.xlsx	Agg+	45	4
S1C2 24012023.xlsx	Agg+	55	6
S1C2 24012023.xlsx	Agg+	65	7
S1C2 24012023.xlsx	Agg+	75	8
S1C2 24012023.xlsx	Agg+	85	11
S1C2 24012023.xlsx	Agg+	95	11
S1C2 24012023.xlsx	Agg+	105	11
S1C2 24012023.xlsx	Agg+	115	8
S1C2 24012023.xlsx	Agg+	125	11
S1C2 24012023.xlsx	Agg+	135	11
S1C2 24012023.xlsx	Agg+	145	11
S1C2 24012023.xlsx	Agg+	155	10
S1C2 24012023.xlsx	Agg+	165	9
S1C2 24042024.xlsx	NPY-KD	25	0
S1C2 24042024.xlsx	NPY-KD	35	0
S1C2 24042024.xlsx	NPY-KD	45	1
S1C2 24042024.xlsx	NPY-KD	55	2
S1C2 24042024.xlsx	NPY-KD	65	3
S1C2 24042024.xlsx	NPY-KD	75	4
S1C2 24042024.xlsx	NPY-KD	85	5
S1C2 24042024.xlsx	NPY-KD	95	6
S1C2 24042024.xlsx	NPY-KD	105	7
S1C2 24042024.xlsx	NPY-KD	115	8
S1C2 24042024.xlsx	NPY-KD	125	9
S1C2 24042024.xlsx	NPY-KD	135	11
S1C2 24042024.xlsx	NPY-KD	145	11
S1C2 24042024.xlsx	NPY-KD	155	11
S1C2 24042024.xlsx	NPY-KD	165	13
S1C2 27022023.xlsx	Agg+	25	2
S1C2 27022023.xlsx	Agg+	35	3
S1C2 27022023.xlsx	Agg+	45	4
S1C2 27022023.xlsx	Agg+	55	5
S1C2 27022023.xlsx	Agg+	65	5
S1C2 27022023.xlsx	Agg+	75	5
S1C2 27022023.xlsx	Agg+	85	6
S1C2 27022023.xlsx	Agg+	95	6
S1C2 27022023.xlsx	Agg+	105	7
S1C2 27022023.xlsx	Agg+	115	7
S1C2 27022023.xlsx	Agg+	125	8
S1C2 27022023.xlsx	Agg+	135	7
S1C2 27022023.xlsx	Agg+	145	8
S1C2 27022023.xlsx	Agg+	155	8
S1C2 27022023.xlsx	Agg+	165	8
S1C2 27042024.xlsx	NPY-KD	25	3
S1C2 27042024.xlsx	NPY-KD	35	6
S1C2 27042024.xlsx	NPY-KD	45	5
S1C2 27042024.xlsx	NPY-KD	55	7
S1C2 27042024.xlsx	NPY-KD	65	9
S1C2 27042024.xlsx	NPY-KD	75	10
S1C2 27042024.xlsx	NPY-KD	85	11
S1C2 27042024.xlsx	NPY-KD	95	12
S1C2 27042024.xlsx	NPY-KD	105	12
S1C2 27042024.xlsx	NPY-KD	115	11
S1C2 27042024.xlsx	NPY-KD	125	11
S1C2 27042024.xlsx	NPY-KD	135	8
S1C2 27042024.xlsx	NPY-KD	145	10
S1C2 27042024.xlsx	NPY-KD	155	8
S1C2 27042024.xlsx	NPY-KD	165	9
S1C3 01042025.xlsx	Pre	25	6
S1C3 01042025.xlsx	Pre	35	8
S1C3 01042025.xlsx	Pre	45	10
S1C3 01042025.xlsx	Pre	55	13
S1C3 01042025.xlsx	Pre	65	14
S1C3 01042025.xlsx	Pre	75	17
S1C3 01042025.xlsx	Pre	85	19
S1C3 01042025.xlsx	Pre	95	21
S1C3 01042025.xlsx	Pre	105	24
S1C3 01042025.xlsx	Pre	115	25
S1C3 01042025.xlsx	Pre	125	26
S1C3 01042025.xlsx	Pre	135	28
S1C3 01042025.xlsx	Pre	145	31
S1C3 01042025.xlsx	Pre	155	31
S1C3 01042025.xlsx	Pre	165	30
S1C3 05012024.xlsx	Pre	25	0
S1C3 05012024.xlsx	Pre	35	1
S1C3 05012024.xlsx	Pre	45	3
S1C3 05012024.xlsx	Pre	55	3
S1C3 05012024.xlsx	Pre	65	5
S1C3 05012024.xlsx	Pre	75	4
S1C3 05012024.xlsx	Pre	85	4
S1C3 05012024.xlsx	Pre	95	4
S1C3 05012024.xlsx	Pre	105	5
S1C3 05012024.xlsx	Pre	115	5
S1C3 05012024.xlsx	Pre	125	5
S1C3 05012024.xlsx	Pre	135	5
S1C3 05012024.xlsx	Pre	145	4
S1C3 05012024.xlsx	Pre	155	4
S1C3 05012024.xlsx	Pre	165	4
S1C3 07042024.xlsx	NPY-KD	25	1
S1C3 07042024.xlsx	NPY-KD	35	1
S1C3 07042024.xlsx	NPY-KD	45	3
S1C3 07042024.xlsx	NPY-KD	55	5
S1C3 07042024.xlsx	NPY-KD	65	7
S1C3 07042024.xlsx	NPY-KD	75	8
S1C3 07042024.xlsx	NPY-KD	85	9
S1C3 07042024.xlsx	NPY-KD	95	11
S1C3 07042024.xlsx	NPY-KD	105	12
S1C3 07042024.xlsx	NPY-KD	115	14
S1C3 07042024.xlsx	NPY-KD	125	15
S1C3 07042024.xlsx	NPY-KD	135	16
S1C3 07042024.xlsx	NPY-KD	145	16
S1C3 07042024.xlsx	NPY-KD	155	18
S1C3 07042024.xlsx	NPY-KD	165	17
S1C3 14042025.xlsx	Pre	25	0
S1C3 14042025.xlsx	Pre	35	0
S1C3 14042025.xlsx	Pre	45	1
S1C3 14042025.xlsx	Pre	55	2
S1C3 14042025.xlsx	Pre	65	4
S1C3 14042025.xlsx	Pre	75	5
S1C3 14042025.xlsx	Pre	85	6
S1C3 14042025.xlsx	Pre	95	6
S1C3 14042025.xlsx	Pre	105	8
S1C3 14042025.xlsx	Pre	115	8
S1C3 14042025.xlsx	Pre	125	8
S1C3 14042025.xlsx	Pre	135	8
S1C3 14042025.xlsx	Pre	145	8
S1C3 14042025.xlsx	Pre	155	8
S1C3 14042025.xlsx	Pre	165	8
S1C3 15012024.xlsx	Pre	25	6
S1C3 15012024.xlsx	Pre	35	11
S1C3 15012024.xlsx	Pre	45	13
S1C3 15012024.xlsx	Pre	55	12
S1C3 15012024.xlsx	Pre	65	11
S1C3 15012024.xlsx	Pre	75	9
S1C3 15012024.xlsx	Pre	85	10
S1C3 15012024.xlsx	Pre	95	9
S1C3 15012024.xlsx	Pre	105	6
S1C3 15012024.xlsx	Pre	115	8
S1C3 15012024.xlsx	Pre	125	7
S1C3 15012024.xlsx	Pre	135	7
S1C3 15012024.xlsx	Pre	145	7
S1C3 15012024.xlsx	Pre	155	7
S1C3 15012024.xlsx	Pre	165	6
S1C3 15022023.xlsx	Agg+	25	5
S1C3 15022023.xlsx	Agg+	35	3
S1C3 15022023.xlsx	Agg+	45	3
S1C3 15022023.xlsx	Agg+	55	4
S1C3 15022023.xlsx	Agg+	65	3
S1C3 15022023.xlsx	Agg+	75	3
S1C3 15022023.xlsx	Agg+	85	3
S1C3 15022023.xlsx	Agg+	95	3
S1C3 15022023.xlsx	Agg+	105	3
S1C3 15022023.xlsx	Agg+	115	3
S1C3 15022023.xlsx	Agg+	125	3
S1C3 15022023.xlsx	Agg+	135	3
S1C3 15022023.xlsx	Agg+	145	3
S1C3 15022023.xlsx	Agg+	155	3
S1C3 15022023.xlsx	Agg+	165	2
S1C3 21022023.xlsx	Agg+	25	1
S1C3 21022023.xlsx	Agg+	35	4
S1C3 21022023.xlsx	Agg+	45	5
S1C3 21022023.xlsx	Agg+	55	6
S1C3 21022023.xlsx	Agg+	65	6
S1C3 21022023.xlsx	Agg+	75	6
S1C3 21022023.xlsx	Agg+	85	6
S1C3 21022023.xlsx	Agg+	95	7
S1C3 21022023.xlsx	Agg+	105	5
S1C3 21022023.xlsx	Agg+	115	9
S1C3 21022023.xlsx	Agg+	125	7
S1C3 21022023.xlsx	Agg+	135	6
S1C3 21022023.xlsx	Agg+	145	7
S1C3 21022023.xlsx	Agg+	155	6
S1C3 21022023.xlsx	Agg+	165	5
S1C3 23012023.xlsx	Agg+	25	5
S1C3 23012023.xlsx	Agg+	35	7
S1C3 23012023.xlsx	Agg+	45	9
S1C3 23012023.xlsx	Agg+	55	9
S1C3 23012023.xlsx	Agg+	65	11
S1C3 23012023.xlsx	Agg+	75	12
S1C3 23012023.xlsx	Agg+	85	25
S1C3 23012023.xlsx	Agg+	95	13
S1C3 23012023.xlsx	Agg+	105	12
S1C3 23012023.xlsx	Agg+	115	11
S1C3 23012023.xlsx	Agg+	125	10
S1C3 23012023.xlsx	Agg+	135	10
S1C3 23012023.xlsx	Agg+	145	11
S1C3 23012023.xlsx	Agg+	155	10
S1C3 23012023.xlsx	Agg+	165	0
S1C3 24012023.xlsx	Agg+	25	0
S1C3 24012023.xlsx	Agg+	35	1
S1C3 24012023.xlsx	Agg+	45	2
S1C3 24012023.xlsx	Agg+	55	4
S1C3 24012023.xlsx	Agg+	65	5
S1C3 24012023.xlsx	Agg+	75	6
S1C3 24012023.xlsx	Agg+	85	9
S1C3 24012023.xlsx	Agg+	95	12
S1C3 24012023.xlsx	Agg+	105	14
S1C3 24012023.xlsx	Agg+	115	13
S1C3 24012023.xlsx	Agg+	125	18
S1C3 24012023.xlsx	Agg+	135	19
S1C3 24012023.xlsx	Agg+	145	19
S1C3 24012023.xlsx	Agg+	155	21
S1C3 24012023.xlsx	Agg+	165	20
S1C3 27042024.xlsx	NPY-KD	25	4
S1C3 27042024.xlsx	NPY-KD	35	5
S1C3 27042024.xlsx	NPY-KD	45	6
S1C3 27042024.xlsx	NPY-KD	55	9
S1C3 27042024.xlsx	NPY-KD	65	9
S1C3 27042024.xlsx	NPY-KD	75	11
S1C3 27042024.xlsx	NPY-KD	85	8
S1C3 27042024.xlsx	NPY-KD	95	8
S1C3 27042024.xlsx	NPY-KD	105	6
S1C3 27042024.xlsx	NPY-KD	115	8
S1C3 27042024.xlsx	NPY-KD	125	6
S1C3 27042024.xlsx	NPY-KD	135	8
S1C3 27042024.xlsx	NPY-KD	145	8
S1C3 27042024.xlsx	NPY-KD	155	7
S1C3 27042024.xlsx	NPY-KD	165	7
S1C4 01042025.xlsx	Pre	25	10
S1C4 01042025.xlsx	Pre	35	14
S1C4 01042025.xlsx	Pre	45	18
S1C4 01042025.xlsx	Pre	55	21
S1C4 01042025.xlsx	Pre	65	25
S1C4 01042025.xlsx	Pre	75	27
S1C4 01042025.xlsx	Pre	85	29
S1C4 01042025.xlsx	Pre	95	32
S1C4 01042025.xlsx	Pre	105	33
S1C4 01042025.xlsx	Pre	115	34
S1C4 01042025.xlsx	Pre	125	36
S1C4 01042025.xlsx	Pre	135	36
S1C4 01042025.xlsx	Pre	145	37
S1C4 01042025.xlsx	Pre	155	38
S1C4 01042025.xlsx	Pre	165	39
S1C4 02042025.xlsx	Pre	25	0
S1C4 02042025.xlsx	Pre	35	1
S1C4 02042025.xlsx	Pre	45	2
S1C4 02042025.xlsx	Pre	55	3
S1C4 02042025.xlsx	Pre	65	1
S1C4 02042025.xlsx	Pre	75	3
S1C4 02042025.xlsx	Pre	85	7
S1C4 02042025.xlsx	Pre	95	4
S1C4 02042025.xlsx	Pre	105	5
S1C4 02042025.xlsx	Pre	115	5
S1C4 02042025.xlsx	Pre	125	4
S1C4 02042025.xlsx	Pre	135	10
S1C4 02042025.xlsx	Pre	145	6
S1C4 02042025.xlsx	Pre	155	8
S1C4 02042025.xlsx	Pre	165	11
S1C4 05012024.xlsx	Pre	25	3
S1C4 05012024.xlsx	Pre	35	4
S1C4 05012024.xlsx	Pre	45	6
S1C4 05012024.xlsx	Pre	55	7
S1C4 05012024.xlsx	Pre	65	10
S1C4 05012024.xlsx	Pre	75	10
S1C4 05012024.xlsx	Pre	85	13
S1C4 05012024.xlsx	Pre	95	14
S1C4 05012024.xlsx	Pre	105	15
S1C4 05012024.xlsx	Pre	115	16
S1C4 05012024.xlsx	Pre	125	18
S1C4 05012024.xlsx	Pre	135	18
S1C4 05012024.xlsx	Pre	145	19
S1C4 05012024.xlsx	Pre	155	21
S1C4 05012024.xlsx	Pre	165	22
S1C4 14042025.xlsx	Pre	25	18
S1C4 14042025.xlsx	Pre	35	21
S1C4 14042025.xlsx	Pre	45	24
S1C4 14042025.xlsx	Pre	55	25
S1C4 14042025.xlsx	Pre	65	22
S1C4 14042025.xlsx	Pre	75	22
S1C4 14042025.xlsx	Pre	85	17
S1C4 14042025.xlsx	Pre	95	17
S1C4 14042025.xlsx	Pre	105	15
S1C4 14042025.xlsx	Pre	115	15
S1C4 14042025.xlsx	Pre	125	12
S1C4 14042025.xlsx	Pre	135	13
S1C4 14042025.xlsx	Pre	145	12
S1C4 14042025.xlsx	Pre	155	11
S1C4 14042025.xlsx	Pre	165	10
S1C4 14112023.xlsx	ZD7288	25	0
S1C4 14112023.xlsx	ZD7288	35	0
S1C4 14112023.xlsx	ZD7288	45	2
S1C4 14112023.xlsx	ZD7288	55	1
S1C4 14112023.xlsx	ZD7288	65	2
S1C4 14112023.xlsx	ZD7288	75	3
S1C4 14112023.xlsx	ZD7288	85	2
S1C4 14112023.xlsx	ZD7288	95	3
S1C4 14112023.xlsx	ZD7288	105	2
S1C4 14112023.xlsx	ZD7288	115	2
S1C4 14112023.xlsx	ZD7288	125	3
S1C4 14112023.xlsx	ZD7288	135	3
S1C4 14112023.xlsx	ZD7288	145	3
S1C4 14112023.xlsx	ZD7288	155	3
S1C4 14112023.xlsx	ZD7288	165	2
S1C4 15022023.xlsx	Agg+	25	0
S1C4 15022023.xlsx	Agg+	35	0
S1C4 15022023.xlsx	Agg+	45	0
S1C4 15022023.xlsx	Agg+	55	1
S1C4 15022023.xlsx	Agg+	65	1
S1C4 15022023.xlsx	Agg+	75	1
S1C4 15022023.xlsx	Agg+	85	2
S1C4 15022023.xlsx	Agg+	95	2
S1C4 15022023.xlsx	Agg+	105	1
S1C4 15022023.xlsx	Agg+	115	2
S1C4 15022023.xlsx	Agg+	125	3
S1C4 15022023.xlsx	Agg+	135	3
S1C4 15022023.xlsx	Agg+	145	4
S1C4 15022023.xlsx	Agg+	155	4
S1C4 15022023.xlsx	Agg+	165	4
S1C4 20102023.xlsx	ZD7288	25	5
S1C4 20102023.xlsx	ZD7288	35	6
S1C4 20102023.xlsx	ZD7288	45	9
S1C4 20102023.xlsx	ZD7288	55	10
S1C4 20102023.xlsx	ZD7288	65	13
S1C4 20102023.xlsx	ZD7288	75	14
S1C4 20102023.xlsx	ZD7288	85	15
S1C4 20102023.xlsx	ZD7288	95	17
S1C4 20102023.xlsx	ZD7288	105	17
S1C4 20102023.xlsx	ZD7288	115	18
S1C4 20102023.xlsx	ZD7288	125	16
S1C4 20102023.xlsx	ZD7288	135	16
S1C4 20102023.xlsx	ZD7288	145	15
S1C4 20102023.xlsx	ZD7288	155	16
S1C4 20102023.xlsx	ZD7288	165	15
S1C4 21022023.xlsx	Agg+	25	0
S1C4 21022023.xlsx	Agg+	35	1
S1C4 21022023.xlsx	Agg+	45	2
S1C4 21022023.xlsx	Agg+	55	3
S1C4 21022023.xlsx	Agg+	65	3
S1C4 21022023.xlsx	Agg+	75	4
S1C4 21022023.xlsx	Agg+	85	5
S1C4 21022023.xlsx	Agg+	95	6
S1C4 21022023.xlsx	Agg+	105	6
S1C4 21022023.xlsx	Agg+	115	6
S1C4 21022023.xlsx	Agg+	125	6
S1C4 21022023.xlsx	Agg+	135	6
S1C4 21022023.xlsx	Agg+	145	6
S1C4 21022023.xlsx	Agg+	155	5
S1C4 21022023.xlsx	Agg+	165	5
S1C4 23012023.xlsx	Agg+	25	0
S1C4 23012023.xlsx	Agg+	35	0
S1C4 23012023.xlsx	Agg+	45	3
S1C4 23012023.xlsx	Agg+	55	4
S1C4 23012023.xlsx	Agg+	65	5
S1C4 23012023.xlsx	Agg+	75	5
S1C4 23012023.xlsx	Agg+	85	5
S1C4 23012023.xlsx	Agg+	95	4
S1C4 23012023.xlsx	Agg+	105	4
S1C4 23012023.xlsx	Agg+	115	4
S1C4 23012023.xlsx	Agg+	125	4
S1C4 23012023.xlsx	Agg+	135	4
S1C4 23012023.xlsx	Agg+	145	4
S1C4 23012023.xlsx	Agg+	155	3
S1C4 23012023.xlsx	Agg+	165	0
S1C4 27042024.xlsx	NPY-KD	25	3
S1C4 27042024.xlsx	NPY-KD	35	5
S1C4 27042024.xlsx	NPY-KD	45	7
S1C4 27042024.xlsx	NPY-KD	55	9
S1C4 27042024.xlsx	NPY-KD	65	10
S1C4 27042024.xlsx	NPY-KD	75	11
S1C4 27042024.xlsx	NPY-KD	85	12
S1C4 27042024.xlsx	NPY-KD	95	14
S1C4 27042024.xlsx	NPY-KD	105	16
S1C4 27042024.xlsx	NPY-KD	115	17
S1C4 27042024.xlsx	NPY-KD	125	15
S1C4 27042024.xlsx	NPY-KD	135	17
S1C4 27042024.xlsx	NPY-KD	145	15
S1C4 27042024.xlsx	NPY-KD	155	13
S1C4 27042024.xlsx	NPY-KD	165	14
S1C5 01042025.xlsx	Pre	25	11
S1C5 01042025.xlsx	Pre	35	12
S1C5 01042025.xlsx	Pre	45	13
S1C5 01042025.xlsx	Pre	55	12
S1C5 01042025.xlsx	Pre	65	12
S1C5 01042025.xlsx	Pre	75	13
S1C5 01042025.xlsx	Pre	85	10
S1C5 01042025.xlsx	Pre	95	10
S1C5 01042025.xlsx	Pre	105	8
S1C5 01042025.xlsx	Pre	115	8
S1C5 01042025.xlsx	Pre	125	8
S1C5 01042025.xlsx	Pre	135	7
S1C5 01042025.xlsx	Pre	145	6
S1C5 01042025.xlsx	Pre	155	6
S1C5 01042025.xlsx	Pre	165	6
S1C5 05012024.xlsx	Pre	25	9
S1C5 05012024.xlsx	Pre	35	11
S1C5 05012024.xlsx	Pre	45	11
S1C5 05012024.xlsx	Pre	55	7
S1C5 05012024.xlsx	Pre	65	8
S1C5 05012024.xlsx	Pre	75	4
S1C5 05012024.xlsx	Pre	85	4
S1C5 05012024.xlsx	Pre	95	4
S1C5 05012024.xlsx	Pre	105	6
S1C5 05012024.xlsx	Pre	115	4
S1C5 05012024.xlsx	Pre	125	10
S1C5 05012024.xlsx	Pre	135	10
S1C5 05012024.xlsx	Pre	145	9
S1C5 05012024.xlsx	Pre	155	11
S1C5 05012024.xlsx	Pre	165	8
S1C5 07042024.xlsx	NPY-KD	25	1
S1C5 07042024.xlsx	NPY-KD	35	3
S1C5 07042024.xlsx	NPY-KD	45	5
S1C5 07042024.xlsx	NPY-KD	55	6
S1C5 07042024.xlsx	NPY-KD	65	8
S1C5 07042024.xlsx	NPY-KD	75	9
S1C5 07042024.xlsx	NPY-KD	85	11
S1C5 07042024.xlsx	NPY-KD	95	12
S1C5 07042024.xlsx	NPY-KD	105	12
S1C5 07042024.xlsx	NPY-KD	115	14
S1C5 07042024.xlsx	NPY-KD	125	15
S1C5 07042024.xlsx	NPY-KD	135	16
S1C5 07042024.xlsx	NPY-KD	145	16
S1C5 07042024.xlsx	NPY-KD	155	18
S1C5 07042024.xlsx	NPY-KD	165	15
S1C5 14042025.xlsx	Pre	25	2
S1C5 14042025.xlsx	Pre	35	6
S1C5 14042025.xlsx	Pre	45	8
S1C5 14042025.xlsx	Pre	55	12
S1C5 14042025.xlsx	Pre	65	12
S1C5 14042025.xlsx	Pre	75	14
S1C5 14042025.xlsx	Pre	85	16
S1C5 14042025.xlsx	Pre	95	17
S1C5 14042025.xlsx	Pre	105	14
S1C5 14042025.xlsx	Pre	115	12
S1C5 14042025.xlsx	Pre	125	12
S1C5 14042025.xlsx	Pre	135	12
S1C5 14042025.xlsx	Pre	145	11
S1C5 14042025.xlsx	Pre	155	10
S1C5 14042025.xlsx	Pre	165	9
S1C5 14112023.xlsx	ZD7288	25	3
S1C5 14112023.xlsx	ZD7288	35	1
S1C5 14112023.xlsx	ZD7288	45	1
S1C5 14112023.xlsx	ZD7288	55	1
S1C5 14112023.xlsx	ZD7288	65	2
S1C5 14112023.xlsx	ZD7288	75	2
S1C5 14112023.xlsx	ZD7288	85	1
S1C5 14112023.xlsx	ZD7288	95	2
S1C5 14112023.xlsx	ZD7288	105	2
S1C5 14112023.xlsx	ZD7288	115	2
S1C5 14112023.xlsx	ZD7288	125	2
S1C5 14112023.xlsx	ZD7288	135	2
S1C5 14112023.xlsx	ZD7288	145	2
S1C5 14112023.xlsx	ZD7288	155	2
S1C5 14112023.xlsx	ZD7288	165	1
S1C5 20032025.xlsx	Pre	25	0
S1C5 20032025.xlsx	Pre	35	0
S1C5 20032025.xlsx	Pre	45	1
S1C5 20032025.xlsx	Pre	55	1
S1C5 20032025.xlsx	Pre	65	1
S1C5 20032025.xlsx	Pre	75	1
S1C5 20032025.xlsx	Pre	85	1
S1C5 20032025.xlsx	Pre	95	1
S1C5 20032025.xlsx	Pre	105	1
S1C5 20032025.xlsx	Pre	115	1
S1C5 20032025.xlsx	Pre	125	1
S1C5 20032025.xlsx	Pre	135	1
S1C5 20032025.xlsx	Pre	145	1
S1C5 20032025.xlsx	Pre	155	1
S1C5 20032025.xlsx	Pre	165	1
S1C5 20102023.xlsx	ZD7288	25	3
S1C5 20102023.xlsx	ZD7288	35	5
S1C5 20102023.xlsx	ZD7288	45	8
S1C5 20102023.xlsx	ZD7288	55	10
S1C5 20102023.xlsx	ZD7288	65	11
S1C5 20102023.xlsx	ZD7288	75	12
S1C5 20102023.xlsx	ZD7288	85	9
S1C5 20102023.xlsx	ZD7288	95	12
S1C5 20102023.xlsx	ZD7288	105	12
S1C5 20102023.xlsx	ZD7288	115	11
S1C5 20102023.xlsx	ZD7288	125	11
S1C5 20102023.xlsx	ZD7288	135	9
S1C5 20102023.xlsx	ZD7288	145	10
S1C5 20102023.xlsx	ZD7288	155	9
S1C5 20102023.xlsx	ZD7288	165	9
S1C5 21022023.xlsx	Agg+	25	4
S1C5 21022023.xlsx	Agg+	35	4
S1C5 21022023.xlsx	Agg+	45	4
S1C5 21022023.xlsx	Agg+	55	4
S1C5 21022023.xlsx	Agg+	65	4
S1C5 21022023.xlsx	Agg+	75	5
S1C5 21022023.xlsx	Agg+	85	5
S1C5 21022023.xlsx	Agg+	95	7
S1C5 21022023.xlsx	Agg+	105	7
S1C5 21022023.xlsx	Agg+	115	5
S1C5 21022023.xlsx	Agg+	125	6
S1C5 21022023.xlsx	Agg+	135	5
S1C5 21022023.xlsx	Agg+	145	5
S1C5 21022023.xlsx	Agg+	155	5
S1C5 21022023.xlsx	Agg+	165	4
S1C5 23012023.xlsx	Agg+	25	0
S1C5 23012023.xlsx	Agg+	35	0
S1C5 23012023.xlsx	Agg+	45	1
S1C5 23012023.xlsx	Agg+	55	2
S1C5 23012023.xlsx	Agg+	65	4
S1C5 23012023.xlsx	Agg+	75	5
S1C5 23012023.xlsx	Agg+	85	5
S1C5 23012023.xlsx	Agg+	95	5
S1C5 23012023.xlsx	Agg+	105	4
S1C5 23012023.xlsx	Agg+	115	4
S1C5 23012023.xlsx	Agg+	125	4
S1C5 23012023.xlsx	Agg+	135	4
S1C5 23012023.xlsx	Agg+	145	4
S1C5 23012023.xlsx	Agg+	155	4
S1C5 23012023.xlsx	Agg+	165	3
S1C5 27042024.xlsx	NPY-KD	25	6
S1C5 27042024.xlsx	NPY-KD	35	11
S1C5 27042024.xlsx	NPY-KD	45	13
S1C5 27042024.xlsx	NPY-KD	55	17
S1C5 27042024.xlsx	NPY-KD	65	19
S1C5 27042024.xlsx	NPY-KD	75	21
S1C5 27042024.xlsx	NPY-KD	85	21
S1C5 27042024.xlsx	NPY-KD	95	22
S1C5 27042024.xlsx	NPY-KD	105	20
S1C5 27042024.xlsx	NPY-KD	115	18
S1C5 27042024.xlsx	NPY-KD	125	16
S1C5 27042024.xlsx	NPY-KD	135	16
S1C5 27042024.xlsx	NPY-KD	145	16
S1C5 27042024.xlsx	NPY-KD	155	15
S1C5 27042024.xlsx	NPY-KD	165	15
S1C6 07042024.xlsx	NPY-KD	25	1
S1C6 07042024.xlsx	NPY-KD	35	3
S1C6 07042024.xlsx	NPY-KD	45	5
S1C6 07042024.xlsx	NPY-KD	55	7
S1C6 07042024.xlsx	NPY-KD	65	8
S1C6 07042024.xlsx	NPY-KD	75	10
S1C6 07042024.xlsx	NPY-KD	85	10
S1C6 07042024.xlsx	NPY-KD	95	11
S1C6 07042024.xlsx	NPY-KD	105	12
S1C6 07042024.xlsx	NPY-KD	115	9
S1C6 07042024.xlsx	NPY-KD	125	11
S1C6 07042024.xlsx	NPY-KD	135	11
S1C6 07042024.xlsx	NPY-KD	145	10
S1C6 07042024.xlsx	NPY-KD	155	10
S1C6 07042024.xlsx	NPY-KD	165	11
S1C6 20102023.xlsx	ZD7288	25	7
S1C6 20102023.xlsx	ZD7288	35	8
S1C6 20102023.xlsx	ZD7288	45	10
S1C6 20102023.xlsx	ZD7288	55	11
S1C6 20102023.xlsx	ZD7288	65	11
S1C6 20102023.xlsx	ZD7288	75	10
S1C6 20102023.xlsx	ZD7288	85	9
S1C6 20102023.xlsx	ZD7288	95	9
S1C6 20102023.xlsx	ZD7288	105	9
S1C6 20102023.xlsx	ZD7288	115	9
S1C6 20102023.xlsx	ZD7288	125	8
S1C6 20102023.xlsx	ZD7288	135	8
S1C6 20102023.xlsx	ZD7288	145	7
S1C6 20102023.xlsx	ZD7288	155	6
S1C6 20102023.xlsx	ZD7288	165	7
S1C6 23012023.xlsx	Agg+	25	0
S1C6 23012023.xlsx	Agg+	35	1
S1C6 23012023.xlsx	Agg+	45	3
S1C6 23012023.xlsx	Agg+	55	5
S1C6 23012023.xlsx	Agg+	65	6
S1C6 23012023.xlsx	Agg+	75	7
S1C6 23012023.xlsx	Agg+	85	8
S1C6 23012023.xlsx	Agg+	95	8
S1C6 23012023.xlsx	Agg+	105	7
S1C6 23012023.xlsx	Agg+	115	7
S1C6 23012023.xlsx	Agg+	125	8
S1C6 23012023.xlsx	Agg+	135	7
S1C6 23012023.xlsx	Agg+	145	8
S1C6 23012023.xlsx	Agg+	155	9
S1C6 23012023.xlsx	Agg+	165	12
S1C6 27042024.xlsx	NPY-KD	25	1
S1C6 27042024.xlsx	NPY-KD	35	3
S1C6 27042024.xlsx	NPY-KD	45	8
S1C6 27042024.xlsx	NPY-KD	55	11
S1C6 27042024.xlsx	NPY-KD	65	12
S1C6 27042024.xlsx	NPY-KD	75	13
S1C6 27042024.xlsx	NPY-KD	85	16
S1C6 27042024.xlsx	NPY-KD	95	18
S1C6 27042024.xlsx	NPY-KD	105	17
S1C6 27042024.xlsx	NPY-KD	115	16
S1C6 27042024.xlsx	NPY-KD	125	16
S1C6 27042024.xlsx	NPY-KD	135	15
S1C6 27042024.xlsx	NPY-KD	145	15
S1C6 27042024.xlsx	NPY-KD	155	14
S1C6 27042024.xlsx	NPY-KD	165	14
S1C7 01042025.xlsx	Pre	25	4
S1C7 01042025.xlsx	Pre	35	5
S1C7 01042025.xlsx	Pre	45	7
S1C7 01042025.xlsx	Pre	55	10
S1C7 01042025.xlsx	Pre	65	9
S1C7 01042025.xlsx	Pre	75	14
S1C7 01042025.xlsx	Pre	85	10
S1C7 01042025.xlsx	Pre	95	12
S1C7 01042025.xlsx	Pre	105	13
S1C7 01042025.xlsx	Pre	115	13
S1C7 01042025.xlsx	Pre	125	11
S1C7 01042025.xlsx	Pre	135	14
S1C7 01042025.xlsx	Pre	145	10
S1C7 01042025.xlsx	Pre	155	13
S1C7 01042025.xlsx	Pre	165	11
S1C7 05012024.xlsx	Pre	25	0
S1C7 05012024.xlsx	Pre	35	0
S1C7 05012024.xlsx	Pre	45	0
S1C7 05012024.xlsx	Pre	55	0
S1C7 05012024.xlsx	Pre	65	0
S1C7 05012024.xlsx	Pre	75	0
S1C7 05012024.xlsx	Pre	85	0
S1C7 05012024.xlsx	Pre	95	0
S1C7 05012024.xlsx	Pre	105	0
S1C7 05012024.xlsx	Pre	115	1
S1C7 05012024.xlsx	Pre	125	2
S1C7 05012024.xlsx	Pre	135	3
S1C7 05012024.xlsx	Pre	145	3
S1C7 05012024.xlsx	Pre	155	4
S1C7 05012024.xlsx	Pre	165	5
S1C7 07042024.xlsx	NPY-KD	25	6
S1C7 07042024.xlsx	NPY-KD	35	9
S1C7 07042024.xlsx	NPY-KD	45	11
S1C7 07042024.xlsx	NPY-KD	55	14
S1C7 07042024.xlsx	NPY-KD	65	16
S1C7 07042024.xlsx	NPY-KD	75	19
S1C7 07042024.xlsx	NPY-KD	85	19
S1C7 07042024.xlsx	NPY-KD	95	22
S1C7 07042024.xlsx	NPY-KD	105	22
S1C7 07042024.xlsx	NPY-KD	115	23
S1C7 07042024.xlsx	NPY-KD	125	21
S1C7 07042024.xlsx	NPY-KD	135	20
S1C7 07042024.xlsx	NPY-KD	145	18
S1C7 07042024.xlsx	NPY-KD	155	19
S1C7 07042024.xlsx	NPY-KD	165	17
S1C7 20102023.xlsx	ZD7288	25	3
S1C7 20102023.xlsx	ZD7288	35	2
S1C7 20102023.xlsx	ZD7288	45	4
S1C7 20102023.xlsx	ZD7288	55	4
S1C7 20102023.xlsx	ZD7288	65	3
S1C7 20102023.xlsx	ZD7288	75	4
S1C7 20102023.xlsx	ZD7288	85	4
S1C7 20102023.xlsx	ZD7288	95	5
S1C7 20102023.xlsx	ZD7288	105	4
S1C7 20102023.xlsx	ZD7288	115	5
S1C7 20102023.xlsx	ZD7288	125	4
S1C7 20102023.xlsx	ZD7288	135	5
S1C7 20102023.xlsx	ZD7288	145	5
S1C7 20102023.xlsx	ZD7288	155	4
S1C7 20102023.xlsx	ZD7288	165	5
S1C8 07042024.xlsx	NPY-KD	25	3
S1C8 07042024.xlsx	NPY-KD	35	5
S1C8 07042024.xlsx	NPY-KD	45	7
S1C8 07042024.xlsx	NPY-KD	55	11
S1C8 07042024.xlsx	NPY-KD	65	13
S1C8 07042024.xlsx	NPY-KD	75	17
S1C8 07042024.xlsx	NPY-KD	85	21
S1C8 07042024.xlsx	NPY-KD	95	23
S1C8 07042024.xlsx	NPY-KD	105	26
S1C8 07042024.xlsx	NPY-KD	115	31
S1C8 07042024.xlsx	NPY-KD	125	33
S1C8 07042024.xlsx	NPY-KD	135	35
S1C8 07042024.xlsx	NPY-KD	145	36
S1C8 07042024.xlsx	NPY-KD	155	38
S1C8 07042024.xlsx	NPY-KD	165	38
S1C9 01042025.xlsx	Pre	25	0
S1C9 01042025.xlsx	Pre	35	0
S1C9 01042025.xlsx	Pre	45	2
S1C9 01042025.xlsx	Pre	55	4
S1C9 01042025.xlsx	Pre	65	4
S1C9 01042025.xlsx	Pre	75	6
S1C9 01042025.xlsx	Pre	85	8
S1C9 01042025.xlsx	Pre	95	8
S1C9 01042025.xlsx	Pre	105	10
S1C9 01042025.xlsx	Pre	115	9
S1C9 01042025.xlsx	Pre	125	8
S1C9 01042025.xlsx	Pre	135	8
S1C9 01042025.xlsx	Pre	145	10
S1C9 01042025.xlsx	Pre	155	10
S1C9 01042025.xlsx	Pre	165	10
S1c1 23072023.xlsx	Pre	25	0
S1c1 23072023.xlsx	Pre	35	0
S1c1 23072023.xlsx	Pre	45	0
S1c1 23072023.xlsx	Pre	55	0
S1c1 23072023.xlsx	Pre	65	1
S1c1 23072023.xlsx	Pre	75	2
S1c1 23072023.xlsx	Pre	85	4
S1c1 23072023.xlsx	Pre	95	4
S1c1 23072023.xlsx	Pre	105	5
S1c1 23072023.xlsx	Pre	115	6
S1c1 23072023.xlsx	Pre	125	8
S1c1 23072023.xlsx	Pre	135	10
S1c1 23072023.xlsx	Pre	145	10
S1c1 23072023.xlsx	Pre	155	12
S1c1 23072023.xlsx	Pre	165	15
S1c1 27072023.xlsx	Pre	25	0
S1c1 27072023.xlsx	Pre	35	0
S1c1 27072023.xlsx	Pre	45	0
S1c1 27072023.xlsx	Pre	55	0
S1c1 27072023.xlsx	Pre	65	0
S1c1 27072023.xlsx	Pre	75	0
S1c1 27072023.xlsx	Pre	85	1
S1c1 27072023.xlsx	Pre	95	1
S1c1 27072023.xlsx	Pre	105	2
S1c1 27072023.xlsx	Pre	115	4
S1c1 27072023.xlsx	Pre	125	5
S1c1 27072023.xlsx	Pre	135	7
S1c1 27072023.xlsx	Pre	145	8
S1c1 27072023.xlsx	Pre	155	9
S1c1 27072023.xlsx	Pre	165	11
S2C1 13022023.xlsx	Agg+	25	0
S2C1 13022023.xlsx	Agg+	35	0
S2C1 13022023.xlsx	Agg+	45	0
S2C1 13022023.xlsx	Agg+	55	1
S2C1 13022023.xlsx	Agg+	65	1
S2C1 13022023.xlsx	Agg+	75	1
S2C1 13022023.xlsx	Agg+	85	1
S2C1 13022023.xlsx	Agg+	95	3
S2C1 13022023.xlsx	Agg+	105	3
S2C1 13022023.xlsx	Agg+	115	3
S2C1 13022023.xlsx	Agg+	125	4
S2C1 13022023.xlsx	Agg+	135	4
S2C1 13022023.xlsx	Agg+	145	4
S2C1 13022023.xlsx	Agg+	155	4
S2C1 13022023.xlsx	Agg+	165	5
S2C1 18092023.xlsx	Pre	25	2
S2C1 18092023.xlsx	Pre	35	3
S2C1 18092023.xlsx	Pre	45	4
S2C1 18092023.xlsx	Pre	55	4
S2C1 18092023.xlsx	Pre	65	5
S2C1 18092023.xlsx	Pre	75	7
S2C1 18092023.xlsx	Pre	85	7
S2C1 18092023.xlsx	Pre	95	8
S2C1 18092023.xlsx	Pre	105	9
S2C1 18092023.xlsx	Pre	115	9
S2C1 18092023.xlsx	Pre	125	9
S2C1 18092023.xlsx	Pre	135	10
S2C1 18092023.xlsx	Pre	145	10
S2C1 18092023.xlsx	Pre	155	10
S2C1 18092023.xlsx	Pre	165	11
S2C1 24042024.xlsx	NPY-KD	25	0
S2C1 24042024.xlsx	NPY-KD	35	1
S2C1 24042024.xlsx	NPY-KD	45	3
S2C1 24042024.xlsx	NPY-KD	55	5
S2C1 24042024.xlsx	NPY-KD	65	7
S2C1 24042024.xlsx	NPY-KD	75	10
S2C1 24042024.xlsx	NPY-KD	85	10
S2C1 24042024.xlsx	NPY-KD	95	11
S2C1 24042024.xlsx	NPY-KD	105	8
S2C1 24042024.xlsx	NPY-KD	115	10
S2C1 24042024.xlsx	NPY-KD	125	11
S2C1 24042024.xlsx	NPY-KD	135	12
S2C1 24042024.xlsx	NPY-KD	145	10
S2C1 24042024.xlsx	NPY-KD	155	11
S2C1 24042024.xlsx	NPY-KD	165	12
S2C1 25052023.xlsx	Pre	25	0
S2C1 25052023.xlsx	Pre	35	0
S2C1 25052023.xlsx	Pre	45	0
S2C1 25052023.xlsx	Pre	55	1
S2C1 25052023.xlsx	Pre	65	1
S2C1 25052023.xlsx	Pre	75	2
S2C1 25052023.xlsx	Pre	85	3
S2C1 25052023.xlsx	Pre	95	4
S2C1 25052023.xlsx	Pre	105	4
S2C1 25052023.xlsx	Pre	115	4
S2C1 25052023.xlsx	Pre	125	5
S2C1 25052023.xlsx	Pre	135	5
S2C1 25052023.xlsx	Pre	145	6
S2C1 25052023.xlsx	Pre	155	5
S2C1 25052023.xlsx	Pre	165	6
S2C1 25092023.xlsx	Pre	25	13
S2C1 25092023.xlsx	Pre	35	19
S2C1 25092023.xlsx	Pre	45	22
S2C1 25092023.xlsx	Pre	55	24
S2C1 25092023.xlsx	Pre	65	26
S2C1 25092023.xlsx	Pre	75	29
S2C1 25092023.xlsx	Pre	85	31
S2C1 25092023.xlsx	Pre	95	32
S2C1 25092023.xlsx	Pre	105	33
S2C1 25092023.xlsx	Pre	115	34
S2C1 25092023.xlsx	Pre	125	34
S2C1 25092023.xlsx	Pre	135	32
S2C1 25092023.xlsx	Pre	145	32
S2C1 25092023.xlsx	Pre	155	31
S2C1 25092023.xlsx	Pre	165	28
S2C1 30072023.xlsx	Pre	25	0
S2C1 30072023.xlsx	Pre	35	0
S2C1 30072023.xlsx	Pre	45	0
S2C1 30072023.xlsx	Pre	55	0
S2C1 30072023.xlsx	Pre	65	0
S2C1 30072023.xlsx	Pre	75	0
S2C1 30072023.xlsx	Pre	85	0
S2C1 30072023.xlsx	Pre	95	1
S2C1 30072023.xlsx	Pre	105	2
S2C1 30072023.xlsx	Pre	115	2
S2C1 30072023.xlsx	Pre	125	3
S2C1 30072023.xlsx	Pre	135	3
S2C1 30072023.xlsx	Pre	145	5
S2C1 30072023.xlsx	Pre	155	5
S2C1 30072023.xlsx	Pre	165	5
S2C2 24042024.xlsx	NPY-KD	25	1
S2C2 24042024.xlsx	NPY-KD	35	2
S2C2 24042024.xlsx	NPY-KD	45	5
S2C2 24042024.xlsx	NPY-KD	55	8
S2C2 24042024.xlsx	NPY-KD	65	9
S2C2 24042024.xlsx	NPY-KD	75	8
S2C2 24042024.xlsx	NPY-KD	85	10
S2C2 24042024.xlsx	NPY-KD	95	9
S2C2 24042024.xlsx	NPY-KD	105	10
S2C2 24042024.xlsx	NPY-KD	115	10
S2C2 24042024.xlsx	NPY-KD	125	10
S2C2 24042024.xlsx	NPY-KD	135	9
S2C2 24042024.xlsx	NPY-KD	145	9
S2C2 24042024.xlsx	NPY-KD	155	9
S2C2 24042024.xlsx	NPY-KD	165	8
S2C3 18102023.xlsx	ZD7288	25	0
S2C3 18102023.xlsx	ZD7288	35	1
S2C3 18102023.xlsx	ZD7288	45	2
S2C3 18102023.xlsx	ZD7288	55	2
S2C3 18102023.xlsx	ZD7288	65	2
S2C3 18102023.xlsx	ZD7288	75	2
S2C3 18102023.xlsx	ZD7288	85	1
S2C3 18102023.xlsx	ZD7288	95	3
S2C3 18102023.xlsx	ZD7288	105	2
S2C3 18102023.xlsx	ZD7288	115	3
S2C3 18102023.xlsx	ZD7288	125	1
S2C3 18102023.xlsx	ZD7288	135	1
S2C3 18102023.xlsx	ZD7288	145	2
S2C3 18102023.xlsx	ZD7288	155	2
S2C3 18102023.xlsx	ZD7288	165	1
S2C4 18102023.xlsx	ZD7288	25	9
S2C4 18102023.xlsx	ZD7288	35	12
S2C4 18102023.xlsx	ZD7288	45	14
S2C4 18102023.xlsx	ZD7288	55	15
S2C4 18102023.xlsx	ZD7288	65	16
S2C4 18102023.xlsx	ZD7288	75	17
S2C4 18102023.xlsx	ZD7288	85	18
S2C4 18102023.xlsx	ZD7288	95	16
S2C4 18102023.xlsx	ZD7288	105	16
S2C4 18102023.xlsx	ZD7288	115	14
S2C4 18102023.xlsx	ZD7288	125	14
S2C4 18102023.xlsx	ZD7288	135	14
S2C4 18102023.xlsx	ZD7288	145	12
S2C4 18102023.xlsx	ZD7288	155	13
S2C4 18102023.xlsx	ZD7288	165	11
S2C5 18102023.xlsx	ZD7288	25	4
S2C5 18102023.xlsx	ZD7288	35	5
S2C5 18102023.xlsx	ZD7288	45	5
S2C5 18102023.xlsx	ZD7288	55	5
S2C5 18102023.xlsx	ZD7288	65	4
S2C5 18102023.xlsx	ZD7288	75	4
S2C5 18102023.xlsx	ZD7288	85	4
S2C5 18102023.xlsx	ZD7288	95	3
S2C5 18102023.xlsx	ZD7288	105	4
S2C5 18102023.xlsx	ZD7288	115	4
S2C5 18102023.xlsx	ZD7288	125	4
S2C5 18102023.xlsx	ZD7288	135	3
S2C5 18102023.xlsx	ZD7288	145	4
S2C5 18102023.xlsx	ZD7288	155	4
S2C5 18102023.xlsx	ZD7288	165	4
S2C6 18102023.xlsx	ZD7288	25	3
S2C6 18102023.xlsx	ZD7288	35	1
S2C6 18102023.xlsx	ZD7288	45	1
S2C6 18102023.xlsx	ZD7288	55	1
S2C6 18102023.xlsx	ZD7288	65	2
S2C6 18102023.xlsx	ZD7288	75	2
S2C6 18102023.xlsx	ZD7288	85	1
S2C6 18102023.xlsx	ZD7288	95	2
S2C6 18102023.xlsx	ZD7288	105	2
S2C6 18102023.xlsx	ZD7288	115	2
S2C6 18102023.xlsx	ZD7288	125	2
S2C6 18102023.xlsx	ZD7288	135	3
S2C6 18102023.xlsx	ZD7288	145	2
S2C6 18102023.xlsx	ZD7288	155	2
S2C6 18102023.xlsx	ZD7288	165	2
S2c1 24072023.xlsx	Pre	25	0
S2c1 24072023.xlsx	Pre	35	0
S2c1 24072023.xlsx	Pre	45	0
S2c1 24072023.xlsx	Pre	55	1
S2c1 24072023.xlsx	Pre	65	0
S2c1 24072023.xlsx	Pre	75	1
S2c1 24072023.xlsx	Pre	85	1
S2c1 24072023.xlsx	Pre	95	2
S2c1 24072023.xlsx	Pre	105	2
S2c1 24072023.xlsx	Pre	115	1
S2c1 24072023.xlsx	Pre	125	2
S2c1 24072023.xlsx	Pre	135	2
S2c1 24072023.xlsx	Pre	145	2
S2c1 24072023.xlsx	Pre	155	1
S2c1 24072023.xlsx	Pre	165	2
S3C1 19092023.xlsx	Pre	25	5
S3C1 19092023.xlsx	Pre	35	8
S3C1 19092023.xlsx	Pre	45	11
S3C1 19092023.xlsx	Pre	55	11
S3C1 19092023.xlsx	Pre	65	12
S3C1 19092023.xlsx	Pre	75	15
S3C1 19092023.xlsx	Pre	85	17
S3C1 19092023.xlsx	Pre	95	18
S3C1 19092023.xlsx	Pre	105	21
S3C1 19092023.xlsx	Pre	115	21
S3C1 19092023.xlsx	Pre	125	25
S3C1 19092023.xlsx	Pre	135	23
S3C1 19092023.xlsx	Pre	145	26
S3C1 19092023.xlsx	Pre	155	27
S3C1 19092023.xlsx	Pre	165	28
S3C1 30072023.xlsx	Pre	25	15
S3C1 30072023.xlsx	Pre	35	17
S3C1 30072023.xlsx	Pre	45	21
S3C1 30072023.xlsx	Pre	55	25
S3C1 30072023.xlsx	Pre	65	26
S3C1 30072023.xlsx	Pre	75	28
S3C1 30072023.xlsx	Pre	85	30
S3C1 30072023.xlsx	Pre	95	32
S3C1 30072023.xlsx	Pre	105	33
S3C1 30072023.xlsx	Pre	115	34
S3C1 30072023.xlsx	Pre	125	34
S3C1 30072023.xlsx	Pre	135	33
S3C1 30072023.xlsx	Pre	145	35
S3C1 30072023.xlsx	Pre	155	33
S3C1 30072023.xlsx	Pre	165	32
S3C1 31052023.xlsx	Agg+	25	6
S3C1 31052023.xlsx	Agg+	35	8
S3C1 31052023.xlsx	Agg+	45	11
S3C1 31052023.xlsx	Agg+	55	14
S3C1 31052023.xlsx	Agg+	65	16
S3C1 31052023.xlsx	Agg+	75	19
S3C1 31052023.xlsx	Agg+	85	22
S3C1 31052023.xlsx	Agg+	95	24
S3C1 31052023.xlsx	Agg+	105	25
S3C1 31052023.xlsx	Agg+	115	28
S3C1 31052023.xlsx	Agg+	125	29
S3C1 31052023.xlsx	Agg+	135	33
S3C1 31052023.xlsx	Agg+	145	32
S3C1 31052023.xlsx	Agg+	155	33
S3C1 31052023.xlsx	Agg+	165	29
S3C2 31052023.xlsx	Agg+	25	1
S3C2 31052023.xlsx	Agg+	35	2
S3C2 31052023.xlsx	Agg+	45	4
S3C2 31052023.xlsx	Agg+	55	6
S3C2 31052023.xlsx	Agg+	65	7
S3C2 31052023.xlsx	Agg+	75	8
S3C2 31052023.xlsx	Agg+	85	11
S3C2 31052023.xlsx	Agg+	95	13
S3C2 31052023.xlsx	Agg+	105	15
S3C2 31052023.xlsx	Agg+	115	18
S3C2 31052023.xlsx	Agg+	125	18
S3C2 31052023.xlsx	Agg+	135	21
S3C2 31052023.xlsx	Agg+	145	20
S3C2 31052023.xlsx	Agg+	155	22
S3C2 31052023.xlsx	Agg+	165	24

## Sheet: Extended Fig5e
I_zero_reclassified
Behaviour_6hFD	silent	active
Agg+	9	11
npy_antag	3	13
npy1r_antag	3	12
npy2r_antag	6	9

## Sheet: Extended Fig5f
experiment_day	ID_mouse	Behaviour_6hFD	Vm
S1C3 23012023	BRAC7344.5e	Agg+	-39.0453
S1C4 23012023	BRAC7344.5e	Agg+	-50.4866
S1C5 23012023	BRAC7344.5e	Agg+	-42.5052
S1C6 23012023	BRAC7344.5e	Agg+	-62.3856
S1C1 24012023	BRAC7344.5d	Agg+	-62.0767
S1C2 24012023	BRAC7344.5d	Agg+	-37.2537
S1C3 24012023	BRAC7344.5d	Agg+	-43.9126
S1C1 21022023	BRAC7344.5c	Agg+	-44.6964
S2C1 21022023	BRAC7344.5c	Agg+	-38.9302
S2C2 21022023	BRAC7344.5c	Agg+	-48.2555
S1C1 15022023	JKAM55.2d	Agg+	-61.141
S1C2 15022023	JKAM55.2d	Agg+	-48.3739
S1C3 15022023	JKAM55.2d	Agg+	-49.4945
S1C4 15022023	JKAM55.2d	Agg+	-37.8438
S1C1 27022023	JKAM55.4h	Agg+	-46.551
S1C2 27022023	JKAM55.4h	Agg+	-60.5302
S1C1 31052023	BRAC7921.4f	Agg+	-45.0903
S2C1 31052023	BRAC7921.4f	Agg+	-57.9035
S3C1 31052023	BRAC7921.4f	Agg+	-42.656
S3C2 31052023	BRAC7921.4f	Agg+	-38.7907
S1C2 27092023	BRAC8526.1d	npy_antag	-36.4848
S1C3 27092023	BRAC8526.1d	npy_antag	-40.5647
S1C4 27092023	BRAC8526.1d	npy_antag	-38.837
S1C5 27092023	BRAC8526.1d	npy_antag	-33.3892
S1C1 05102023	BRAC8737.1e	npy_antag	-52.0139
S1C2 05102023	BRAC8737.1e	npy_antag	-44.6568
S1C3 05102023	BRAC8737.1e	npy_antag	-46.9857
S1C1 12102023	BRAC8504.4d	npy_antag	-33.3066
S1C2 12102023	BRAC8504.4d	npy_antag	-48.1746
S1C3 12102023	BRAC8504.4d	npy_antag	-40.3609
S1C4 12102023	BRAC8504.4d	npy_antag	-45.6395
S1C5 12102023	BRAC8504.4d	npy_antag	-56.7598
S1C6 12102023	BRAC8504.4d	npy_antag	-44.1703
S1C8 12102023	BRAC8504.4d	npy_antag	-45.489
S1C9 12102023	BRAC8504.4d	npy_antag	-38.5437
S1C10 1210202	BRAC8504.4d	npy_antag	-41.5443
S1C1 16022024	BRAC8644.5e	npy1r_antag	-45.45
S1C2 16022024	BRAC8644.5e	npy1r_antag	-39.5978
S1C3 16022024	BRAC8644.5e	npy1r_antag	-34.7603
S1C4 16022024	BRAC8644.5e	npy1r_antag	-39.6193
S1C5 16022024	BRAC8644.5e	npy1r_antag	-38.2819
S1C6 16022024	BRAC8644.5e	npy1r_antag	-40.5732
S1C7 16022024	BRAC8644.5e	npy1r_antag	-44.4189
S1C1 19022024	BRAC8716.4c	npy1r_antag	-40.1847
S1C2 1902202	BRAC8716.4c	npy1r_antag	-53.4921
S1C3 1902024	BRAC8716.4c	npy1r_antag	-44.5412
S1C4 19022024	BRAC8716.4c	npy1r_antag	-51.6961
S1C5 19022024	BRAC8716.4c	npy1r_antag	-41.3339
S1C6 19022024	BRAC8716.4c	npy1r_antag	-39.2032
S1C7 19022024	BRAC8716.4c	npy1r_antag	-34.4748
S1C8 19022024	BRAC8716.4c	npy1r_antag	-61.375
S1C1 24022024	BRAC8774.4f	npy2r_antag	-36.938
S1C2 24022024	BRAC8774.4f	npy2r_antag	-40.5904
S1C3 24022024	BRAC8774.4f	npy2r_antag	-31.9649
S1C4 24022024	BRAC8774.4f	npy2r_antag	-54.206
S1C5 24022024	BRAC8774.4f	npy2r_antag	-57.9087
S1C1 26022024	BRAC9098.2c	npy2r_antag	-58.6382
S1C2 26022024	BRAC9098.2c	npy2r_antag	-51.9694
S1C3 26022024	BRAC9098.2c	npy2r_antag	-45.1203
S1C4 26022024	BRAC9098.2c	npy2r_antag	-45.6217
S1C5 26022024	BRAC9098.2c	npy2r_antag	-44.7594
S1C1 01052024	BRAC8853.5a	npy2r_antag	-31.4792
S1C2 01052025	BRAC8853.5a	npy2r_antag	-42.4253
S1C3 01052026	BRAC8853.5a	npy2r_antag	-51.5231
S1C4 01052027	BRAC8853.5a	npy2r_antag	-40.3767
S1C5 01052028	BRAC8853.5a	npy2r_antag	-43.8878

## Sheet: Extended Fig5g
experiment_day	ID_mouse	Behaviour_6hFD	Ih_at_-120mV
S1C3 23012023	BRAC7344.5e	Agg+	5.55
S1C4 23012023	BRAC7344.5e	Agg+	0
S1C6 23012023	BRAC7344.5e	Agg+	0
S1C1 24012023	BRAC7344.5d	Agg+	0
S1C2 24012023	BRAC7344.5d	Agg+	0
S1C3 24012023	BRAC7344.5d	Agg+	0
S1C1 21022023	BRAC7344.5c	Agg+	1.04
S2C1 21022023	BRAC7344.5c	Agg+	7.57
S2C2 21022023	BRAC7344.5c	Agg+	9.25
S1C1 15022023	JKAM55.2d	Agg+	11.26
S1C2 15022023	JKAM55.2d	Agg+	0
S1C3 15022023	JKAM55.2d	Agg+	4.52
S1C4 15022023	JKAM55.2d	Agg+	1.92
S1C1 27022023	JKAM55.4h	Agg+	3.33
S1C2 27022023	JKAM55.4h	Agg+	3.45
S1C1 31052023	BRAC7921.4f	Agg+	0
S2C1 31052023	BRAC7921.4f	Agg+	4.49
S3C1 31052023	BRAC7921.4f	Agg+	3.11
S3C2 31052023	BRAC7921.4f	Agg+	4.97
S1C2 27092023	BRAC8526.1d	npy_antag	6.23
S1C3 27092023	BRAC8526.1d	npy_antag	6.85
S1C4 27092023	BRAC8526.1d	npy_antag	4.8
S1C5 27092023	BRAC8526.1d	npy_antag	0
S1C1 05102023	BRAC8737.1e	npy_antag	1.22
S1C2 05102023	BRAC8737.1e	npy_antag	0
S1C3 05102023	BRAC8737.1e	npy_antag	0
S1C1 12102023	BRAC8504.4d	npy_antag	5.92
S1C2 12102023	BRAC8504.4d	npy_antag	2.2
S1C3 12102023	BRAC8504.4d	npy_antag	2.35
S1C4 12102023	BRAC8504.4d	npy_antag	1.65
S1C5 12102023	BRAC8504.4d	npy_antag	16.85
S1C8 12102023	BRAC8504.4d	npy_antag	4.8
S1C9 12102023	BRAC8504.4d	npy_antag	4.33
S1C10 1210202	BRAC8504.4d	npy_antag	2.75
S1C1 16022024	BRAC8644.5e	npy1r_antag	7.93
S1C2 16022024	BRAC8644.5e	npy1r_antag	1.77
S1C3 16022024	BRAC8644.5e	npy1r_antag	13.21
S1C4 16022024	BRAC8644.5e	npy1r_antag	6.81
S1C5 16022024	BRAC8644.5e	npy1r_antag	0
S1C6 16022024	BRAC8644.5e	npy1r_antag	4.18
S1C7 16022024	BRAC8644.5e	npy1r_antag	4.03
S1C1 19022024	BRAC8716.4c	npy1r_antag	15.5
S1C2 1902202	BRAC8716.4c	npy1r_antag	8.18
S1C3 1902024	BRAC8716.4c	npy1r_antag	11.7
S1C4 19022024	BRAC8716.4c	npy1r_antag	0
S1C5 19022024	BRAC8716.4c	npy1r_antag	0
S1C6 19022024	BRAC8716.4c	npy1r_antag	3.78
S1C7 19022024	BRAC8716.4c	npy1r_antag	25.48
S1C8 19022024	BRAC8716.4c	npy1r_antag	0
S1C1 24022024	BRAC8774.4f	npy2r_antag	5
S1C2 24022024	BRAC8774.4f	npy2r_antag	4
S1C3 24022024	BRAC8774.4f	npy2r_antag	8
S1C4 24022024	BRAC8774.4f	npy2r_antag	0
S1C5 24022024	BRAC8774.4f	npy2r_antag	3.7
S1C1 26022024	BRAC9098.2c	npy2r_antag	6.9
S1C2 26022024	BRAC9098.2c	npy2r_antag	3.4
S1C3 26022024	BRAC9098.2c	npy2r_antag	3.6
S1C4 26022024	BRAC9098.2c	npy2r_antag	0
S1C5 26022024	BRAC9098.2c	npy2r_antag	8.12
S1C2 01052025	BRAC8853.5a	npy2r_antag	10.7
S1C3 01052026	BRAC8853.5a	npy2r_antag	10.5
S1C4 01052027	BRAC8853.5a	npy2r_antag	11
S1C5 01052028	BRAC8853.5a	npy2r_antag	1.91

## Sheet: Extended Fig5h
experiment_day	ID_mouse	Behaviour_6hFD	Input_Resistance
S1C3 23012023	BRAC7344.5e	Agg+	829.753
S1C4 23012023	BRAC7344.5e	Agg+	738.834
S1C6 23012023	BRAC7344.5e	Agg+	973.295
S1C1 24012023	BRAC7344.5d	Agg+	292.944
S1C2 24012023	BRAC7344.5d	Agg+	741.727
S1C3 24012023	BRAC7344.5d	Agg+	606.752
S1C1 21022023	BRAC7344.5c	Agg+	791.17
S2C1 21022023	BRAC7344.5c	Agg+	989.94
S2C2 21022023	BRAC7344.5c	Agg+	704.299
S1C1 15022023	JKAM55.2d	Agg+	679.2
S1C2 15022023	JKAM55.2d	Agg+	791.6
S1C3 15022023	JKAM55.2d	Agg+	1131.4
S1C4 15022023	JKAM55.2d	Agg+	787.9
S1C1 27022023	JKAM55.4h	Agg+	554
S1C2 27022023	JKAM55.4h	Agg+	689.6
S1C1 31052023	BRAC7921.4f	Agg+	1097.3
S2C1 31052023	BRAC7921.4f	Agg+	609.18
S3C1 31052023	BRAC7921.4f	Agg+	786.947
S3C2 31052023	BRAC7921.4f	Agg+	762.825
S1C2 27092023	BRAC8526.1d	npy_antag	693.054
S1C3 27092023	BRAC8526.1d	npy_antag	602.9
S1C4 27092023	BRAC8526.1d	npy_antag	978.979
S1C5 27092023	BRAC8526.1d	npy_antag	553.878
S1C1 05102023	BRAC8737.1e	npy_antag	260.259
S1C2 05102023	BRAC8737.1e	npy_antag	608.358
S1C3 05102023	BRAC8737.1e	npy_antag	825.65
S1C2 12102023	BRAC8504.4d	npy_antag	786.307
S1C3 12102023	BRAC8504.4d	npy_antag	786.595
S1C4 12102023	BRAC8504.4d	npy_antag	928.799
S1C5 12102023	BRAC8504.4d	npy_antag	553.554
S1C8 12102023	BRAC8504.4d	npy_antag	553.187
S1C9 12102023	BRAC8504.4d	npy_antag	911.297
S1C10 1210202	BRAC8504.4d	npy_antag	542.972
S1C1 16022024	BRAC8644.5e	npy1r_antag	545.363
S1C2 16022024	BRAC8644.5e	npy1r_antag	949.273
S1C3 16022024	BRAC8644.5e	npy1r_antag	790.918
S1C4 16022024	BRAC8644.5e	npy1r_antag	721.441
S1C5 16022024	BRAC8644.5e	npy1r_antag	690.585
S1C6 16022024	BRAC8644.5e	npy1r_antag	614.437
S1C7 16022024	BRAC8644.5e	npy1r_antag	844.959
S1C1 19022024	BRAC8716.4c	npy1r_antag	658.461
S1C2 1902202	BRAC8716.4c	npy1r_antag	586.599
S1C3 1902024	BRAC8716.4c	npy1r_antag	682.301
S1C4 19022024	BRAC8716.4c	npy1r_antag	772.411
S1C5 19022024	BRAC8716.4c	npy1r_antag	337.708
S1C6 19022024	BRAC8716.4c	npy1r_antag	1077.89
S1C7 19022024	BRAC8716.4c	npy1r_antag	744.825
S1C8 19022024	BRAC8716.4c	npy1r_antag	448.657
S1C1 24022024	BRAC8774.4f	npy2r_antag	634.517
S1C2 24022024	BRAC8774.4f	npy2r_antag	822.012
S1C3 24022024	BRAC8774.4f	npy2r_antag	637.573
S1C4 24022024	BRAC8774.4f	npy2r_antag	750.177
S1C5 24022024	BRAC8774.4f	npy2r_antag	534.196
S1C1 26022024	BRAC9098.2c	npy2r_antag	838.715
S1C2 26022024	BRAC9098.2c	npy2r_antag	366.829
S1C3 26022024	BRAC9098.2c	npy2r_antag	332.91
S1C4 26022024	BRAC9098.2c	npy2r_antag	948.806
S1C5 26022024	BRAC9098.2c	npy2r_antag	852.123
S1C2 01052025	BRAC8853.5a	npy2r_antag	683.016
S1C3 01052026	BRAC8853.5a	npy2r_antag	649.76
S1C4 01052027	BRAC8853.5a	npy2r_antag	603.929
S1C5 01052028	BRAC8853.5a	npy2r_antag	603.929

## Sheet: Extended Fig5i
filename	state	Injected	num_spike
S1C1 15022023.xlsx	Agg+	25	5
S1C1 15022023.xlsx	Agg+	35	7
S1C1 15022023.xlsx	Agg+	45	8
S1C1 15022023.xlsx	Agg+	55	10
S1C1 15022023.xlsx	Agg+	65	10
S1C1 15022023.xlsx	Agg+	75	8
S1C1 15022023.xlsx	Agg+	85	8
S1C1 15022023.xlsx	Agg+	95	7
S1C1 15022023.xlsx	Agg+	105	6
S1C1 15022023.xlsx	Agg+	115	6
S1C1 15022023.xlsx	Agg+	125	5
S1C1 15022023.xlsx	Agg+	135	7
S1C1 15022023.xlsx	Agg+	145	6
S1C1 15022023.xlsx	Agg+	155	5
S1C1 15022023.xlsx	Agg+	165	5
S1C1 16022024.xlsx	NPY1R	25	4
S1C1 16022024.xlsx	NPY1R	35	7
S1C1 16022024.xlsx	NPY1R	45	10
S1C1 16022024.xlsx	NPY1R	55	13
S1C1 16022024.xlsx	NPY1R	65	16
S1C1 16022024.xlsx	NPY1R	75	18
S1C1 16022024.xlsx	NPY1R	85	21
S1C1 16022024.xlsx	NPY1R	95	23
S1C1 16022024.xlsx	NPY1R	105	25
S1C1 16022024.xlsx	NPY1R	115	26
S1C1 16022024.xlsx	NPY1R	125	28
S1C1 16022024.xlsx	NPY1R	135	30
S1C1 16022024.xlsx	NPY1R	145	31
S1C1 16022024.xlsx	NPY1R	155	33
S1C1 16022024.xlsx	NPY1R	165	34
S1C1 19022024.xlsx	NPY1R	25	0
S1C1 19022024.xlsx	NPY1R	35	2
S1C1 19022024.xlsx	NPY1R	45	5
S1C1 19022024.xlsx	NPY1R	55	6
S1C1 19022024.xlsx	NPY1R	65	9
S1C1 19022024.xlsx	NPY1R	75	11
S1C1 19022024.xlsx	NPY1R	85	15
S1C1 19022024.xlsx	NPY1R	95	18
S1C1 19022024.xlsx	NPY1R	105	19
S1C1 19022024.xlsx	NPY1R	115	22
S1C1 19022024.xlsx	NPY1R	125	25
S1C1 19022024.xlsx	NPY1R	135	24
S1C1 19022024.xlsx	NPY1R	145	28
S1C1 19022024.xlsx	NPY1R	155	26
S1C1 19022024.xlsx	NPY1R	165	25
S1C1 21022023.xlsx	Agg+	25	0
S1C1 21022023.xlsx	Agg+	35	0
S1C1 21022023.xlsx	Agg+	45	0
S1C1 21022023.xlsx	Agg+	55	1
S1C1 21022023.xlsx	Agg+	65	2
S1C1 21022023.xlsx	Agg+	75	3
S1C1 21022023.xlsx	Agg+	85	3
S1C1 21022023.xlsx	Agg+	95	5
S1C1 21022023.xlsx	Agg+	105	6
S1C1 21022023.xlsx	Agg+	115	6
S1C1 21022023.xlsx	Agg+	125	8
S1C1 21022023.xlsx	Agg+	135	8
S1C1 21022023.xlsx	Agg+	145	7
S1C1 21022023.xlsx	Agg+	155	7
S1C1 21022023.xlsx	Agg+	165	7
S1C1 24012023.xlsx	Agg+	25	0
S1C1 24012023.xlsx	Agg+	35	0
S1C1 24012023.xlsx	Agg+	45	0
S1C1 24012023.xlsx	Agg+	55	0
S1C1 24012023.xlsx	Agg+	65	0
S1C1 24012023.xlsx	Agg+	75	0
S1C1 24012023.xlsx	Agg+	85	0
S1C1 24012023.xlsx	Agg+	95	0
S1C1 24012023.xlsx	Agg+	105	0
S1C1 24012023.xlsx	Agg+	115	0
S1C1 24012023.xlsx	Agg+	125	0
S1C1 24012023.xlsx	Agg+	135	0
S1C1 24012023.xlsx	Agg+	145	1
S1C1 24012023.xlsx	Agg+	155	1
S1C1 24012023.xlsx	Agg+	165	1
S1C1 24022024.xlsx	NPY2R	25	0
S1C1 24022024.xlsx	NPY2R	35	0
S1C1 24022024.xlsx	NPY2R	45	2
S1C1 24022024.xlsx	NPY2R	55	4
S1C1 24022024.xlsx	NPY2R	65	6
S1C1 24022024.xlsx	NPY2R	75	9
S1C1 24022024.xlsx	NPY2R	85	10
S1C1 24022024.xlsx	NPY2R	95	12
S1C1 24022024.xlsx	NPY2R	105	12
S1C1 24022024.xlsx	NPY2R	115	14
S1C1 24022024.xlsx	NPY2R	125	16
S1C1 24022024.xlsx	NPY2R	135	17
S1C1 24022024.xlsx	NPY2R	145	17
S1C1 24022024.xlsx	NPY2R	155	20
S1C1 24022024.xlsx	NPY2R	165	21
S1C1 2602024.xlsx	NPY2R	25	0
S1C1 2602024.xlsx	NPY2R	35	1
S1C1 2602024.xlsx	NPY2R	45	2
S1C1 2602024.xlsx	NPY2R	55	3
S1C1 2602024.xlsx	NPY2R	65	5
S1C1 2602024.xlsx	NPY2R	75	6
S1C1 2602024.xlsx	NPY2R	85	7
S1C1 2602024.xlsx	NPY2R	95	9
S1C1 2602024.xlsx	NPY2R	105	9
S1C1 2602024.xlsx	NPY2R	115	11
S1C1 2602024.xlsx	NPY2R	125	9
S1C1 2602024.xlsx	NPY2R	135	9
S1C1 2602024.xlsx	NPY2R	145	8
S1C1 2602024.xlsx	NPY2R	155	8
S1C1 2602024.xlsx	NPY2R	165	8
S1C1 27022023.xlsx	Agg+	25	0
S1C1 27022023.xlsx	Agg+	35	0
S1C1 27022023.xlsx	Agg+	45	1
S1C1 27022023.xlsx	Agg+	55	3
S1C1 27022023.xlsx	Agg+	65	6
S1C1 27022023.xlsx	Agg+	75	8
S1C1 27022023.xlsx	Agg+	85	11
S1C1 27022023.xlsx	Agg+	95	14
S1C1 27022023.xlsx	Agg+	105	16
S1C1 27022023.xlsx	Agg+	115	19
S1C1 27022023.xlsx	Agg+	125	14
S1C1 27022023.xlsx	Agg+	135	14
S1C1 27022023.xlsx	Agg+	145	13
S1C1 27022023.xlsx	Agg+	155	10
S1C1 27022023.xlsx	Agg+	165	8
S1C1 31052023.xlsx	Agg+	25	6
S1C1 31052023.xlsx	Agg+	35	5
S1C1 31052023.xlsx	Agg+	45	4
S1C1 31052023.xlsx	Agg+	55	5
S1C1 31052023.xlsx	Agg+	65	4
S1C1 31052023.xlsx	Agg+	75	3
S1C1 31052023.xlsx	Agg+	85	4
S1C1 31052023.xlsx	Agg+	95	3
S1C1 31052023.xlsx	Agg+	105	3
S1C1 31052023.xlsx	Agg+	115	3
S1C1 31052023.xlsx	Agg+	125	3
S1C1 31052023.xlsx	Agg+	135	3
S1C1 31052023.xlsx	Agg+	145	3
S1C1 31052023.xlsx	Agg+	155	3
S1C1 31052023.xlsx	Agg+	165	3
S1C2 01052024.xlsx	NPY2R	25	20
S1C2 01052024.xlsx	NPY2R	35	21
S1C2 01052024.xlsx	NPY2R	45	28
S1C2 01052024.xlsx	NPY2R	55	32
S1C2 01052024.xlsx	NPY2R	65	34
S1C2 01052024.xlsx	NPY2R	75	40
S1C2 01052024.xlsx	NPY2R	85	42
S1C2 01052024.xlsx	NPY2R	95	45
S1C2 01052024.xlsx	NPY2R	105	47
S1C2 01052024.xlsx	NPY2R	115	50
S1C2 01052024.xlsx	NPY2R	125	51
S1C2 01052024.xlsx	NPY2R	135	54
S1C2 01052024.xlsx	NPY2R	145	55
S1C2 01052024.xlsx	NPY2R	155	56
S1C2 01052024.xlsx	NPY2R	165	57
S1C2 15022023.xlsx	Agg+	25	4
S1C2 15022023.xlsx	Agg+	35	4
S1C2 15022023.xlsx	Agg+	45	4
S1C2 15022023.xlsx	Agg+	55	5
S1C2 15022023.xlsx	Agg+	65	5
S1C2 15022023.xlsx	Agg+	75	4
S1C2 15022023.xlsx	Agg+	85	5
S1C2 15022023.xlsx	Agg+	95	3
S1C2 15022023.xlsx	Agg+	105	3
S1C2 15022023.xlsx	Agg+	115	4
S1C2 15022023.xlsx	Agg+	125	5
S1C2 15022023.xlsx	Agg+	135	4
S1C2 15022023.xlsx	Agg+	145	4
S1C2 15022023.xlsx	Agg+	155	4
S1C2 15022023.xlsx	Agg+	165	4
S1C2 16022024.xlsx	NPY1R	25	6
S1C2 16022024.xlsx	NPY1R	35	9
S1C2 16022024.xlsx	NPY1R	45	13
S1C2 16022024.xlsx	NPY1R	55	15
S1C2 16022024.xlsx	NPY1R	65	17
S1C2 16022024.xlsx	NPY1R	75	19
S1C2 16022024.xlsx	NPY1R	85	21
S1C2 16022024.xlsx	NPY1R	95	22
S1C2 16022024.xlsx	NPY1R	105	21
S1C2 16022024.xlsx	NPY1R	115	24
S1C2 16022024.xlsx	NPY1R	125	25
S1C2 16022024.xlsx	NPY1R	135	21
S1C2 16022024.xlsx	NPY1R	145	25
S1C2 16022024.xlsx	NPY1R	155	24
S1C2 16022024.xlsx	NPY1R	165	27
S1C2 19022024.xlsx	NPY1R	25	0
S1C2 19022024.xlsx	NPY1R	35	1
S1C2 19022024.xlsx	NPY1R	45	2
S1C2 19022024.xlsx	NPY1R	55	4
S1C2 19022024.xlsx	NPY1R	65	5
S1C2 19022024.xlsx	NPY1R	75	7
S1C2 19022024.xlsx	NPY1R	85	9
S1C2 19022024.xlsx	NPY1R	95	12
S1C2 19022024.xlsx	NPY1R	105	12
S1C2 19022024.xlsx	NPY1R	115	15
S1C2 19022024.xlsx	NPY1R	125	16
S1C2 19022024.xlsx	NPY1R	135	18
S1C2 19022024.xlsx	NPY1R	145	20
S1C2 19022024.xlsx	NPY1R	155	22
S1C2 19022024.xlsx	NPY1R	165	25
S1C2 21022023.xlsx	Agg+	25	3
S1C2 21022023.xlsx	Agg+	35	6
S1C2 21022023.xlsx	Agg+	45	7
S1C2 21022023.xlsx	Agg+	55	9
S1C2 21022023.xlsx	Agg+	65	9
S1C2 21022023.xlsx	Agg+	75	9
S1C2 21022023.xlsx	Agg+	85	8
S1C2 21022023.xlsx	Agg+	95	8
S1C2 21022023.xlsx	Agg+	105	7
S1C2 21022023.xlsx	Agg+	115	6
S1C2 21022023.xlsx	Agg+	125	6
S1C2 21022023.xlsx	Agg+	135	5
S1C2 21022023.xlsx	Agg+	145	5
S1C2 21022023.xlsx	Agg+	155	4
S1C2 21022023.xlsx	Agg+	165	5
S1C2 24012023.xlsx	Agg+	25	0
S1C2 24012023.xlsx	Agg+	35	2
S1C2 24012023.xlsx	Agg+	45	4
S1C2 24012023.xlsx	Agg+	55	6
S1C2 24012023.xlsx	Agg+	65	7
S1C2 24012023.xlsx	Agg+	75	8
S1C2 24012023.xlsx	Agg+	85	11
S1C2 24012023.xlsx	Agg+	95	11
S1C2 24012023.xlsx	Agg+	105	11
S1C2 24012023.xlsx	Agg+	115	8
S1C2 24012023.xlsx	Agg+	125	11
S1C2 24012023.xlsx	Agg+	135	11
S1C2 24012023.xlsx	Agg+	145	11
S1C2 24012023.xlsx	Agg+	155	10
S1C2 24012023.xlsx	Agg+	165	9
S1C2 24022024.xlsx	NPY2R	25	2
S1C2 24022024.xlsx	NPY2R	35	4
S1C2 24022024.xlsx	NPY2R	45	7
S1C2 24022024.xlsx	NPY2R	55	7
S1C2 24022024.xlsx	NPY2R	65	8
S1C2 24022024.xlsx	NPY2R	75	9
S1C2 24022024.xlsx	NPY2R	85	8
S1C2 24022024.xlsx	NPY2R	95	7
S1C2 24022024.xlsx	NPY2R	105	7
S1C2 24022024.xlsx	NPY2R	115	8
S1C2 24022024.xlsx	NPY2R	125	8
S1C2 24022024.xlsx	NPY2R	135	7
S1C2 24022024.xlsx	NPY2R	145	9
S1C2 24022024.xlsx	NPY2R	155	9
S1C2 24022024.xlsx	NPY2R	165	9
S1C2 2602024.xlsx	NPY2R	25	0
S1C2 2602024.xlsx	NPY2R	35	3
S1C2 2602024.xlsx	NPY2R	45	4
S1C2 2602024.xlsx	NPY2R	55	5
S1C2 2602024.xlsx	NPY2R	65	6
S1C2 2602024.xlsx	NPY2R	75	7
S1C2 2602024.xlsx	NPY2R	85	8
S1C2 2602024.xlsx	NPY2R	95	8
S1C2 2602024.xlsx	NPY2R	105	10
S1C2 2602024.xlsx	NPY2R	115	10
S1C2 2602024.xlsx	NPY2R	125	11
S1C2 2602024.xlsx	NPY2R	135	11
S1C2 2602024.xlsx	NPY2R	145	12
S1C2 2602024.xlsx	NPY2R	155	12
S1C2 2602024.xlsx	NPY2R	165	13
S1C2 27022023.xlsx	Agg+	25	2
S1C2 27022023.xlsx	Agg+	35	3
S1C2 27022023.xlsx	Agg+	45	4
S1C2 27022023.xlsx	Agg+	55	5
S1C2 27022023.xlsx	Agg+	65	5
S1C2 27022023.xlsx	Agg+	75	5
S1C2 27022023.xlsx	Agg+	85	6
S1C2 27022023.xlsx	Agg+	95	6
S1C2 27022023.xlsx	Agg+	105	7
S1C2 27022023.xlsx	Agg+	115	7
S1C2 27022023.xlsx	Agg+	125	8
S1C2 27022023.xlsx	Agg+	135	7
S1C2 27022023.xlsx	Agg+	145	8
S1C2 27022023.xlsx	Agg+	155	8
S1C2 27022023.xlsx	Agg+	165	8
S1C3 01052024.xlsx	NPY2R	25	7
S1C3 01052024.xlsx	NPY2R	35	10
S1C3 01052024.xlsx	NPY2R	45	12
S1C3 01052024.xlsx	NPY2R	55	16
S1C3 01052024.xlsx	NPY2R	65	19
S1C3 01052024.xlsx	NPY2R	75	22
S1C3 01052024.xlsx	NPY2R	85	26
S1C3 01052024.xlsx	NPY2R	95	29
S1C3 01052024.xlsx	NPY2R	105	32
S1C3 01052024.xlsx	NPY2R	115	34
S1C3 01052024.xlsx	NPY2R	125	36
S1C3 01052024.xlsx	NPY2R	135	38
S1C3 01052024.xlsx	NPY2R	145	41
S1C3 01052024.xlsx	NPY2R	155	43
S1C3 01052024.xlsx	NPY2R	165	44
S1C3 15022023.xlsx	Agg+	25	5
S1C3 15022023.xlsx	Agg+	35	3
S1C3 15022023.xlsx	Agg+	45	3
S1C3 15022023.xlsx	Agg+	55	4
S1C3 15022023.xlsx	Agg+	65	3
S1C3 15022023.xlsx	Agg+	75	3
S1C3 15022023.xlsx	Agg+	85	3
S1C3 15022023.xlsx	Agg+	95	3
S1C3 15022023.xlsx	Agg+	105	3
S1C3 15022023.xlsx	Agg+	115	3
S1C3 15022023.xlsx	Agg+	125	3
S1C3 15022023.xlsx	Agg+	135	3
S1C3 15022023.xlsx	Agg+	145	3
S1C3 15022023.xlsx	Agg+	155	3
S1C3 15022023.xlsx	Agg+	165	2
S1C3 16022024.xlsx	NPY1R	25	3
S1C3 16022024.xlsx	NPY1R	35	5
S1C3 16022024.xlsx	NPY1R	45	6
S1C3 16022024.xlsx	NPY1R	55	8
S1C3 16022024.xlsx	NPY1R	65	9
S1C3 16022024.xlsx	NPY1R	75	10
S1C3 16022024.xlsx	NPY1R	85	11
S1C3 16022024.xlsx	NPY1R	95	11
S1C3 16022024.xlsx	NPY1R	105	12
S1C3 16022024.xlsx	NPY1R	115	10
S1C3 16022024.xlsx	NPY1R	125	8
S1C3 16022024.xlsx	NPY1R	135	9
S1C3 16022024.xlsx	NPY1R	145	8
S1C3 16022024.xlsx	NPY1R	155	8
S1C3 16022024.xlsx	NPY1R	165	7
S1C3 19022024.xlsx	NPY1R	25	4
S1C3 19022024.xlsx	NPY1R	35	11
S1C3 19022024.xlsx	NPY1R	45	14
S1C3 19022024.xlsx	NPY1R	55	16
S1C3 19022024.xlsx	NPY1R	65	19
S1C3 19022024.xlsx	NPY1R	75	23
S1C3 19022024.xlsx	NPY1R	85	25
S1C3 19022024.xlsx	NPY1R	95	26
S1C3 19022024.xlsx	NPY1R	105	27
S1C3 19022024.xlsx	NPY1R	115	29
S1C3 19022024.xlsx	NPY1R	125	25
S1C3 19022024.xlsx	NPY1R	135	23
S1C3 19022024.xlsx	NPY1R	145	21
S1C3 19022024.xlsx	NPY1R	155	18
S1C3 19022024.xlsx	NPY1R	165	19
S1C3 21022023.xlsx	Agg+	25	1
S1C3 21022023.xlsx	Agg+	35	4
S1C3 21022023.xlsx	Agg+	45	5
S1C3 21022023.xlsx	Agg+	55	6
S1C3 21022023.xlsx	Agg+	65	6
S1C3 21022023.xlsx	Agg+	75	6
S1C3 21022023.xlsx	Agg+	85	6
S1C3 21022023.xlsx	Agg+	95	7
S1C3 21022023.xlsx	Agg+	105	5
S1C3 21022023.xlsx	Agg+	115	9
S1C3 21022023.xlsx	Agg+	125	7
S1C3 21022023.xlsx	Agg+	135	6
S1C3 21022023.xlsx	Agg+	145	7
S1C3 21022023.xlsx	Agg+	155	6
S1C3 21022023.xlsx	Agg+	165	5
S1C3 23012023.xlsx	Agg+	25	5
S1C3 23012023.xlsx	Agg+	35	7
S1C3 23012023.xlsx	Agg+	45	9
S1C3 23012023.xlsx	Agg+	55	9
S1C3 23012023.xlsx	Agg+	65	11
S1C3 23012023.xlsx	Agg+	75	12
S1C3 23012023.xlsx	Agg+	85	25
S1C3 23012023.xlsx	Agg+	95	13
S1C3 23012023.xlsx	Agg+	105	12
S1C3 23012023.xlsx	Agg+	115	11
S1C3 23012023.xlsx	Agg+	125	10
S1C3 23012023.xlsx	Agg+	135	10
S1C3 23012023.xlsx	Agg+	145	11
S1C3 23012023.xlsx	Agg+	155	10
S1C3 23012023.xlsx	Agg+	165	0
S1C3 24012023.xlsx	Agg+	25	0
S1C3 24012023.xlsx	Agg+	35	1
S1C3 24012023.xlsx	Agg+	45	2
S1C3 24012023.xlsx	Agg+	55	4
S1C3 24012023.xlsx	Agg+	65	5
S1C3 24012023.xlsx	Agg+	75	6
S1C3 24012023.xlsx	Agg+	85	9
S1C3 24012023.xlsx	Agg+	95	12
S1C3 24012023.xlsx	Agg+	105	14
S1C3 24012023.xlsx	Agg+	115	13
S1C3 24012023.xlsx	Agg+	125	18
S1C3 24012023.xlsx	Agg+	135	19
S1C3 24012023.xlsx	Agg+	145	19
S1C3 24012023.xlsx	Agg+	155	21
S1C3 24012023.xlsx	Agg+	165	20
S1C3 24022024.xlsx	NPY2R	25	6
S1C3 24022024.xlsx	NPY2R	35	9
S1C3 24022024.xlsx	NPY2R	45	9
S1C3 24022024.xlsx	NPY2R	55	11
S1C3 24022024.xlsx	NPY2R	65	11
S1C3 24022024.xlsx	NPY2R	75	10
S1C3 24022024.xlsx	NPY2R	85	9
S1C3 24022024.xlsx	NPY2R	95	7
S1C3 24022024.xlsx	NPY2R	105	7
S1C3 24022024.xlsx	NPY2R	115	7
S1C3 24022024.xlsx	NPY2R	125	7
S1C3 24022024.xlsx	NPY2R	135	7
S1C3 24022024.xlsx	NPY2R	145	5
S1C3 24022024.xlsx	NPY2R	155	6
S1C3 24022024.xlsx	NPY2R	165	6
S1C3 2602024.xlsx	NPY2R	25	1
S1C3 2602024.xlsx	NPY2R	35	2
S1C3 2602024.xlsx	NPY2R	45	4
S1C3 2602024.xlsx	NPY2R	55	5
S1C3 2602024.xlsx	NPY2R	65	7
S1C3 2602024.xlsx	NPY2R	75	8
S1C3 2602024.xlsx	NPY2R	85	10
S1C3 2602024.xlsx	NPY2R	95	11
S1C3 2602024.xlsx	NPY2R	105	12
S1C3 2602024.xlsx	NPY2R	115	15
S1C3 2602024.xlsx	NPY2R	125	17
S1C3 2602024.xlsx	NPY2R	135	18
S1C3 2602024.xlsx	NPY2R	145	20
S1C3 2602024.xlsx	NPY2R	155	21
S1C3 2602024.xlsx	NPY2R	165	24
S1C4 01052024.xlsx	NPY2R	25	0
S1C4 01052024.xlsx	NPY2R	35	2
S1C4 01052024.xlsx	NPY2R	45	4
S1C4 01052024.xlsx	NPY2R	55	5
S1C4 01052024.xlsx	NPY2R	65	8
S1C4 01052024.xlsx	NPY2R	75	9
S1C4 01052024.xlsx	NPY2R	85	10
S1C4 01052024.xlsx	NPY2R	95	13
S1C4 01052024.xlsx	NPY2R	105	15
S1C4 01052024.xlsx	NPY2R	115	15
S1C4 01052024.xlsx	NPY2R	125	17
S1C4 01052024.xlsx	NPY2R	135	17
S1C4 01052024.xlsx	NPY2R	145	18
S1C4 01052024.xlsx	NPY2R	155	18
S1C4 01052024.xlsx	NPY2R	165	17
S1C4 15022023.xlsx	Agg+	25	0
S1C4 15022023.xlsx	Agg+	35	0
S1C4 15022023.xlsx	Agg+	45	0
S1C4 15022023.xlsx	Agg+	55	1
S1C4 15022023.xlsx	Agg+	65	1
S1C4 15022023.xlsx	Agg+	75	1
S1C4 15022023.xlsx	Agg+	85	2
S1C4 15022023.xlsx	Agg+	95	2
S1C4 15022023.xlsx	Agg+	105	1
S1C4 15022023.xlsx	Agg+	115	2
S1C4 15022023.xlsx	Agg+	125	3
S1C4 15022023.xlsx	Agg+	135	3
S1C4 15022023.xlsx	Agg+	145	4
S1C4 15022023.xlsx	Agg+	155	4
S1C4 15022023.xlsx	Agg+	165	4
S1C4 16022024.xlsx	NPY1R	25	1
S1C4 16022024.xlsx	NPY1R	35	2
S1C4 16022024.xlsx	NPY1R	45	4
S1C4 16022024.xlsx	NPY1R	55	6
S1C4 16022024.xlsx	NPY1R	65	8
S1C4 16022024.xlsx	NPY1R	75	9
S1C4 16022024.xlsx	NPY1R	85	11
S1C4 16022024.xlsx	NPY1R	95	11
S1C4 16022024.xlsx	NPY1R	105	14
S1C4 16022024.xlsx	NPY1R	115	14
S1C4 16022024.xlsx	NPY1R	125	19
S1C4 16022024.xlsx	NPY1R	135	20
S1C4 16022024.xlsx	NPY1R	145	21
S1C4 16022024.xlsx	NPY1R	155	22
S1C4 16022024.xlsx	NPY1R	165	23
S1C4 19022024.xlsx	NPY1R	25	0
S1C4 19022024.xlsx	NPY1R	35	0
S1C4 19022024.xlsx	NPY1R	45	0
S1C4 19022024.xlsx	NPY1R	55	0
S1C4 19022024.xlsx	NPY1R	65	1
S1C4 19022024.xlsx	NPY1R	75	2
S1C4 19022024.xlsx	NPY1R	85	2
S1C4 19022024.xlsx	NPY1R	95	3
S1C4 19022024.xlsx	NPY1R	105	4
S1C4 19022024.xlsx	NPY1R	115	5
S1C4 19022024.xlsx	NPY1R	125	6
S1C4 19022024.xlsx	NPY1R	135	6
S1C4 19022024.xlsx	NPY1R	145	5
S1C4 19022024.xlsx	NPY1R	155	7
S1C4 19022024.xlsx	NPY1R	165	5
S1C4 21022023.xlsx	Agg+	25	0
S1C4 21022023.xlsx	Agg+	35	1
S1C4 21022023.xlsx	Agg+	45	2
S1C4 21022023.xlsx	Agg+	55	3
S1C4 21022023.xlsx	Agg+	65	3
S1C4 21022023.xlsx	Agg+	75	4
S1C4 21022023.xlsx	Agg+	85	5
S1C4 21022023.xlsx	Agg+	95	6
S1C4 21022023.xlsx	Agg+	105	6
S1C4 21022023.xlsx	Agg+	115	6
S1C4 21022023.xlsx	Agg+	125	6
S1C4 21022023.xlsx	Agg+	135	6
S1C4 21022023.xlsx	Agg+	145	6
S1C4 21022023.xlsx	Agg+	155	5
S1C4 21022023.xlsx	Agg+	165	5
S1C4 23012023.xlsx	Agg+	25	0
S1C4 23012023.xlsx	Agg+	35	0
S1C4 23012023.xlsx	Agg+	45	3
S1C4 23012023.xlsx	Agg+	55	4
S1C4 23012023.xlsx	Agg+	65	5
S1C4 23012023.xlsx	Agg+	75	5
S1C4 23012023.xlsx	Agg+	85	5
S1C4 23012023.xlsx	Agg+	95	4
S1C4 23012023.xlsx	Agg+	105	4
S1C4 23012023.xlsx	Agg+	115	4
S1C4 23012023.xlsx	Agg+	125	4
S1C4 23012023.xlsx	Agg+	135	4
S1C4 23012023.xlsx	Agg+	145	4
S1C4 23012023.xlsx	Agg+	155	3
S1C4 23012023.xlsx	Agg+	165	0
S1C4 24022024.xlsx	NPY2R	25	1
S1C4 24022024.xlsx	NPY2R	35	2
S1C4 24022024.xlsx	NPY2R	45	4
S1C4 24022024.xlsx	NPY2R	55	5
S1C4 24022024.xlsx	NPY2R	65	5
S1C4 24022024.xlsx	NPY2R	75	5
S1C4 24022024.xlsx	NPY2R	85	4
S1C4 24022024.xlsx	NPY2R	95	6
S1C4 24022024.xlsx	NPY2R	105	7
S1C4 24022024.xlsx	NPY2R	115	6
S1C4 24022024.xlsx	NPY2R	125	5
S1C4 24022024.xlsx	NPY2R	135	7
S1C4 24022024.xlsx	NPY2R	145	8
S1C4 24022024.xlsx	NPY2R	155	5
S1C4 24022024.xlsx	NPY2R	165	8
S1C4 2602024.xlsx	NPY2R	25	6
S1C4 2602024.xlsx	NPY2R	35	10
S1C4 2602024.xlsx	NPY2R	45	12
S1C4 2602024.xlsx	NPY2R	55	13
S1C4 2602024.xlsx	NPY2R	65	15
S1C4 2602024.xlsx	NPY2R	75	18
S1C4 2602024.xlsx	NPY2R	85	18
S1C4 2602024.xlsx	NPY2R	95	18
S1C4 2602024.xlsx	NPY2R	105	21
S1C4 2602024.xlsx	NPY2R	115	20
S1C4 2602024.xlsx	NPY2R	125	19
S1C4 2602024.xlsx	NPY2R	135	22
S1C4 2602024.xlsx	NPY2R	145	22
S1C4 2602024.xlsx	NPY2R	155	22
S1C4 2602024.xlsx	NPY2R	165	21
S1C5 01052024.xlsx	NPY2R	25	2
S1C5 01052024.xlsx	NPY2R	35	4
S1C5 01052024.xlsx	NPY2R	45	6
S1C5 01052024.xlsx	NPY2R	55	6
S1C5 01052024.xlsx	NPY2R	65	7
S1C5 01052024.xlsx	NPY2R	75	6
S1C5 01052024.xlsx	NPY2R	85	7
S1C5 01052024.xlsx	NPY2R	95	6
S1C5 01052024.xlsx	NPY2R	105	5
S1C5 01052024.xlsx	NPY2R	115	5
S1C5 01052024.xlsx	NPY2R	125	5
S1C5 01052024.xlsx	NPY2R	135	4
S1C5 01052024.xlsx	NPY2R	145	5
S1C5 01052024.xlsx	NPY2R	155	5
S1C5 01052024.xlsx	NPY2R	165	5
S1C5 16022024.xlsx	NPY1R	25	1
S1C5 16022024.xlsx	NPY1R	35	3
S1C5 16022024.xlsx	NPY1R	45	6
S1C5 16022024.xlsx	NPY1R	55	8
S1C5 16022024.xlsx	NPY1R	65	9
S1C5 16022024.xlsx	NPY1R	75	10
S1C5 16022024.xlsx	NPY1R	85	11
S1C5 16022024.xlsx	NPY1R	95	13
S1C5 16022024.xlsx	NPY1R	105	13
S1C5 16022024.xlsx	NPY1R	115	15
S1C5 16022024.xlsx	NPY1R	125	17
S1C5 16022024.xlsx	NPY1R	135	18
S1C5 16022024.xlsx	NPY1R	145	20
S1C5 16022024.xlsx	NPY1R	155	20
S1C5 16022024.xlsx	NPY1R	165	21
S1C5 19022024.xlsx	NPY1R	25	0
S1C5 19022024.xlsx	NPY1R	35	0
S1C5 19022024.xlsx	NPY1R	45	0
S1C5 19022024.xlsx	NPY1R	55	0
S1C5 19022024.xlsx	NPY1R	65	0
S1C5 19022024.xlsx	NPY1R	75	0
S1C5 19022024.xlsx	NPY1R	85	0
S1C5 19022024.xlsx	NPY1R	95	0
S1C5 19022024.xlsx	NPY1R	105	0
S1C5 19022024.xlsx	NPY1R	115	1
S1C5 19022024.xlsx	NPY1R	125	0
S1C5 19022024.xlsx	NPY1R	135	1
S1C5 19022024.xlsx	NPY1R	145	2
S1C5 19022024.xlsx	NPY1R	155	1
S1C5 19022024.xlsx	NPY1R	165	1
S1C5 21022023.xlsx	Agg+	25	4
S1C5 21022023.xlsx	Agg+	35	4
S1C5 21022023.xlsx	Agg+	45	4
S1C5 21022023.xlsx	Agg+	55	4
S1C5 21022023.xlsx	Agg+	65	4
S1C5 21022023.xlsx	Agg+	75	5
S1C5 21022023.xlsx	Agg+	85	5
S1C5 21022023.xlsx	Agg+	95	7
S1C5 21022023.xlsx	Agg+	105	7
S1C5 21022023.xlsx	Agg+	115	5
S1C5 21022023.xlsx	Agg+	125	6
S1C5 21022023.xlsx	Agg+	135	5
S1C5 21022023.xlsx	Agg+	145	5
S1C5 21022023.xlsx	Agg+	155	5
S1C5 21022023.xlsx	Agg+	165	4
S1C5 23012023.xlsx	Agg+	25	0
S1C5 23012023.xlsx	Agg+	35	0
S1C5 23012023.xlsx	Agg+	45	1
S1C5 23012023.xlsx	Agg+	55	2
S1C5 23012023.xlsx	Agg+	65	4
S1C5 23012023.xlsx	Agg+	75	5
S1C5 23012023.xlsx	Agg+	85	5
S1C5 23012023.xlsx	Agg+	95	5
S1C5 23012023.xlsx	Agg+	105	4
S1C5 23012023.xlsx	Agg+	115	4
S1C5 23012023.xlsx	Agg+	125	4
S1C5 23012023.xlsx	Agg+	135	4
S1C5 23012023.xlsx	Agg+	145	4
S1C5 23012023.xlsx	Agg+	155	4
S1C5 23012023.xlsx	Agg+	165	3
S1C5 24022024.xlsx	NPY2R	25	2
S1C5 24022024.xlsx	NPY2R	35	3
S1C5 24022024.xlsx	NPY2R	45	5
S1C5 24022024.xlsx	NPY2R	55	8
S1C5 24022024.xlsx	NPY2R	65	8
S1C5 24022024.xlsx	NPY2R	75	9
S1C5 24022024.xlsx	NPY2R	85	9
S1C5 24022024.xlsx	NPY2R	95	9
S1C5 24022024.xlsx	NPY2R	105	8
S1C5 24022024.xlsx	NPY2R	115	7
S1C5 24022024.xlsx	NPY2R	125	6
S1C5 24022024.xlsx	NPY2R	135	5
S1C5 24022024.xlsx	NPY2R	145	4
S1C5 24022024.xlsx	NPY2R	155	6
S1C5 24022024.xlsx	NPY2R	165	8
S1C5 26022024.xlsx	NPY2R	25	0
S1C5 26022024.xlsx	NPY2R	35	0
S1C5 26022024.xlsx	NPY2R	45	3
S1C5 26022024.xlsx	NPY2R	55	6
S1C5 26022024.xlsx	NPY2R	65	9
S1C5 26022024.xlsx	NPY2R	75	10
S1C5 26022024.xlsx	NPY2R	85	13
S1C5 26022024.xlsx	NPY2R	95	12
S1C5 26022024.xlsx	NPY2R	105	15
S1C5 26022024.xlsx	NPY2R	115	16
S1C5 26022024.xlsx	NPY2R	125	18
S1C5 26022024.xlsx	NPY2R	135	18
S1C5 26022024.xlsx	NPY2R	145	19
S1C5 26022024.xlsx	NPY2R	155	18
S1C5 26022024.xlsx	NPY2R	165	16
S1C6 16022024.xlsx	NPY1R	25	0
S1C6 16022024.xlsx	NPY1R	35	2
S1C6 16022024.xlsx	NPY1R	45	3
S1C6 16022024.xlsx	NPY1R	55	4
S1C6 16022024.xlsx	NPY1R	65	6
S1C6 16022024.xlsx	NPY1R	75	10
S1C6 16022024.xlsx	NPY1R	85	10
S1C6 16022024.xlsx	NPY1R	95	13
S1C6 16022024.xlsx	NPY1R	105	16
S1C6 16022024.xlsx	NPY1R	115	17
S1C6 16022024.xlsx	NPY1R	125	20
S1C6 16022024.xlsx	NPY1R	135	21
S1C6 16022024.xlsx	NPY1R	145	24
S1C6 16022024.xlsx	NPY1R	155	25
S1C6 16022024.xlsx	NPY1R	165	27
S1C6 19022024.xlsx	NPY1R	25	2
S1C6 19022024.xlsx	NPY1R	35	4
S1C6 19022024.xlsx	NPY1R	45	7
S1C6 19022024.xlsx	NPY1R	55	8
S1C6 19022024.xlsx	NPY1R	65	10
S1C6 19022024.xlsx	NPY1R	75	10
S1C6 19022024.xlsx	NPY1R	85	11
S1C6 19022024.xlsx	NPY1R	95	7
S1C6 19022024.xlsx	NPY1R	105	10
S1C6 19022024.xlsx	NPY1R	115	10
S1C6 19022024.xlsx	NPY1R	125	9
S1C6 19022024.xlsx	NPY1R	135	7
S1C6 19022024.xlsx	NPY1R	145	9
S1C6 19022024.xlsx	NPY1R	155	7
S1C6 19022024.xlsx	NPY1R	165	7
S1C6 23012023.xlsx	Agg+	25	0
S1C6 23012023.xlsx	Agg+	35	1
S1C6 23012023.xlsx	Agg+	45	3
S1C6 23012023.xlsx	Agg+	55	5
S1C6 23012023.xlsx	Agg+	65	6
S1C6 23012023.xlsx	Agg+	75	7
S1C6 23012023.xlsx	Agg+	85	8
S1C6 23012023.xlsx	Agg+	95	8
S1C6 23012023.xlsx	Agg+	105	7
S1C6 23012023.xlsx	Agg+	115	7
S1C6 23012023.xlsx	Agg+	125	8
S1C6 23012023.xlsx	Agg+	135	7
S1C6 23012023.xlsx	Agg+	145	8
S1C6 23012023.xlsx	Agg+	155	9
S1C6 23012023.xlsx	Agg+	165	12
S1C7 16022024.xlsx	NPY1R	25	6
S1C7 16022024.xlsx	NPY1R	35	6
S1C7 16022024.xlsx	NPY1R	45	6
S1C7 16022024.xlsx	NPY1R	55	6
S1C7 16022024.xlsx	NPY1R	65	6
S1C7 16022024.xlsx	NPY1R	75	7
S1C7 16022024.xlsx	NPY1R	85	6
S1C7 16022024.xlsx	NPY1R	95	6
S1C7 16022024.xlsx	NPY1R	105	5
S1C7 16022024.xlsx	NPY1R	115	4
S1C7 16022024.xlsx	NPY1R	125	5
S1C7 16022024.xlsx	NPY1R	135	4
S1C7 16022024.xlsx	NPY1R	145	4
S1C7 16022024.xlsx	NPY1R	155	4
S1C7 16022024.xlsx	NPY1R	165	4
S1C7 19022024.xlsx	NPY1R	25	2
S1C7 19022024.xlsx	NPY1R	35	6
S1C7 19022024.xlsx	NPY1R	45	8
S1C7 19022024.xlsx	NPY1R	55	10
S1C7 19022024.xlsx	NPY1R	65	10
S1C7 19022024.xlsx	NPY1R	75	11
S1C7 19022024.xlsx	NPY1R	85	12
S1C7 19022024.xlsx	NPY1R	95	12
S1C7 19022024.xlsx	NPY1R	105	12
S1C7 19022024.xlsx	NPY1R	115	12
S1C7 19022024.xlsx	NPY1R	125	12
S1C7 19022024.xlsx	NPY1R	135	11
S1C7 19022024.xlsx	NPY1R	145	10
S1C7 19022024.xlsx	NPY1R	155	10
S1C7 19022024.xlsx	NPY1R	165	9
S1C8 19022024.xlsx	NPY1R	25	0
S1C8 19022024.xlsx	NPY1R	35	0
S1C8 19022024.xlsx	NPY1R	45	0
S1C8 19022024.xlsx	NPY1R	55	0
S1C8 19022024.xlsx	NPY1R	65	2
S1C8 19022024.xlsx	NPY1R	75	3
S1C8 19022024.xlsx	NPY1R	85	3
S1C8 19022024.xlsx	NPY1R	95	4
S1C8 19022024.xlsx	NPY1R	105	6
S1C8 19022024.xlsx	NPY1R	115	7
S1C8 19022024.xlsx	NPY1R	125	9
S1C8 19022024.xlsx	NPY1R	135	11
S1C8 19022024.xlsx	NPY1R	145	11
S1C8 19022024.xlsx	NPY1R	155	12
S1C8 19022024.xlsx	NPY1R	165	15
S1c1 05102023.xlsx	NPY Antag	25	2
S1c1 05102023.xlsx	NPY Antag	35	3
S1c1 05102023.xlsx	NPY Antag	45	4
S1c1 05102023.xlsx	NPY Antag	55	6
S1c1 05102023.xlsx	NPY Antag	65	8
S1c1 05102023.xlsx	NPY Antag	75	10
S1c1 05102023.xlsx	NPY Antag	85	10
S1c1 05102023.xlsx	NPY Antag	95	13
S1c1 05102023.xlsx	NPY Antag	105	13
S1c1 05102023.xlsx	NPY Antag	115	14
S1c1 05102023.xlsx	NPY Antag	125	15
S1c1 05102023.xlsx	NPY Antag	135	17
S1c1 05102023.xlsx	NPY Antag	145	19
S1c1 05102023.xlsx	NPY Antag	155	21
S1c1 05102023.xlsx	NPY Antag	165	20
S1c10 12102023.xlsx	NPY Antag	25	1
S1c10 12102023.xlsx	NPY Antag	35	3
S1c10 12102023.xlsx	NPY Antag	45	6
S1c10 12102023.xlsx	NPY Antag	55	8
S1c10 12102023.xlsx	NPY Antag	65	9
S1c10 12102023.xlsx	NPY Antag	75	13
S1c10 12102023.xlsx	NPY Antag	85	17
S1c10 12102023.xlsx	NPY Antag	95	17
S1c10 12102023.xlsx	NPY Antag	105	20
S1c10 12102023.xlsx	NPY Antag	115	21
S1c10 12102023.xlsx	NPY Antag	125	16
S1c10 12102023.xlsx	NPY Antag	135	24
S1c10 12102023.xlsx	NPY Antag	145	23
S1c10 12102023.xlsx	NPY Antag	155	17
S1c10 12102023.xlsx	NPY Antag	165	19
S1c2 05102023.xlsx	NPY Antag	25	0
S1c2 05102023.xlsx	NPY Antag	35	2
S1c2 05102023.xlsx	NPY Antag	45	4
S1c2 05102023.xlsx	NPY Antag	55	6
S1c2 05102023.xlsx	NPY Antag	65	9
S1c2 05102023.xlsx	NPY Antag	75	10
S1c2 05102023.xlsx	NPY Antag	85	11
S1c2 05102023.xlsx	NPY Antag	95	13
S1c2 05102023.xlsx	NPY Antag	105	15
S1c2 05102023.xlsx	NPY Antag	115	16
S1c2 05102023.xlsx	NPY Antag	125	18
S1c2 05102023.xlsx	NPY Antag	135	18
S1c2 05102023.xlsx	NPY Antag	145	18
S1c2 05102023.xlsx	NPY Antag	155	19
S1c2 05102023.xlsx	NPY Antag	165	20
S1c2 12102023.xlsx	NPY Antag	25	0
S1c2 12102023.xlsx	NPY Antag	35	0
S1c2 12102023.xlsx	NPY Antag	45	0
S1c2 12102023.xlsx	NPY Antag	55	3
S1c2 12102023.xlsx	NPY Antag	65	6
S1c2 12102023.xlsx	NPY Antag	75	8
S1c2 12102023.xlsx	NPY Antag	85	11
S1c2 12102023.xlsx	NPY Antag	95	16
S1c2 12102023.xlsx	NPY Antag	105	19
S1c2 12102023.xlsx	NPY Antag	115	20
S1c2 12102023.xlsx	NPY Antag	125	23
S1c2 12102023.xlsx	NPY Antag	135	24
S1c2 12102023.xlsx	NPY Antag	145	27
S1c2 12102023.xlsx	NPY Antag	155	29
S1c2 12102023.xlsx	NPY Antag	165	21
S1c3 05102023.xlsx	NPY Antag	25	3
S1c3 05102023.xlsx	NPY Antag	35	4
S1c3 05102023.xlsx	NPY Antag	45	5
S1c3 05102023.xlsx	NPY Antag	55	7
S1c3 05102023.xlsx	NPY Antag	65	8
S1c3 05102023.xlsx	NPY Antag	75	10
S1c3 05102023.xlsx	NPY Antag	85	11
S1c3 05102023.xlsx	NPY Antag	95	12
S1c3 05102023.xlsx	NPY Antag	105	13
S1c3 05102023.xlsx	NPY Antag	115	14
S1c3 05102023.xlsx	NPY Antag	125	16
S1c3 05102023.xlsx	NPY Antag	135	17
S1c3 05102023.xlsx	NPY Antag	145	17
S1c3 05102023.xlsx	NPY Antag	155	18
S1c3 05102023.xlsx	NPY Antag	165	19
S1c312102023.xlsx	NPY Antag	25	3
S1c312102023.xlsx	NPY Antag	35	6
S1c312102023.xlsx	NPY Antag	45	10
S1c312102023.xlsx	NPY Antag	55	13
S1c312102023.xlsx	NPY Antag	65	16
S1c312102023.xlsx	NPY Antag	75	20
S1c312102023.xlsx	NPY Antag	85	22
S1c312102023.xlsx	NPY Antag	95	24
S1c312102023.xlsx	NPY Antag	105	26
S1c312102023.xlsx	NPY Antag	115	26
S1c312102023.xlsx	NPY Antag	125	24
S1c312102023.xlsx	NPY Antag	135	25
S1c312102023.xlsx	NPY Antag	145	23
S1c312102023.xlsx	NPY Antag	155	23
S1c312102023.xlsx	NPY Antag	165	22
S1c4 12102023.xlsx	NPY Antag	25	0
S1c4 12102023.xlsx	NPY Antag	35	1
S1c4 12102023.xlsx	NPY Antag	45	2
S1c4 12102023.xlsx	NPY Antag	55	4
S1c4 12102023.xlsx	NPY Antag	65	5
S1c4 12102023.xlsx	NPY Antag	75	5
S1c4 12102023.xlsx	NPY Antag	85	10
S1c4 12102023.xlsx	NPY Antag	95	9
S1c4 12102023.xlsx	NPY Antag	105	15
S1c4 12102023.xlsx	NPY Antag	115	19
S1c4 12102023.xlsx	NPY Antag	125	17
S1c4 12102023.xlsx	NPY Antag	135	18
S1c4 12102023.xlsx	NPY Antag	145	16
S1c4 12102023.xlsx	NPY Antag	155	21
S1c4 12102023.xlsx	NPY Antag	165	17
S1c5 12102023.xlsx	NPY Antag	25	4
S1c5 12102023.xlsx	NPY Antag	35	8
S1c5 12102023.xlsx	NPY Antag	45	10
S1c5 12102023.xlsx	NPY Antag	55	14
S1c5 12102023.xlsx	NPY Antag	65	16
S1c5 12102023.xlsx	NPY Antag	75	18
S1c5 12102023.xlsx	NPY Antag	85	20
S1c5 12102023.xlsx	NPY Antag	95	22
S1c5 12102023.xlsx	NPY Antag	105	25
S1c5 12102023.xlsx	NPY Antag	115	27
S1c5 12102023.xlsx	NPY Antag	125	29
S1c5 12102023.xlsx	NPY Antag	135	30
S1c5 12102023.xlsx	NPY Antag	145	32
S1c5 12102023.xlsx	NPY Antag	155	34
S1c5 12102023.xlsx	NPY Antag	165	36
S1c8 12102023.xlsx	NPY Antag	25	0
S1c8 12102023.xlsx	NPY Antag	35	0
S1c8 12102023.xlsx	NPY Antag	45	0
S1c8 12102023.xlsx	NPY Antag	55	0
S1c8 12102023.xlsx	NPY Antag	65	0
S1c8 12102023.xlsx	NPY Antag	75	0
S1c8 12102023.xlsx	NPY Antag	85	0
S1c8 12102023.xlsx	NPY Antag	95	0
S1c8 12102023.xlsx	NPY Antag	105	0
S1c8 12102023.xlsx	NPY Antag	115	0
S1c8 12102023.xlsx	NPY Antag	125	0
S1c8 12102023.xlsx	NPY Antag	135	0
S1c8 12102023.xlsx	NPY Antag	145	1
S1c8 12102023.xlsx	NPY Antag	155	2
S1c8 12102023.xlsx	NPY Antag	165	0
S1c9 12102023.xlsx	NPY Antag	25	3
S1c9 12102023.xlsx	NPY Antag	35	6
S1c9 12102023.xlsx	NPY Antag	45	9
S1c9 12102023.xlsx	NPY Antag	55	13
S1c9 12102023.xlsx	NPY Antag	65	14
S1c9 12102023.xlsx	NPY Antag	75	15
S1c9 12102023.xlsx	NPY Antag	85	12
S1c9 12102023.xlsx	NPY Antag	95	14
S1c9 12102023.xlsx	NPY Antag	105	12
S1c9 12102023.xlsx	NPY Antag	115	12
S1c9 12102023.xlsx	NPY Antag	125	16
S1c9 12102023.xlsx	NPY Antag	135	14
S1c9 12102023.xlsx	NPY Antag	145	15
S1c9 12102023.xlsx	NPY Antag	155	16
S1c9 12102023.xlsx	NPY Antag	165	15
S2C1 13022023.xlsx	Agg+	25	0
S2C1 13022023.xlsx	Agg+	35	0
S2C1 13022023.xlsx	Agg+	45	0
S2C1 13022023.xlsx	Agg+	55	1
S2C1 13022023.xlsx	Agg+	65	1
S2C1 13022023.xlsx	Agg+	75	1
S2C1 13022023.xlsx	Agg+	85	1
S2C1 13022023.xlsx	Agg+	95	3
S2C1 13022023.xlsx	Agg+	105	3
S2C1 13022023.xlsx	Agg+	115	3
S2C1 13022023.xlsx	Agg+	125	4
S2C1 13022023.xlsx	Agg+	135	4
S2C1 13022023.xlsx	Agg+	145	4
S2C1 13022023.xlsx	Agg+	155	4
S2C1 13022023.xlsx	Agg+	165	5
S3C1 31052023.xlsx	Agg+	25	6
S3C1 31052023.xlsx	Agg+	35	8
S3C1 31052023.xlsx	Agg+	45	11
S3C1 31052023.xlsx	Agg+	55	14
S3C1 31052023.xlsx	Agg+	65	16
S3C1 31052023.xlsx	Agg+	75	19
S3C1 31052023.xlsx	Agg+	85	22
S3C1 31052023.xlsx	Agg+	95	24
S3C1 31052023.xlsx	Agg+	105	25
S3C1 31052023.xlsx	Agg+	115	28
S3C1 31052023.xlsx	Agg+	125	29
S3C1 31052023.xlsx	Agg+	135	33
S3C1 31052023.xlsx	Agg+	145	32
S3C1 31052023.xlsx	Agg+	155	33
S3C1 31052023.xlsx	Agg+	165	29
S3C2 31052023.xlsx	Agg+	25	1
S3C2 31052023.xlsx	Agg+	35	2
S3C2 31052023.xlsx	Agg+	45	4
S3C2 31052023.xlsx	Agg+	55	6
S3C2 31052023.xlsx	Agg+	65	7
S3C2 31052023.xlsx	Agg+	75	8
S3C2 31052023.xlsx	Agg+	85	11
S3C2 31052023.xlsx	Agg+	95	13
S3C2 31052023.xlsx	Agg+	105	15
S3C2 31052023.xlsx	Agg+	115	18
S3C2 31052023.xlsx	Agg+	125	18
S3C2 31052023.xlsx	Agg+	135	21
S3C2 31052023.xlsx	Agg+	145	20
S3C2 31052023.xlsx	Agg+	155	22
S3C2 31052023.xlsx	Agg+	165	24

## Sheet: Extended Fig5k
pre_post_state	Vm
Pre	-33.6593
Pre	-39.0495
Pre	-53.4486
Pre	-50.0053
Pre	-45.248
Pre	-71.913
Pre	-40.9041
Pre	-55.6182
Pre	-51.2075
Pre	-30.3386
Pre	-55.6686
Pre	-34.1266
Pre	-39.8758
Pre	-44.7355
Pre	-50.4272
Pre	-37.0447
Pre	-66.8849
Pre	-48.2638
Pre	-57.8363
Pre	-53.8792
Pre	-54.7451
Pre	-50.9314
Pre	-45.3918
Pre	-42.5569
Pre	-43.249
Pre	-48.2861
Pre	-43.1827
Pre	-37.8882
Pre	-40.078
Pre	-74.348
Pre	-42.3307
Pre	-51.1704
Pre	-38.0936
Pre	-48.1865
Pre	-49.7878
Pre	-58.8017
Pre	-36.5533
Pre	-47.0454
Pre	-50.4599
Pre	-39.5783
Pre	-49.9763
Pre	-30.0344
Pre	-42.8152
Pre	-43.4083
Pre	-51.9537
Pre	-41.149
Pre	-38.5457
Pre	-52.4457
Pre	-47.669
Pre	-36.8526
Pre	-22.079
Pre	-24.3353
Pre	-46.3372
Pre	-35.4468
Pre	-50.6902
Pre	-41.2259
Pre	-50.2915
Pre	-48.2594
Pre	-48.1053
Pre	-58.4212
Pre	-38.6686
Pre	-57.7627
Pre	-51.1092
Pre	-54.9472
Pre	-48.4023
Pre	-51.992
Pre	-38.6985
Pre	-44.1204
Pre	-56.91
Pre	-33.2709
Pre	-45.0784
Pre	-56.5959
Pre	-46.1417
Pre	-39.9606
Pre	-41.8918
Pre	-41.995
Pre	-51.973
Pre	-45.914
Pre	-44.6646
Pre	-42.221
Pre	-60.6
Pre	-40.1342
Pre	-58.4785
Pre	-44.467
Pre	-38.4251
Pre	-64.9494
Pre	-51.9587
Pre	-49.4111
Pre	-46.3644
Pre	-42.5557
Pre	-49.357
Pre	-58.0532
Pre	-51.9032
Pre	-41.2754
Pre	-41.2284
Pre	-62.5409
Pre	-37.0816
Pre	-33.512
Pre	-42.4672
Pre	-43.6786
Pre	-36.849
Pre	-44.0994
Pre	-40.617
Pre	-39.2385
Pre	-39.718
Pre	-37.04
Pre	-43.2776
Pre	-42.9299
Pre	-50.4978
Pre	-55.0556
Pre	-53.0846
Pre	-49.1281
Pre	-42.9877
Pre	-35.515
Pre	-42.1894
Pre	-43.5602
Pre	-49.5324
Pre	-47.4946
Pre	-38.964
Pre	-52.7905
Pre	-45.09
Pre	-39.3687
Pre	-45.2191
Pre	-37.3052
Pre	-38.5938
Pre	-53.0358
Pre	-39.1502
Pre	-46.9684
Pre	-58.896
Pre	-55.445
Pre	-59.3499
Post	-39.0453
Post	-50.4866
Post	-42.5052
Post	-62.3856
Post	-62.0767
Post	-37.2537
Post	-43.9126
Post	-44.6964
Post	-38.9302
Post	-48.2555
Post	-61.141
Post	-48.3739
Post	-49.4945
Post	-37.8438
Post	-46.551
Post	-60.5302
Post	-45.0903
Post	-57.9035
Post	-42.656
Post	-38.7907
Post	-46.5309
Post	-40.505
Post	-47.998
Post	-67.1642
Post	-44.1823

[truncated: 23 more sheets: Extended Fig5l, Extended Fig5m, Extended Fig5n, Extended Fig5o, Extended Fig5p, Extended Fig5r, Extended Fig5s, Extended Fig5t, Extended Fig5u, Extended Fig5v, Extended Fig5w, Extended Fig5y, Extended Fig5z, Extended Fig5aa, Extended Fig5ab, Extended Fig5ac, Extended Fig5ae, Extended Fig5af, Extended Fig5ag, Extended Fig5ah …]
