# Supplementary material for: Integration of hunger and hormonal state gates infant-directed aggression
Source: Nature. 2025 Oct 22;648(8092):138–45. doi: 10.1038/s41586-025-09651-2 (PMC12675289; doi:10.1038/s41586-025-09651-2)
Supplement: Supplementary file 13 — Source Data Extended Data Fig. 6 [file 41586_2025_9651_MOESM13_ESM.xlsx]

## Sheet: Extended Fig6b
experiment_day	ID_mouse	Behaviour_6hFD	Firing_freq_(Hz)_I0
S1C1 20012023	JKAM54.2d	Pre	0.31
S1C2 20012023	JKAM54.2d	Pre	0.03
S1C3 20012023	JKAM54.2d	Pre	0
S2C4 20012023	JKAM54.2d	Pre	2.52
S2C5 20012023	JKAM54.2d	Pre	0
S1C2 22012023	JKAM54.2b	Pre	0
S1C3 22012023	JKAM54.2b	Pre	0.44
S2C2 22012023	JKAM54.2b	Pre	0.41
S1C1 1302202	JKAM55.1k	Pre	0.1
S1C2 1302202	JKAM55.1k	Pre	0.47
S1C3 1302202	JKAM55.1k	Pre	1.87
S1C1 23032023	JKAM55.2i	Pre	0
S1C2 23032023	JKAM55.2i	Pre	0.15
S1C3 23032023	JKAM55.2i	Pre	0
S1C4 23032023	JKAM55.2i	Pre	0.35
S1C1 20042023	JKAM58.1b	Pre	0.7
S1C2 20042023	JKAM58.1b	Pre	7.6
S1C3 20042023	JKAM58.1b	Pre	2
S1C4 20042023	JKAM58.1b	Pre	0
S1C5 20042023	JKAM58.1b	Pre	2.5
S1C1 26052023	BRAC7921.4e	Pre	2.6
S1C2 26052023	BRAC7921.4e	Pre	0
S1C1 25052023	BRAC7560.6f	Pre	0
S2C1 25052023	BRAC7560.6f	Pre	0
S3C1 25052023	BRAC7560.6f	Pre	0
S1C1 17062023	BRAC	Pre	0.3
S1C2 17062023	BRAC	Pre	0
S1C3 17062023	BRAC	Pre	0.8
S1C1 25062023	BRAC	Pre	0.43
S1C2 25062023	BRAC	Pre	0
S1C3 25062023	BRAC	Pre	0.48
S1C4 25062023	BRAC	Pre	0.07
S1C5 25062023	BRAC	Pre	2.78
S1C6 25062023	BRAC	Pre	1.3
S2C1 25062023	BRAC	Pre	4.8
S2C2 25062023	BRAC	Pre	15.1
S1C1 24062023	BRAC	Pre	5.76
S1C2 24062023	BRAC	Pre	6.4
S1C3 24062023	BRAC	Pre	1
S1C4 24062023	BRAC	Pre	1.6
S1C5 24062023	BRAC	Pre	0.2
S1C7 24062023	BRAC	Pre	0
S1C8 24062023	BRAC	Pre	0.42
S1C9 24062023	BRAC	Pre	2.92
S1C10 2406202	BRAC	Pre	2.32
S1C11 2406202	BRAC	Pre	0.1
S1C12 2406202	BRAC	Pre	7.73
S1C13 2406202	BRAC	Pre	0
S1C1 14062019	BRAC	Pre	2.8
S1C2 14062019	BRAC	Pre	0.06
S1C1 15062019	BRAC	Pre	1.2
S1C2 15062019	BRAC	Pre	6.9
S2C1 15062019	BRAC	Pre	0
S2C2 15062019	BRAC	Pre	0
S1C1 16062019	BRAC	Pre	0.02
S1C2 16062019	BRAC	Pre	1.1
S2C3 16062019	BRAC	Pre	3.8
S2C4 16062019	BRAC	Pre	0.7
S1C1 27062019	BRAC	Pre	0.2
S1C2 27062019	BRAC	Pre	9.9
S1C1 29062019	BRAC	Pre	1.6
S1C2 29062019	BRAC	Pre	5.1
S1C1 30602019	BRAC	Pre	1.25
S1C2 30602019	BRAC	Pre	0.3
S2C2 30062019	BRAC	Pre	0
S3C1 30062019	BRAC	Pre	0
S1C1 09072019	BRAC	Pre	0.08
S1C2 09072019	BRAC	Pre	3
S2C1 09072019	BRAC	Pre	0
S3C1 09072019	BRAC	Pre	0
S1C1 29072019	BRAC	Pre	0
S1C2 29072019	BRAC	Pre	0.8
S2C1 29072019	BRAC	Pre	1.5
S2C2 29072019	BRAC	Pre	2.05
S1C1 30072019	BRAC	Pre	0
S1C2 30072019	BRAC	Pre	0
S2C1 30072019	BRAC	Pre	3.3
S3C1 30072019	BRAC	Pre	3.2
S3C2 30072019	BRAC	Pre	0.2
S1C1 02082019	BRAC	Pre	0.3
S1C2 02082019	BRAC	Pre	10.3
S2C1 02082019	BRAC	Pre	4.1
S1C1 19082019	BRAC	Pre	0.1
S1C2 19082019	BRAC	Pre	0
S2C1 19082019	BRAC	Pre	0
S1C1 29082019	BRAC	Pre	2.4
S1C2 29082019	BRAC	Pre	0.02
S2C1 29082019	BRAC	Pre	0.14
S2C2 29082019	BRAC	Pre	0.74
S1C1 21082019	BRAC	Pre	0.3
S1C2 21082019	BRAC	Pre	1.6
S2C1 21082019	BRAC	Pre	0
S2C2 21082019	BRAC	Pre	3.9
S1C1 01052023	BRAC7560.6e	Pre	0.8
S1C2 22072023	BRAC8524.1g	Pre	7.4
S2C1 22072023	BRAC8524.1g	Pre	0.8
S1C1 23072023	BRAC8524.1h	Pre	0
S1C2 23072023	BRAC8524.1h	Pre	0.25
S2C1 23072023	BRAC8524.1h	Pre	7.18
S1C1 23112023	BRAC8913.1d	Pre	1.8
S1C1 30072023	BRAC8525.1f	Pre	2.7
S2C1 30072023	BRAC8525.1f	Pre	0
S3C1 30072023	BRAC8525.1f	Pre	9.2
S1C1 26092023	BRAC7971.7f	Pre	0.07
S2C1 26092023	BRAC7971.7f	Pre	0.2
S1C1 25092023	BRAC8423.2g	Pre	0
S2C1 25092023	BRAC8423.2g	Pre	1.9
S1C1 19092023	BRAC8423.2f	Pre	1.9
S2C1 19092023	BRAC8423.2f	Pre	0
S3C1 19092023	BRAC8423.2f	Pre	6.35
S2C1 18092023	BRAC7971.7g	Pre	2.4
S1C1 05012024	BRAC8950.1g	Pre	0.07
S1C2 05012024	BRAC8950.1g	Pre	3.8
S1C3 05012024	BRAC8950.1g	Pre	4.74
S1C4 05012024	BRAC8950.1g	Pre	2.9
S1C5 05012024	BRAC8950.1g	Pre	0.95
S1C6 05012024	BRAC8950.1g	Pre	13.25
S1C7 05012024	BRAC8950.1g	Pre	0
S1C1 15012024	BRAC 9060.1h	Pre	9.75
S1C2 15012024	BRAC 9060.1h	Pre	0
S1C3 15012024	BRAC 9060.1h	Pre	5
S1C1 26092023	BRAC7971.7f	agrp	0
S2C1 26092023	BRAC7971.7f	agrp	0
S1C1 25092023	BRAC8423.2g	agrp	0
S2C1 25092023	BRAC8423.2g	agrp	0.2
S1C1 19092023	BRAC8423.2f	agrp	0.3
S2C1 19092023	BRAC8423.2f	agrp	0
S3C1 19092023	BRAC8423.2f	agrp	0
S2C1 18092023	BRAC7971.7g	agrp	0.45
S1C1 21112023	BRAC8700.2h	agrp	0.08
S1C2 21112024	BRAC8700.2h	agrp	0.4
S1C3 21112025	BRAC8700.2h	agrp	0.8
S1C4 21112026	BRAC8700.2h	agrp	0.5
S1C5 21112027	BRAC8700.2h	agrp	0
S1C6 21112028	BRAC8700.2h	agrp	2.7
S1C7 21112029	BRAC8700.2h	agrp	1
S1C3 23102020	JKAM16.1e	Pre	0
S2C1 24102020	JAKM16.1f	Pre	0.93
S1C1 01012020	JKAM3.4g	Pre	0.06
S1C1 29012020	JKAM2.4f	Pre	2.37
S1C2 28102020	JAKM16.1h	Pre	1.3

## Sheet: Extended Fig6c
I_zero_reclassified
Behaviour_6hFD	silent	active
Pre	34	92
agrp	5	10

## Sheet: Extended Fig6d
experiment_day	ID_mouse	Behaviour_6hFD	Vm
S1C1 20012023	JKAM54.2d	Pre	-49.1281
S1C2 20012023	JKAM54.2d	Pre	-50.4978
S1C3 20012023	JKAM54.2d	Pre	-53.0846
S2C4 20012023	JKAM54.2d	Pre	-42.9877
S2C5 20012023	JKAM54.2d	Pre	-55.0556
S1C2 22012023	JKAM54.2b	Pre	-57.8011
S1C3 22012023	JKAM54.2b	Pre	-45.8697
S2C2 22012023	JKAM54.2b	Pre	-51.6959
S1C1 1302202	JKAM55.1k	Pre	-49.4111
S1C2 1302202	JKAM55.1k	Pre	-41.2754
S1C3 1302202	JKAM55.1k	Pre	-41.2284
S1C1 23032023	JKAM55.2i	Pre	-62.5409
S1C2 23032023	JKAM55.2i	Pre	-46.3644
S1C3 23032023	JKAM55.2i	Pre	-58.0532
S1C4 23032023	JKAM55.2i	Pre	-39.2385
S1C1 20042023	JKAM58.1b	Pre	-33.2709
S1C2 20042023	JKAM58.1b	Pre	-46.381
S1C3 20042023	JKAM58.1b	Pre	-41.8918
S1C4 20042023	JKAM58.1b	Pre	-46.3709
S1C5 20042023	JKAM58.1b	Pre	-44.1204
S1C1 26052023	BRAC7921.4e	Pre	-43.2776
S1C2 26052023	BRAC7921.4e	Pre	-64.9494
S1C1 25052023	BRAC7560.6f	Pre	-56.3487
S2C1 25052023	BRAC7560.6f	Pre	-53.118
S3C1 25052023	BRAC7560.6f	Pre	-51.9587
S1C1 17062023	BRAC	Pre	-39.7654
S1C2 17062023	BRAC	Pre	-51.973
S1C3 17062023	BRAC	Pre	-38.6985
S1C1 25062023	BRAC	Pre	-37.8882
S1C2 25062023	BRAC	Pre	-48.1865
S1C3 25062023	BRAC	Pre	-36.5533
S1C4 25062023	BRAC	Pre	-50.4272
S1C5 25062023	BRAC	Pre	-39.8758
S1C6 25062023	BRAC	Pre	-42.3307
S2C1 25062023	BRAC	Pre	-37.0447
S2C2 25062023	BRAC	Pre	-41.149
S1C1 24062023	BRAC	Pre	-47.4946
S1C2 24062023	BRAC	Pre	-39.3687
S1C3 24062023	BRAC	Pre	-45.09
S1C4 24062023	BRAC	Pre	-53.0358
S1C5 24062023	BRAC	Pre	-37.3052
S1C7 24062023	BRAC	Pre	-52.7905
S1C8 24062023	BRAC	Pre	-39.1502
S1C9 24062023	BRAC	Pre	-38.5938
S1C10 2406202	BRAC	Pre	-38.964
S1C11 2406202	BRAC	Pre	-49.5324
S1C12 2406202	BRAC	Pre	-43.5602
S1C13 2406202	BRAC	Pre	-45.2191
S1C2 14062019	BRAC	Pre	-45.3918
S1C1 15062019	BRAC	Pre	-46.3372
S1C2 15062019	BRAC	Pre	-50.2915
S2C1 15062019	BRAC	Pre	-58.4212
S2C2 15062019	BRAC	Pre	-51.1092
S1C1 16062019	BRAC	Pre	-43.6786
S1C2 16062019	BRAC	Pre	-51.9032
S2C3 16062019	BRAC	Pre	-38.4251
S2C4 16062019	BRAC	Pre	-44.6646
S1C1 27062019	BRAC	Pre	-42.3748
S1C2 27062019	BRAC	Pre	-37.4345
S1C1 29062019	BRAC	Pre	-42.9299
S1C2 29062019	BRAC	Pre	-40.1342
S1C1 30602019	BRAC	Pre	-49.9763
S1C2 30602019	BRAC	Pre	-51.1704
S2C2 30062019	BRAC	Pre	-55.6686
S3C1 30062019	BRAC	Pre	-57.8363
S1C1 09072019	BRAC	Pre	-55.445
S1C2 09072019	BRAC	Pre	-46.9684
S2C1 09072019	BRAC	Pre	-59.3499
S3C1 09072019	BRAC	Pre	-58.896
S1C1 29072019	BRAC	Pre	-53.4486
S1C2 29072019	BRAC	Pre	-33.6593
S2C1 29072019	BRAC	Pre	-50.0053
S2C2 29072019	BRAC	Pre	-39.0495
S1C1 30072019	BRAC	Pre	-52.4457
S1C2 30072019	BRAC	Pre	-50.9314
S2C1 30072019	BRAC	Pre	-42.5569
S3C1 30072019	BRAC	Pre	-53.8792
S3C2 30072019	BRAC	Pre	-42.8152
S1C1 02082019	BRAC	Pre	-44.6136
S1C2 02082019	BRAC	Pre	-51.0015
S2C1 02082019	BRAC	Pre	-47.8788
S1C1 19082019	BRAC	Pre	-34.1266
S1C2 19082019	BRAC	Pre	-51.9537
S2C1 19082019	BRAC	Pre	-58.8017
S1C1 29082019	BRAC	Pre	-30.0344
S1C2 29082019	BRAC	Pre	-50.4599
S2C1 29082019	BRAC	Pre	-51.2075
S2C2 29082019	BRAC	Pre	-44.7355
S1C1 21082019	BRAC	Pre	-56.5959
S1C2 21082019	BRAC	Pre	-42.6947
S2C1 21082019	BRAC	Pre	-50.5205
S2C2 21082019	BRAC	Pre	-52.1172
S1C1 01052023	BRAC7560.6e	Pre	-40.9041
S1C2 22072023	BRAC8524.1g	Pre	-42.5557
S2C1 22072023	BRAC8524.1g	Pre	-44.0994
S1C1 23072023	BRAC8524.1h	Pre	-54.9472
S1C2 23072023	BRAC8524.1h	Pre	-48.1053
S2C1 23072023	BRAC8524.1h	Pre	-39.436
S1C1 23112023	BRAC8913.1d	Pre	-42.1894
S1C1 30072023	BRAC8525.1f	Pre	-45.248
S2C1 30072023	BRAC8525.1f	Pre	-47.669
S3C1 30072023	BRAC8525.1f	Pre	-43.249
S1C1 26092023	BRAC7971.7f	Pre	-44.467
S2C1 26092023	BRAC7971.7f	Pre	-39.718
S1C1 25092023	BRAC8423.2g	Pre	-74.348
S2C1 25092023	BRAC8423.2g	Pre	-40.078
S1C1 19092023	BRAC8423.2f	Pre	-30.367
S2C1 19092023	BRAC8423.2f	Pre	-51.992
S3C1 19092023	BRAC8423.2f	Pre	-56.91
S2C1 18092023	BRAC7971.7g	Pre	-35.515
S1C1 05012024	BRAC8950.1g	Pre	-60.6
S1C2 05012024	BRAC8950.1g	Pre	-36.849
S1C3 05012024	BRAC8950.1g	Pre	-33.512
S1C4 05012024	BRAC8950.1g	Pre	-42.221
S1C5 05012024	BRAC8950.1g	Pre	-40.617
S1C6 05012024	BRAC8950.1g	Pre	-45.914
S1C7 05012024	BRAC8950.1g	Pre	-49.357
S1C1 15012024	BRAC 9060.1h	Pre	-41.995
S1C2 15012024	BRAC 9060.1h	Pre	-47.14
S1C3 15012024	BRAC 9060.1h	Pre	-39.776
S1C1 26092023	BRAC7971.7f	agrp	-53.084
S2C1 26092023	BRAC7971.7f	agrp	-31.593
S1C1 25092023	BRAC8423.2g	agrp	-70.9305
S2C1 25092023	BRAC8423.2g	agrp	-37.9726
S1C1 19092023	BRAC8423.2f	agrp	-29.3404
S2C1 19092023	BRAC8423.2f	agrp	-51.9653
S3C1 19092023	BRAC8423.2f	agrp	-79.6127
S2C1 18092023	BRAC7971.7g	agrp	-28.3567
S1C1 21112023	BRAC8700.2h	agrp	-59.6652
S1C2 21112024	BRAC8700.2h	agrp	-39.5167
S1C3 21112025	BRAC8700.2h	agrp	-44.5909
S1C4 21112026	BRAC8700.2h	agrp	-44.2284
S1C5 21112027	BRAC8700.2h	agrp	-51.8604
S1C6 21112028	BRAC8700.2h	agrp	-41.0458
S1C7 21112029	BRAC8700.2h	agrp	-42.5128
S1C3 23102020	JKAM16.1e	Pre	-46.1417
S2C1 24102020	JAKM16.1f	Pre	-43.4083
S1C1 01012020	JKAM3.4g	Pre	-41.1968
S1C1 29012020	JKAM2.4f	Pre	-37.04
S1C2 28102020	JAKM16.1h	Pre	-45.0784

## Sheet: Extended Fig6e
experiment_day	ID_mouse	Behaviour_6hFD	Input_Resistance
S1C1 20012023	JKAM54.2d	Pre	250.107
S1C2 20012023	JKAM54.2d	Pre	122.285
S1C3 20012023	JKAM54.2d	Pre	672.767
S2C4 20012023	JKAM54.2d	Pre	744.864
S2C5 20012023	JKAM54.2d	Pre	627.416
S1C2 22012023	JKAM54.2b	Pre	405.256
S1C3 22012023	JKAM54.2b	Pre	697.065
S2C2 22012023	JKAM54.2b	Pre	693.003
S1C1 1302202	JKAM55.1k	Pre	1064.9
S1C3 1302202	JKAM55.1k	Pre	623.589
S1C1 23032023	JKAM55.2i	Pre	787.8
S1C2 23032023	JKAM55.2i	Pre	1077.81
S1C3 23032023	JKAM55.2i	Pre	653.406
S1C4 23032023	JKAM55.2i	Pre	827.695
S1C1 20042023	JKAM58.1b	Pre	1061.13
S1C2 20042023	JKAM58.1b	Pre	895.932
S1C3 20042023	JKAM58.1b	Pre	1069.14
S1C4 20042023	JKAM58.1b	Pre	794.196
S1C5 20042023	JKAM58.1b	Pre	860.35
S1C2 26052023	BRAC7921.4e	Pre	222.34
S1C1 25052023	BRAC7560.6f	Pre	748.032
S2C1 25052023	BRAC7560.6f	Pre	677.656
S1C2 17062023	BRAC	Pre	745.481
S1C3 17062023	BRAC	Pre	426.335
S1C5 25062023	BRAC	Pre	672.301
S2C1 25062023	BRAC	Pre	737.81
S2C2 25062023	BRAC	Pre	685.616
S1C1 14062019	BRAC	Pre	640.453
S1C2 14062019	BRAC	Pre	620.859
S1C1 15062019	BRAC	Pre	732.998
S1C2 15062019	BRAC	Pre	456.852
S2C1 15062019	BRAC	Pre	621.445
S2C2 15062019	BRAC	Pre	285.794
S1C1 16062019	BRAC	Pre	885.187
S1C2 16062019	BRAC	Pre	544.95
S2C3 16062019	BRAC	Pre	698.929
S2C4 16062019	BRAC	Pre	709.773
S1C1 27062019	BRAC	Pre	644.212
S1C2 27062019	BRAC	Pre	634.895
S1C1 29062019	BRAC	Pre	496.074
S1C2 29062019	BRAC	Pre	162.45
S1C1 30602019	BRAC	Pre	454.15
S1C2 30602019	BRAC	Pre	613.003
S2C2 30062019	BRAC	Pre	456.611
S3C1 30062019	BRAC	Pre	629.612
S1C1 09072019	BRAC	Pre	484.376
S1C2 09072019	BRAC	Pre	629.7
S2C1 09072019	BRAC	Pre	566.866
S3C1 09072019	BRAC	Pre	751.448
S1C1 29072019	BRAC	Pre	773.805
S1C2 29072019	BRAC	Pre	549.103
S2C1 29072019	BRAC	Pre	400.977
S2C2 29072019	BRAC	Pre	440.534
S1C1 30072019	BRAC	Pre	666.481
S1C2 30072019	BRAC	Pre	654.207
S2C1 30072019	BRAC	Pre	729.407
S3C1 30072019	BRAC	Pre	609.351
S3C2 30072019	BRAC	Pre	275.693
S1C1 02082019	BRAC	Pre	229.881
S1C2 02082019	BRAC	Pre	561.429
S2C1 02082019	BRAC	Pre	294.416
S1C1 19082019	BRAC	Pre	330.168
S1C2 19082019	BRAC	Pre	524.05
S2C1 19082019	BRAC	Pre	281.875
S1C1 29082019	BRAC	Pre	784.476
S1C2 29082019	BRAC	Pre	610.666
S2C1 29082019	BRAC	Pre	517.715
S2C2 29082019	BRAC	Pre	728.906
S1C2 21082019	BRAC	Pre	455.788
S2C1 21082019	BRAC	Pre	444.77
S2C2 21082019	BRAC	Pre	499.028
S1C2 22072023	BRAC8524.1g	Pre	346.236
S2C1 22072023	BRAC8524.1g	Pre	898.36
S1C1 23072023	BRAC8524.1h	Pre	304.96
S1C2 23072023	BRAC8524.1h	Pre	858.972
S2C1 23072023	BRAC8524.1h	Pre	649.572
S1C1 23112023	BRAC8913.1d	Pre	734.575
S1C1 30072023	BRAC8525.1f	Pre	232.69
S2C1 30072023	BRAC8525.1f	Pre	154.69
S3C1 30072023	BRAC8525.1f	Pre	636.65
S1C1 26092023	BRAC7971.7f	Pre	545.31
S2C1 26092023	BRAC7971.7f	Pre	795.71
S1C1 25092023	BRAC8423.2g	Pre	72.469
S2C1 25092023	BRAC8423.2g	Pre	738.59
S1C1 19092023	BRAC8423.2f	Pre	913.67
S2C1 19092023	BRAC8423.2f	Pre	868.69
S3C1 19092023	BRAC8423.2f	Pre	741.86
S2C1 18092023	BRAC7971.7g	Pre	728.35
S1C1 05012024	BRAC8950.1g	Pre	559.16
S1C2 05012024	BRAC8950.1g	Pre	405.27
S1C3 05012024	BRAC8950.1g	Pre	846
S1C4 05012024	BRAC8950.1g	Pre	647.61
S1C5 05012024	BRAC8950.1g	Pre	997.68
S1C6 05012024	BRAC8950.1g	Pre	346.16
S1C7 05012024	BRAC8950.1g	Pre	328.07
S1C1 15012024	BRAC 9060.1h	Pre	621.06
S1C2 15012024	BRAC 9060.1h	Pre	998.89
S1C3 15012024	BRAC 9060.1h	Pre	697.9
S1C1 26092023	BRAC7971.7f	agrp	387.695
S2C1 26092023	BRAC7971.7f	agrp	883.763
S1C1 25092023	BRAC8423.2g	agrp	151.5
S2C1 25092023	BRAC8423.2g	agrp	719.016
S1C1 19092023	BRAC8423.2f	agrp	731.16
S2C1 19092023	BRAC8423.2f	agrp	662.472
S3C1 19092023	BRAC8423.2f	agrp	407.535
S2C1 18092023	BRAC7971.7g	agrp	786.544
S1C1 21112023	BRAC8700.2h	agrp	674.584
S1C2 21112024	BRAC8700.2h	agrp	734.848
S1C3 21112025	BRAC8700.2h	agrp	687.887
S1C4 21112026	BRAC8700.2h	agrp	840.085
S1C5 21112027	BRAC8700.2h	agrp	790.535
S1C6 21112028	BRAC8700.2h	agrp	692.72
S1C7 21112029	BRAC8700.2h	agrp	778.155
S1C3 23102020	JKAM16.1e	Pre	712.777
S2C1 24102020	JAKM16.1f	Pre	1038.72
S1C1 01012020	JKAM3.4g	Pre	1064.11
S1C1 29012020	JKAM2.4f	Pre	1223.79
S1C2 28102020	JAKM16.1h	Pre	551.943

## Sheet: Extended Fig6f
experiment_day	ID_mouse	Behaviour_6hFD	Ih_at_-120mV
S1C1 20012023	JKAM54.2d	Pre	7.63
S1C2 20012023	JKAM54.2d	Pre	23.04
S1C3 20012023	JKAM54.2d	Pre	0
S2C4 20012023	JKAM54.2d	Pre	0
S2C5 20012023	JKAM54.2d	Pre	17.15
S1C2 22012023	JKAM54.2b	Pre	2.12
S1C3 22012023	JKAM54.2b	Pre	7.93
S2C2 22012023	JKAM54.2b	Pre	0
S1C1 1302202	JKAM55.1k	Pre	1.83
S1C3 1302202	JKAM55.1k	Pre	19.53
S1C1 23032023	JKAM55.2i	Pre	5.8
S1C2 23032023	JKAM55.2i	Pre	3.54
S1C3 23032023	JKAM55.2i	Pre	10.56
S1C4 23032023	JKAM55.2i	Pre	0
S1C1 20042023	JKAM58.1b	Pre	3.5
S1C2 20042023	JKAM58.1b	Pre	2.1
S1C3 20042023	JKAM58.1b	Pre	0
S1C4 20042023	JKAM58.1b	Pre	0
S1C5 20042023	JKAM58.1b	Pre	0
S1C1 25052023	BRAC7560.6f	Pre	0
S2C1 25052023	BRAC7560.6f	Pre	0
S3C1 25052023	BRAC7560.6f	Pre	16.9
S1C2 17062023	BRAC	Pre	0
S1C3 17062023	BRAC	Pre	13.8
S1C5 25062023	BRAC	Pre	9.12
S2C1 25062023	BRAC	Pre	9.92
S2C2 25062023	BRAC	Pre	5.1
S1C1 14062019	BRAC	Pre	19.59
S1C2 14062019	BRAC	Pre	12.5
S1C1 15062019	BRAC	Pre	12.42
S1C2 15062019	BRAC	Pre	10.71
S2C1 15062019	BRAC	Pre	2
S2C2 15062019	BRAC	Pre	13
S1C1 16062019	BRAC	Pre	9.89
S1C2 16062019	BRAC	Pre	6.81
S2C3 16062019	BRAC	Pre	0
S2C4 16062019	BRAC	Pre	0
S1C1 27062019	BRAC	Pre	4.43
S1C2 27062019	BRAC	Pre	0
S1C1 29062019	BRAC	Pre	21.61
S1C2 29062019	BRAC	Pre	12
S1C1 30602019	BRAC	Pre	16.94
S1C2 30602019	BRAC	Pre	0
S2C2 30062019	BRAC	Pre	19.5
S3C1 30062019	BRAC	Pre	0
S1C1 09072019	BRAC	Pre	7.51
S1C2 09072019	BRAC	Pre	0
S2C1 09072019	BRAC	Pre	0
S3C1 09072019	BRAC	Pre	9.8
S1C1 29072019	BRAC	Pre	2.62
S1C2 29072019	BRAC	Pre	3.63
S2C1 29072019	BRAC	Pre	11
S2C2 29072019	BRAC	Pre	3.54
S1C1 30072019	BRAC	Pre	16.72
S1C2 30072019	BRAC	Pre	9.83
S2C1 30072019	BRAC	Pre	15.63
S3C1 30072019	BRAC	Pre	0
S3C2 30072019	BRAC	Pre	6.5
S1C1 02082019	BRAC	Pre	19.1
S1C2 02082019	BRAC	Pre	0
S2C1 02082019	BRAC	Pre	3.75
S1C1 19082019	BRAC	Pre	13
S1C2 19082019	BRAC	Pre	0
S2C1 19082019	BRAC	Pre	0
S1C1 29082019	BRAC	Pre	8.42
S1C2 29082019	BRAC	Pre	7.14
S2C1 29082019	BRAC	Pre	14.53
S2C2 29082019	BRAC	Pre	6.71
S1C2 21082019	BRAC	Pre	0
S2C1 21082019	BRAC	Pre	9.46
S2C2 21082019	BRAC	Pre	1.43
S1C2 22072023	BRAC8524.1g	Pre	8.7
S2C1 22072023	BRAC8524.1g	Pre	5.7
S1C1 23072023	BRAC8524.1h	Pre	4.15
S1C2 23072023	BRAC8524.1h	Pre	8.3
S2C1 23072023	BRAC8524.1h	Pre	15.5
S1C1 23112023	BRAC8913.1d	Pre	0
S1C1 30072023	BRAC8525.1f	Pre	16.1
S2C1 30072023	BRAC8525.1f	Pre	4.46
S3C1 30072023	BRAC8525.1f	Pre	14.5
S1C1 26092023	BRAC7971.7f	Pre	3.8
S2C1 26092023	BRAC7971.7f	Pre	2.4
S1C1 25092023	BRAC8423.2g	Pre	6.2
S2C1 25092023	BRAC8423.2g	Pre	8.6
S1C1 19092023	BRAC8423.2f	Pre	10.8
S2C1 19092023	BRAC8423.2f	Pre	0
S3C1 19092023	BRAC8423.2f	Pre	7.8
S2C1 18092023	BRAC7971.7g	Pre	9.2
S1C1 05012024	BRAC8950.1g	Pre	9
S1C2 05012024	BRAC8950.1g	Pre	0
S1C3 05012024	BRAC8950.1g	Pre	2.84
S1C4 05012024	BRAC8950.1g	Pre	12.44
S1C5 05012024	BRAC8950.1g	Pre	0
S1C6 05012024	BRAC8950.1g	Pre	11.1
S1C7 05012024	BRAC8950.1g	Pre	0
S1C1 15012024	BRAC 9060.1h	Pre	0.85
S1C2 15012024	BRAC 9060.1h	Pre	4.18
S1C3 15012024	BRAC 9060.1h	Pre	8
S1C1 26092023	BRAC7971.7f	agrp	3.4
S2C1 26092023	BRAC7971.7f	agrp	3.81
S1C1 25092023	BRAC8423.2g	agrp	3.6
S2C1 25092023	BRAC8423.2g	agrp	9.55
S1C1 19092023	BRAC8423.2f	agrp	3.75
S2C1 19092023	BRAC8423.2f	agrp	0
S3C1 19092023	BRAC8423.2f	agrp	2.08
S2C1 18092023	BRAC7971.7g	agrp	10.2
S1C1 21112023	BRAC8700.2h	agrp	0
S1C2 21112024	BRAC8700.2h	agrp	0
S1C3 21112025	BRAC8700.2h	agrp	4
S1C4 21112026	BRAC8700.2h	agrp	0
S1C5 21112027	BRAC8700.2h	agrp	0
S1C6 21112028	BRAC8700.2h	agrp	4.61
S1C7 21112029	BRAC8700.2h	agrp	0
S1C3 23102020	JKAM16.1e	Pre	5.8
S2C1 24102020	JAKM16.1f	Pre	9.19
S1C1 01012020	JKAM3.4g	Pre	6.26
S1C1 29012020	JKAM2.4f	Pre	15.96
S1C2 28102020	JAKM16.1h	Pre	0

## Sheet: Extended Fig6h
experiment_day	ID_mouse	Behaviour_6hFD	Firing_freq_(Hz)_I0
S1C1 20012023	JKAM54.2d	Pre	0.31
S1C2 20012023	JKAM54.2d	Pre	0.03
S1C3 20012023	JKAM54.2d	Pre	0
S2C4 20012023	JKAM54.2d	Pre	2.52
S2C5 20012023	JKAM54.2d	Pre	0
S1C2 22012023	JKAM54.2b	Pre	0
S1C3 22012023	JKAM54.2b	Pre	0.44
S2C2 22012023	JKAM54.2b	Pre	0.41
S1C1 1302202	JKAM55.1k	Pre	0.1
S1C2 1302202	JKAM55.1k	Pre	0.47
S1C3 1302202	JKAM55.1k	Pre	1.87
S1C1 23032023	JKAM55.2i	Pre	0
S1C2 23032023	JKAM55.2i	Pre	0.15
S1C3 23032023	JKAM55.2i	Pre	0
S1C4 23032023	JKAM55.2i	Pre	0.35
S1C1 20042023	JKAM58.1b	Pre	0.7
S1C2 20042023	JKAM58.1b	Pre	7.6
S1C3 20042023	JKAM58.1b	Pre	2
S1C4 20042023	JKAM58.1b	Pre	0
S1C5 20042023	JKAM58.1b	Pre	2.5
S1C1 26052023	BRAC7921.4e	Pre	2.6
S1C2 26052023	BRAC7921.4e	Pre	0
S1C1 25052023	BRAC7560.6f	Pre	0
S2C1 25052023	BRAC7560.6f	Pre	0
S3C1 25052023	BRAC7560.6f	Pre	0
S1C1 17062023	BRAC	Pre	0.3
S1C2 17062023	BRAC	Pre	0
S1C3 17062023	BRAC	Pre	0.8
S1C1 25062023	BRAC	Pre	0.43
S1C2 25062023	BRAC	Pre	0
S1C3 25062023	BRAC	Pre	0.48
S1C4 25062023	BRAC	Pre	0.07
S1C5 25062023	BRAC	Pre	2.78
S1C6 25062023	BRAC	Pre	1.3
S2C1 25062023	BRAC	Pre	4.8
S2C2 25062023	BRAC	Pre	15.1
S1C1 24062023	BRAC	Pre	5.76
S1C2 24062023	BRAC	Pre	6.4
S1C3 24062023	BRAC	Pre	1
S1C4 24062023	BRAC	Pre	1.6
S1C5 24062023	BRAC	Pre	0.2
S1C7 24062023	BRAC	Pre	0
S1C8 24062023	BRAC	Pre	0.42
S1C9 24062023	BRAC	Pre	2.92
S1C10 2406202	BRAC	Pre	2.32
S1C11 2406202	BRAC	Pre	0.1
S1C12 2406202	BRAC	Pre	7.73
S1C13 2406202	BRAC	Pre	0
S1C1 14062019	BRAC	Pre	2.8
S1C2 14062019	BRAC	Pre	0.06
S1C1 15062019	BRAC	Pre	1.2
S1C2 15062019	BRAC	Pre	6.9
S2C1 15062019	BRAC	Pre	0
S2C2 15062019	BRAC	Pre	0
S1C1 16062019	BRAC	Pre	0.02
S1C2 16062019	BRAC	Pre	1.1
S2C3 16062019	BRAC	Pre	3.8
S2C4 16062019	BRAC	Pre	0.7
S1C1 27062019	BRAC	Pre	0.2
S1C2 27062019	BRAC	Pre	9.9
S1C1 29062019	BRAC	Pre	1.6
S1C2 29062019	BRAC	Pre	5.1
S1C1 30602019	BRAC	Pre	1.25
S1C2 30602019	BRAC	Pre	0.3
S2C2 30062019	BRAC	Pre	0
S3C1 30062019	BRAC	Pre	0
S1C1 09072019	BRAC	Pre	0.08
S1C2 09072019	BRAC	Pre	3
S2C1 09072019	BRAC	Pre	0
S3C1 09072019	BRAC	Pre	0
S1C1 29072019	BRAC	Pre	0
S1C2 29072019	BRAC	Pre	0.8
S2C1 29072019	BRAC	Pre	1.5
S2C2 29072019	BRAC	Pre	2.05
S1C1 30072019	BRAC	Pre	0
S1C2 30072019	BRAC	Pre	0
S2C1 30072019	BRAC	Pre	3.3
S3C1 30072019	BRAC	Pre	3.2
S3C2 30072019	BRAC	Pre	0.2
S1C1 02082019	BRAC	Pre	0.3
S1C2 02082019	BRAC	Pre	10.3
S2C1 02082019	BRAC	Pre	4.1
S1C1 19082019	BRAC	Pre	0.1
S1C2 19082019	BRAC	Pre	0
S2C1 19082019	BRAC	Pre	0
S1C1 29082019	BRAC	Pre	2.4
S1C2 29082019	BRAC	Pre	0.02
S2C1 29082019	BRAC	Pre	0.14
S2C2 29082019	BRAC	Pre	0.74
S1C1 21082019	BRAC	Pre	0.3
S1C2 21082019	BRAC	Pre	1.6
S2C1 21082019	BRAC	Pre	0
S2C2 21082019	BRAC	Pre	3.9
S1C1 01052023	BRAC7560.6e	Pre	0.8
S1C2 22072023	BRAC8524.1g	Pre	7.4
S2C1 22072023	BRAC8524.1g	Pre	0.8
S1C1 23072023	BRAC8524.1h	Pre	0
S1C2 23072023	BRAC8524.1h	Pre	0.25
S2C1 23072023	BRAC8524.1h	Pre	7.18
S1C1 23112023	BRAC8913.1d	Pre	1.8
S1C1 30072023	BRAC8525.1f	Pre	2.7
S2C1 30072023	BRAC8525.1f	Pre	0
S3C1 30072023	BRAC8525.1f	Pre	9.2
S1C1 26092023	BRAC7971.7f	Pre	0.07
S2C1 26092023	BRAC7971.7f	Pre	0.2
S1C1 25092023	BRAC8423.2g	Pre	0
S2C1 25092023	BRAC8423.2g	Pre	1.9
S1C1 19092023	BRAC8423.2f	Pre	1.9
S2C1 19092023	BRAC8423.2f	Pre	0
S3C1 19092023	BRAC8423.2f	Pre	6.35
S2C1 18092023	BRAC7971.7g	Pre	2.4
S1C1 05012024	BRAC8950.1g	Pre	0.07
S1C2 05012024	BRAC8950.1g	Pre	3.8
S1C3 05012024	BRAC8950.1g	Pre	4.74
S1C4 05012024	BRAC8950.1g	Pre	2.9
S1C5 05012024	BRAC8950.1g	Pre	0.95
S1C6 05012024	BRAC8950.1g	Pre	13.25
S1C7 05012024	BRAC8950.1g	Pre	0
S1C1 15012024	BRAC 9060.1h	Pre	9.75
S1C2 15012024	BRAC 9060.1h	Pre	0
S1C3 15012024	BRAC 9060.1h	Pre	5
S1C6 23112023	BRAC8913.1d	npy_100	0
S1C1 29112023	BRAC8231.8c	npy_100	0
S1C2 29112023	BRAC8231.8c	npy_100	0
S1C3 29112023	BRAC8231.8c	npy_100	0
S1C1 11122023	BRAC8950.1f	npy_100	0
S1C2 11122023	BRAC8950.1f	npy_100	0.03
S1C3 11122023	BRAC8950.1f	npy_100	0.7
S1C3 13022024	BRAC8644.5e	npy_100	2.63
S1C4 13022024	BRAC8644.5e	npy_100	1.43
S1C5 13022024	BRAC8644.5e	npy_100	0
S1C6 13022025	BRAC8644.5e	npy_100	0
S1C3 23102020	JKAM16.1e	Pre	0
S2C1 24102020	JAKM16.1f	Pre	0.93
S1C1 01012020	JKAM3.4g	Pre	0.06
S1C1 29012020	JKAM2.4f	Pre	2.37
S1C2 28102020	JAKM16.1h	Pre	1.3

## Sheet: Extended Fig6i
I_zero_reclassified
Behaviour_6hFD	silent	active
Pre	34	92
npy	7	4

## Sheet: Extended Fig6j
experiment_day	ID_mouse	Behaviour_6hFD	Vm
S1C1 20012023	JKAM54.2d	Pre	-49.1281
S1C2 20012023	JKAM54.2d	Pre	-50.4978
S1C3 20012023	JKAM54.2d	Pre	-53.0846
S2C4 20012023	JKAM54.2d	Pre	-42.9877
S2C5 20012023	JKAM54.2d	Pre	-55.0556
S1C2 22012023	JKAM54.2b	Pre	-57.8011
S1C3 22012023	JKAM54.2b	Pre	-45.8697
S2C2 22012023	JKAM54.2b	Pre	-51.6959
S1C1 1302202	JKAM55.1k	Pre	-49.4111
S1C2 1302202	JKAM55.1k	Pre	-41.2754
S1C3 1302202	JKAM55.1k	Pre	-41.2284
S1C1 23032023	JKAM55.2i	Pre	-62.5409
S1C2 23032023	JKAM55.2i	Pre	-46.3644
S1C3 23032023	JKAM55.2i	Pre	-58.0532
S1C4 23032023	JKAM55.2i	Pre	-39.2385
S1C1 20042023	JKAM58.1b	Pre	-33.2709
S1C2 20042023	JKAM58.1b	Pre	-46.381
S1C3 20042023	JKAM58.1b	Pre	-41.8918
S1C4 20042023	JKAM58.1b	Pre	-46.3709
S1C5 20042023	JKAM58.1b	Pre	-44.1204
S1C1 26052023	BRAC7921.4e	Pre	-43.2776
S1C2 26052023	BRAC7921.4e	Pre	-64.9494
S1C1 25052023	BRAC7560.6f	Pre	-56.3487
S2C1 25052023	BRAC7560.6f	Pre	-53.118
S3C1 25052023	BRAC7560.6f	Pre	-51.9587
S1C1 17062023	BRAC	Pre	-39.7654
S1C2 17062023	BRAC	Pre	-51.973
S1C3 17062023	BRAC	Pre	-38.6985
S1C1 25062023	BRAC	Pre	-37.8882
S1C2 25062023	BRAC	Pre	-48.1865
S1C3 25062023	BRAC	Pre	-36.5533
S1C4 25062023	BRAC	Pre	-50.4272
S1C5 25062023	BRAC	Pre	-39.8758
S1C6 25062023	BRAC	Pre	-42.3307
S2C1 25062023	BRAC	Pre	-37.0447
S2C2 25062023	BRAC	Pre	-41.149
S1C1 24062023	BRAC	Pre	-47.4946
S1C2 24062023	BRAC	Pre	-39.3687
S1C3 24062023	BRAC	Pre	-45.09
S1C4 24062023	BRAC	Pre	-53.0358
S1C5 24062023	BRAC	Pre	-37.3052
S1C7 24062023	BRAC	Pre	-52.7905
S1C8 24062023	BRAC	Pre	-39.1502
S1C9 24062023	BRAC	Pre	-38.5938
S1C10 2406202	BRAC	Pre	-38.964
S1C11 2406202	BRAC	Pre	-49.5324
S1C12 2406202	BRAC	Pre	-43.5602
S1C13 2406202	BRAC	Pre	-45.2191
S1C2 14062019	BRAC	Pre	-45.3918
S1C1 15062019	BRAC	Pre	-46.3372
S1C2 15062019	BRAC	Pre	-50.2915
S2C1 15062019	BRAC	Pre	-58.4212
S2C2 15062019	BRAC	Pre	-51.1092
S1C1 16062019	BRAC	Pre	-43.6786
S1C2 16062019	BRAC	Pre	-51.9032
S2C3 16062019	BRAC	Pre	-38.4251
S2C4 16062019	BRAC	Pre	-44.6646
S1C1 27062019	BRAC	Pre	-42.3748
S1C2 27062019	BRAC	Pre	-37.4345
S1C1 29062019	BRAC	Pre	-42.9299
S1C2 29062019	BRAC	Pre	-40.1342
S1C1 30602019	BRAC	Pre	-49.9763
S1C2 30602019	BRAC	Pre	-51.1704
S2C2 30062019	BRAC	Pre	-55.6686
S3C1 30062019	BRAC	Pre	-57.8363
S1C1 09072019	BRAC	Pre	-55.445
S1C2 09072019	BRAC	Pre	-46.9684
S2C1 09072019	BRAC	Pre	-59.3499
S3C1 09072019	BRAC	Pre	-58.896
S1C1 29072019	BRAC	Pre	-53.4486
S1C2 29072019	BRAC	Pre	-33.6593
S2C1 29072019	BRAC	Pre	-50.0053
S2C2 29072019	BRAC	Pre	-39.0495
S1C1 30072019	BRAC	Pre	-52.4457
S1C2 30072019	BRAC	Pre	-50.9314
S2C1 30072019	BRAC	Pre	-42.5569
S3C1 30072019	BRAC	Pre	-53.8792
S3C2 30072019	BRAC	Pre	-42.8152
S1C1 02082019	BRAC	Pre	-44.6137
S1C2 02082019	BRAC	Pre	-51.0015
S2C1 02082019	BRAC	Pre	-47.8788
S1C1 19082019	BRAC	Pre	-34.1266
S1C2 19082019	BRAC	Pre	-51.9537
S2C1 19082019	BRAC	Pre	-58.8017
S1C1 29082019	BRAC	Pre	-30.0344
S1C2 29082019	BRAC	Pre	-50.4599
S2C1 29082019	BRAC	Pre	-51.2075
S2C2 29082019	BRAC	Pre	-44.7355
S1C1 21082019	BRAC	Pre	-56.5959
S1C2 21082019	BRAC	Pre	-42.6947
S2C1 21082019	BRAC	Pre	-50.5205
S2C2 21082019	BRAC	Pre	-52.1172
S1C1 01052023	BRAC7560.6e	Pre	-40.9041
S1C2 22072023	BRAC8524.1g	Pre	-42.5557
S2C1 22072023	BRAC8524.1g	Pre	-44.0994
S1C1 23072023	BRAC8524.1h	Pre	-54.9472
S1C2 23072023	BRAC8524.1h	Pre	-48.1053
S2C1 23072023	BRAC8524.1h	Pre	-39.436
S1C1 23112023	BRAC8913.1d	Pre	-42.1894
S1C1 30072023	BRAC8525.1f	Pre	-45.248
S2C1 30072023	BRAC8525.1f	Pre	-47.669
S3C1 30072023	BRAC8525.1f	Pre	-43.249
S1C1 26092023	BRAC7971.7f	Pre	-44.467
S2C1 26092023	BRAC7971.7f	Pre	-39.718
S1C1 25092023	BRAC8423.2g	Pre	-74.348
S2C1 25092023	BRAC8423.2g	Pre	-40.078
S1C1 19092023	BRAC8423.2f	Pre	-30.367
S2C1 19092023	BRAC8423.2f	Pre	-51.992
S3C1 19092023	BRAC8423.2f	Pre	-56.91
S2C1 18092023	BRAC7971.7g	Pre	-35.515
S1C1 05012024	BRAC8950.1g	Pre	-60.6
S1C2 05012024	BRAC8950.1g	Pre	-36.849
S1C3 05012024	BRAC8950.1g	Pre	-33.512
S1C4 05012024	BRAC8950.1g	Pre	-42.221
S1C5 05012024	BRAC8950.1g	Pre	-40.617
S1C6 05012024	BRAC8950.1g	Pre	-45.914
S1C7 05012024	BRAC8950.1g	Pre	-49.357
S1C1 15012024	BRAC 9060.1h	Pre	-41.995
S1C2 15012024	BRAC 9060.1h	Pre	-47.14
S1C3 15012024	BRAC 9060.1h	Pre	-39.776
S1C6 23112023	BRAC8913.1d	npy_100	-57.748
S1C1 29112023	BRAC8231.8c	npy_100	-40.1622
S1C2 29112023	BRAC8231.8c	npy_100	-65.2005
S1C3 29112023	BRAC8231.8c	npy_100	-51.2751
S1C1 11122023	BRAC8950.1f	npy_100	-49.2414
S1C2 11122023	BRAC8950.1f	npy_100	-35.7878
S1C3 11122023	BRAC8950.1f	npy_100	-38.194
S1C3 13022024	BRAC8644.5e	npy_100	-41.6365
S1C4 13022024	BRAC8644.5e	npy_100	-47.8657
S1C5 13022024	BRAC8644.5e	npy_100	-48.1313
S1C6 13022025	BRAC8644.5e	npy_100	-50.8678
S1C3 23102020	JKAM16.1e	Pre	-46.1417
S2C1 24102020	JAKM16.1f	Pre	-43.4083
S1C1 01012020	JKAM3.4g	Pre	-41.1968
S1C1 29012020	JKAM2.4f	Pre	-37.04
S1C2 28102020	JAKM16.1h	Pre	-45.0784

## Sheet: Extended Fig6k
experiment_day	ID_mouse	Behaviour_6hFD	Input_Resistance
S1C1 20012023	JKAM54.2d	Pre	250.107
S1C2 20012023	JKAM54.2d	Pre	122.285
S1C3 20012023	JKAM54.2d	Pre	672.767
S2C4 20012023	JKAM54.2d	Pre	744.864
S2C5 20012023	JKAM54.2d	Pre	627.416
S1C2 22012023	JKAM54.2b	Pre	405.256
S1C3 22012023	JKAM54.2b	Pre	697.065
S2C2 22012023	JKAM54.2b	Pre	693.003
S1C1 1302202	JKAM55.1k	Pre	1064.9
S1C3 1302202	JKAM55.1k	Pre	623.589
S1C1 23032023	JKAM55.2i	Pre	787.8
S1C2 23032023	JKAM55.2i	Pre	1077.81
S1C3 23032023	JKAM55.2i	Pre	653.406
S1C4 23032023	JKAM55.2i	Pre	827.695
S1C1 20042023	JKAM58.1b	Pre	1061.13
S1C2 20042023	JKAM58.1b	Pre	895.932
S1C3 20042023	JKAM58.1b	Pre	1069.14
S1C4 20042023	JKAM58.1b	Pre	794.196
S1C5 20042023	JKAM58.1b	Pre	860.35
S1C2 26052023	BRAC7921.4e	Pre	222.34
S1C1 25052023	BRAC7560.6f	Pre	748.032
S2C1 25052023	BRAC7560.6f	Pre	677.656
S1C2 17062023	BRAC	Pre	745.481
S1C3 17062023	BRAC	Pre	426.335
S1C5 25062023	BRAC	Pre	672.301
S2C1 25062023	BRAC	Pre	737.81
S2C2 25062023	BRAC	Pre	685.616
S1C1 14062019	BRAC	Pre	640.453
S1C2 14062019	BRAC	Pre	620.859
S1C1 15062019	BRAC	Pre	732.998
S1C2 15062019	BRAC	Pre	456.852
S2C1 15062019	BRAC	Pre	621.445
S2C2 15062019	BRAC	Pre	285.794
S1C1 16062019	BRAC	Pre	885.187
S1C2 16062019	BRAC	Pre	544.95
S2C3 16062019	BRAC	Pre	698.929
S2C4 16062019	BRAC	Pre	709.773
S1C1 27062019	BRAC	Pre	644.212
S1C2 27062019	BRAC	Pre	634.895
S1C1 29062019	BRAC	Pre	496.074
S1C2 29062019	BRAC	Pre	162.45
S1C1 30602019	BRAC	Pre	454.15
S1C2 30602019	BRAC	Pre	613.003
S2C2 30062019	BRAC	Pre	456.611
S3C1 30062019	BRAC	Pre	629.612
S1C1 09072019	BRAC	Pre	484.376
S1C2 09072019	BRAC	Pre	629.7
S2C1 09072019	BRAC	Pre	566.866
S3C1 09072019	BRAC	Pre	751.448
S1C1 29072019	BRAC	Pre	773.805
S1C2 29072019	BRAC	Pre	549.103
S2C1 29072019	BRAC	Pre	400.977
S2C2 29072019	BRAC	Pre	440.534
S1C1 30072019	BRAC	Pre	666.481
S1C2 30072019	BRAC	Pre	654.207
S2C1 30072019	BRAC	Pre	729.407
S3C1 30072019	BRAC	Pre	609.351
S3C2 30072019	BRAC	Pre	275.693
S1C1 02082019	BRAC	Pre	229.881
S1C2 02082019	BRAC	Pre	561.429
S2C1 02082019	BRAC	Pre	294.416
S1C1 19082019	BRAC	Pre	330.168
S1C2 19082019	BRAC	Pre	524.05
S2C1 19082019	BRAC	Pre	281.875
S1C1 29082019	BRAC	Pre	784.476
S1C2 29082019	BRAC	Pre	610.666
S2C1 29082019	BRAC	Pre	517.715
S2C2 29082019	BRAC	Pre	728.906
S1C2 21082019	BRAC	Pre	455.788
S2C1 21082019	BRAC	Pre	444.77
S2C2 21082019	BRAC	Pre	499.028
S1C2 22072023	BRAC8524.1g	Pre	346.236
S2C1 22072023	BRAC8524.1g	Pre	898.36
S1C1 23072023	BRAC8524.1h	Pre	304.96
S1C2 23072023	BRAC8524.1h	Pre	858.972
S2C1 23072023	BRAC8524.1h	Pre	649.572
S1C1 23112023	BRAC8913.1d	Pre	734.575
S1C1 30072023	BRAC8525.1f	Pre	232.69
S2C1 30072023	BRAC8525.1f	Pre	154.69
S3C1 30072023	BRAC8525.1f	Pre	636.65
S1C1 26092023	BRAC7971.7f	Pre	545.31
S2C1 26092023	BRAC7971.7f	Pre	795.71
S1C1 25092023	BRAC8423.2g	Pre	72.469
S2C1 25092023	BRAC8423.2g	Pre	738.59
S1C1 19092023	BRAC8423.2f	Pre	913.67
S2C1 19092023	BRAC8423.2f	Pre	868.69
S3C1 19092023	BRAC8423.2f	Pre	741.86
S2C1 18092023	BRAC7971.7g	Pre	728.35
S1C1 05012024	BRAC8950.1g	Pre	559.16
S1C2 05012024	BRAC8950.1g	Pre	405.27
S1C3 05012024	BRAC8950.1g	Pre	846
S1C4 05012024	BRAC8950.1g	Pre	647.61
S1C5 05012024	BRAC8950.1g	Pre	997.68
S1C6 05012024	BRAC8950.1g	Pre	346.16
S1C7 05012024	BRAC8950.1g	Pre	328.07
S1C1 15012024	BRAC 9060.1h	Pre	621.06
S1C2 15012024	BRAC 9060.1h	Pre	998.89
S1C3 15012024	BRAC 9060.1h	Pre	697.9
S1C6 23112023	BRAC8913.1d	npy_100	856.686
S1C1 29112023	BRAC8231.8c	npy_100	821.172
S1C2 29112023	BRAC8231.8c	npy_100	542.12
S1C3 29112023	BRAC8231.8c	npy_100	704.366
S1C1 11122023	BRAC8950.1f	npy_100	880.398
S1C2 11122023	BRAC8950.1f	npy_100	666.272
S1C3 11122023	BRAC8950.1f	npy_100	1136.93
S1C3 13022024	BRAC8644.5e	npy_100	447.741
S1C4 13022024	BRAC8644.5e	npy_100	174.046
S1C5 13022024	BRAC8644.5e	npy_100	128.92
S1C6 13022025	BRAC8644.5e	npy_100	367.056
S1C3 23102020	JKAM16.1e	Pre	712.777
S2C1 24102020	JAKM16.1f	Pre	1038.72
S1C1 01012020	JKAM3.4g	Pre	1064.11
S1C1 29012020	JKAM2.4f	Pre	1223.79
S1C2 28102020	JAKM16.1h	Pre	551.943

## Sheet: Extended FIg6l
experiment_day	ID_mouse	Behaviour_6hFD	Ih_at_-120mV
S1C1 20012023	JKAM54.2d	Pre	7.63
S1C2 20012023	JKAM54.2d	Pre	23.04
S1C3 20012023	JKAM54.2d	Pre	0
S2C4 20012023	JKAM54.2d	Pre	0
S2C5 20012023	JKAM54.2d	Pre	17.15
S1C2 22012023	JKAM54.2b	Pre	2.12
S1C3 22012023	JKAM54.2b	Pre	7.93
S2C2 22012023	JKAM54.2b	Pre	0
S1C1 1302202	JKAM55.1k	Pre	1.83
S1C3 1302202	JKAM55.1k	Pre	19.53
S1C1 23032023	JKAM55.2i	Pre	5.8
S1C2 23032023	JKAM55.2i	Pre	3.54
S1C3 23032023	JKAM55.2i	Pre	10.56
S1C4 23032023	JKAM55.2i	Pre	0
S1C1 20042023	JKAM58.1b	Pre	3.5
S1C2 20042023	JKAM58.1b	Pre	2.1
S1C3 20042023	JKAM58.1b	Pre	0
S1C4 20042023	JKAM58.1b	Pre	0
S1C5 20042023	JKAM58.1b	Pre	0
S1C1 25052023	BRAC7560.6f	Pre	0
S2C1 25052023	BRAC7560.6f	Pre	0
S3C1 25052023	BRAC7560.6f	Pre	16.9
S1C2 17062023	BRAC	Pre	0
S1C3 17062023	BRAC	Pre	13.8
S1C5 25062023	BRAC	Pre	9.12
S2C1 25062023	BRAC	Pre	9.92
S2C2 25062023	BRAC	Pre	5.1
S1C1 14062019	BRAC	Pre	19.59
S1C2 14062019	BRAC	Pre	12.5
S1C1 15062019	BRAC	Pre	12.42
S1C2 15062019	BRAC	Pre	10.71
S2C1 15062019	BRAC	Pre	2
S2C2 15062019	BRAC	Pre	13
S1C1 16062019	BRAC	Pre	9.89
S1C2 16062019	BRAC	Pre	6.81
S2C3 16062019	BRAC	Pre	0
S2C4 16062019	BRAC	Pre	0
S1C1 27062019	BRAC	Pre	4.43
S1C2 27062019	BRAC	Pre	0
S1C1 29062019	BRAC	Pre	21.61
S1C2 29062019	BRAC	Pre	12
S1C1 30602019	BRAC	Pre	16.94
S1C2 30602019	BRAC	Pre	0
S2C2 30062019	BRAC	Pre	19.5
S3C1 30062019	BRAC	Pre	0
S1C1 09072019	BRAC	Pre	7.51
S1C2 09072019	BRAC	Pre	0
S2C1 09072019	BRAC	Pre	0
S3C1 09072019	BRAC	Pre	9.8
S1C1 29072019	BRAC	Pre	2.62
S1C2 29072019	BRAC	Pre	3.63
S2C1 29072019	BRAC	Pre	11
S2C2 29072019	BRAC	Pre	3.54
S1C1 30072019	BRAC	Pre	16.72
S1C2 30072019	BRAC	Pre	9.83
S2C1 30072019	BRAC	Pre	15.63
S3C1 30072019	BRAC	Pre	0
S3C2 30072019	BRAC	Pre	6.5
S1C1 02082019	BRAC	Pre	19.1
S1C2 02082019	BRAC	Pre	0
S2C1 02082019	BRAC	Pre	3.75
S1C1 19082019	BRAC	Pre	13
S1C2 19082019	BRAC	Pre	0
S2C1 19082019	BRAC	Pre	0
S1C1 29082019	BRAC	Pre	8.42
S1C2 29082019	BRAC	Pre	7.14
S2C1 29082019	BRAC	Pre	14.53
S2C2 29082019	BRAC	Pre	6.71
S1C2 21082019	BRAC	Pre	0
S2C1 21082019	BRAC	Pre	9.46
S2C2 21082019	BRAC	Pre	1.43
S1C2 22072023	BRAC8524.1g	Pre	8.7
S2C1 22072023	BRAC8524.1g	Pre	5.7
S1C1 23072023	BRAC8524.1h	Pre	4.15
S1C2 23072023	BRAC8524.1h	Pre	8.3
S2C1 23072023	BRAC8524.1h	Pre	15.5
S1C1 23112023	BRAC8913.1d	Pre	0
S1C1 30072023	BRAC8525.1f	Pre	16.1
S2C1 30072023	BRAC8525.1f	Pre	4.46
S3C1 30072023	BRAC8525.1f	Pre	14.5
S1C1 26092023	BRAC7971.7f	Pre	3.8
S2C1 26092023	BRAC7971.7f	Pre	2.4
S1C1 25092023	BRAC8423.2g	Pre	6.2
S2C1 25092023	BRAC8423.2g	Pre	8.6
S1C1 19092023	BRAC8423.2f	Pre	10.8
S2C1 19092023	BRAC8423.2f	Pre	0
S3C1 19092023	BRAC8423.2f	Pre	7.8
S2C1 18092023	BRAC7971.7g	Pre	9.2
S1C1 05012024	BRAC8950.1g	Pre	9
S1C2 05012024	BRAC8950.1g	Pre	0
S1C3 05012024	BRAC8950.1g	Pre	2.84
S1C4 05012024	BRAC8950.1g	Pre	12.44
S1C5 05012024	BRAC8950.1g	Pre	0
S1C6 05012024	BRAC8950.1g	Pre	11.1
S1C7 05012024	BRAC8950.1g	Pre	0
S1C1 15012024	BRAC 9060.1h	Pre	0.85
S1C2 15012024	BRAC 9060.1h	Pre	4.18
S1C3 15012024	BRAC 9060.1h	Pre	8
S1C6 23112023	BRAC8913.1d	npy_100	0
S1C1 29112023	BRAC8231.8c	npy_100	0
S1C2 29112023	BRAC8231.8c	npy_100	0
S1C3 29112023	BRAC8231.8c	npy_100	0
S1C1 11122023	BRAC8950.1f	npy_100	0
S1C2 11122023	BRAC8950.1f	npy_100	9.4
S1C3 11122023	BRAC8950.1f	npy_100	0
S1C3 13022024	BRAC8644.5e	npy_100	3.05
S1C4 13022024	BRAC8644.5e	npy_100	4
S1C5 13022024	BRAC8644.5e	npy_100	5.4
S1C6 13022025	BRAC8644.5e	npy_100	4.3
S1C3 23102020	JKAM16.1e	Pre	5.8
S2C1 24102020	JAKM16.1f	Pre	9.19
S1C1 01012020	JKAM3.4g	Pre	6.26
S1C1 29012020	JKAM2.4f	Pre	15.96
S1C2 28102020	JAKM16.1h	Pre	0

[truncated: 12 more sheets: Extended Fig6s, Extended Fig6t, Extended Fig6u, Extended Fig6v, Extended Fig6w, Extended Fig6x, Extended Fig6y, Extended Fig6z, Extended Fig6aa, Extended Fig6ab, Extended Fig6ac, Extended Fig6ad]
