# Supplementary material for: Integration of hunger and hormonal state gates infant-directed aggression
Source: Nature. 2025 Oct 22;648(8092):138–45. doi: 10.1038/s41586-025-09651-2 (PMC12675289; doi:10.1038/s41586-025-09651-2)
Supplement: Supplementary file 14 — Source Data Extended Data Fig. 7 [file 41586_2025_9651_MOESM14_ESM.xlsx]

## Sheet: Extended Fig7d
estrous_stage	mice_ID	channel	estimated spots
D	brac8916.7c	HCN3	56.0932
D	brac9252.4h	HCN3	73.7732
D	brac9539.2g	HCN3	51.3998
D	brac9660.1h	HCN3	92.2386
E	brac8886.8h	HCN3	43.3784
E	brac9098.5i	HCN3	102.874
E	bryd93.3f	HCN3	52.2349
M	brac8257.7c	HCN3	79.6631
M	brac9366.3f	HCN3	78.8436
M	bryc145.1d	HCN3	108.357
P	brac9098.5j	HCN3	101.351
P	brac9098.5k	HCN3	58.4122
P	brac9312.2c	HCN3	61.106
P	brac9480.1c	HCN3	91.4105

## Sheet: Extended Fig7e
estrous_stage	mice_ID	channel	estimated spots
D	brac8916.7c	HCN4	15.976
D	brac9252.4h	HCN4	13.033
D	brac9539.2g	HCN4	15.5137
D	brac9660.1h	HCN4	11.4755
E	brac8886.8h	HCN4	5.17579
E	brac9098.5i	HCN4	14.547
E	bryd93.3f	HCN4	7.15934
M	brac8257.7c	HCN4	12.0245
M	brac9366.3f	HCN4	12.7835
M	bryc145.1d	HCN4	19.4788
P	brac9098.5j	HCN4	20.9446
P	brac9098.5k	HCN4	14.0034
P	brac9312.2c	HCN4	16.1373
P	brac9480.1c	HCN4	16.414
