# Supplementary material for: Integration of hunger and hormonal state gates infant-directed aggression
Source: Nature. 2025 Oct 22;648(8092):138–45. doi: 10.1038/s41586-025-09651-2 (PMC12675289; doi:10.1038/s41586-025-09651-2)
Supplement: Supplementary file 15 — Source Data Extended Data Fig. 8 [file 41586_2025_9651_MOESM15_ESM.xlsx]

## Sheet: Extended Fig8b
percent_registered
62.8571
93.1818
64.5161
66.6667
88.3333
87.5

## Sheet: Extended Fig8c
State	num_neuron
pre	60
pre	80
pre	39
pre	45
pre	30
pre	49
post	60
post	80
post	31
post	45
post	35
post	44
