# Supplementary material for: Integration of hunger and hormonal state gates infant-directed aggression
Source: Nature. 2025 Oct 22;648(8092):138–45. doi: 10.1038/s41586-025-09651-2 (PMC12675289; doi:10.1038/s41586-025-09651-2)
Supplement: Supplementary file 16 — Source Data Extended Data Fig. 9 [file 41586_2025_9651_MOESM16_ESM.xlsx]

## Sheet: Extended Fig9a
state	changed
pre	0.290323
pre	0.315789
pre	0.6
pre	0.6
post	0.225806
post	0.236842
post	0.472727
post	0.566667

## Sheet: Extended Fig9b
state	tuned
pre	0.556818
pre	0.233333
post	0.738636
post	0.233333

## Sheet: Extended Fig9c
State	IDs	Cell_index	Behaviour	t_abs
pre_Agg+	BRYA75.4e	0	chemoinvestigation	0.893626
pre_Agg+	BRYA75.4e	1	chemoinvestigation	1.87853
pre_Agg+	BRYA75.4e	2	chemoinvestigation	5.42657
pre_Agg+	BRYA75.4e	3	chemoinvestigation	5.19681
pre_Agg+	BRYA75.4e	4	chemoinvestigation	0.969741
pre_Agg+	BRYA75.4e	5	chemoinvestigation	1.83451
pre_Agg+	BRYA75.4e	6	chemoinvestigation	2.13548
pre_Agg+	BRYA75.4e	7	chemoinvestigation	9.15614
pre_Agg+	BRYA75.4e	8	chemoinvestigation	1.31911
pre_Agg+	BRYA75.4e	9	chemoinvestigation	0.817174
pre_Agg+	BRYA75.4e	10	chemoinvestigation	0.631787
pre_Agg+	BRYA75.4e	11	chemoinvestigation	1.55219
pre_Agg+	BRYA75.4e	12	chemoinvestigation	8.52436
pre_Agg+	BRYA75.4e	13	chemoinvestigation	8.44358
pre_Agg+	BRYA75.4e	14	chemoinvestigation	0.988543
pre_Agg+	BRYA75.4e	15	chemoinvestigation	1.29114
pre_Agg+	BRYA75.4e	16	chemoinvestigation	7.33908
pre_Agg+	BRYA75.4e	17	chemoinvestigation	3.89193
pre_Agg+	BRYA75.4e	18	chemoinvestigation	2.34904
pre_Agg+	BRYA75.4e	19	chemoinvestigation	2.50157
pre_Agg+	BRYA75.4e	20	chemoinvestigation	1.65438
pre_Agg+	BRYA75.4e	21	chemoinvestigation	4.74219
pre_Agg+	BRYA75.4e	22	chemoinvestigation	3.12296
pre_Agg+	BRYA75.4e	23	chemoinvestigation	9.75765
pre_Agg+	BRYA75.4e	24	chemoinvestigation	1.37552
pre_Agg+	BRYA75.4e	25	chemoinvestigation	3.49428
pre_Agg+	BRYA75.4e	26	chemoinvestigation	1.09359
pre_Agg+	BRYA75.4e	27	chemoinvestigation	3.65268
pre_Agg+	BRYA75.4e	28	chemoinvestigation	3.12877
pre_Agg+	BRYA75.4e	29	chemoinvestigation	1.03314
pre_Agg+	BRYA75.4e	30	chemoinvestigation	2.34758
pre_Agg+	BRYA75.4f	0	chemoinvestigation	4.12133
pre_Agg+	BRYA75.4f	1	chemoinvestigation	4.4398
pre_Agg+	BRYA75.4f	2	chemoinvestigation	0.512881
pre_Agg+	BRYA75.4f	3	chemoinvestigation	7.93985
pre_Agg+	BRYA75.4f	4	chemoinvestigation	3.91595
pre_Agg+	BRYA75.4f	5	chemoinvestigation	0.367292
pre_Agg+	BRYA75.4f	6	chemoinvestigation	0.241975
pre_Agg+	BRYA75.4f	7	chemoinvestigation	0.917733
pre_Agg+	BRYA75.4f	8	chemoinvestigation	1.00797
pre_Agg+	BRYA75.4f	9	chemoinvestigation	0.433861
pre_Agg+	BRYA75.4f	10	chemoinvestigation	0.756364
pre_Agg+	BRYA75.4f	11	chemoinvestigation	1.57054
pre_Agg+	BRYA75.4f	12	chemoinvestigation	4.55931
pre_Agg+	BRYA75.4f	13	chemoinvestigation	2.49922
pre_Agg+	BRYA75.4f	14	chemoinvestigation	4.80056
pre_Agg+	BRYA75.4f	15	chemoinvestigation	3.13547
pre_Agg+	BRYA75.4f	16	chemoinvestigation	2.41236
pre_Agg+	BRYA75.4f	17	chemoinvestigation	0.174077
pre_Agg+	BRYA75.4f	18	chemoinvestigation	4.39635
pre_Agg+	BRYA75.4f	19	chemoinvestigation	4.94687
pre_Agg+	BRYA75.4f	20	chemoinvestigation	3.03948
pre_Agg+	BRYA75.4f	21	chemoinvestigation	1.5631
pre_Agg+	BRYA75.4f	22	chemoinvestigation	1.87608
pre_Agg+	BRYA75.4f	23	chemoinvestigation	2.99469
pre_Agg+	BRYA75.4f	24	chemoinvestigation	2.08604
pre_Agg+	BRYA75.4f	25	chemoinvestigation	3.06702
pre_Agg+	BRYA75.4f	26	chemoinvestigation	2.6653
pre_Agg+	BRYA75.4f	27	chemoinvestigation	5.7199
pre_Agg+	BRYA75.4f	28	chemoinvestigation	2.63762
pre_Agg+	BRYA75.4f	29	chemoinvestigation	5.64477
pre_Agg+	BRYA75.4f	30	chemoinvestigation	3.3274
pre_Agg+	BRYA75.4f	31	chemoinvestigation	0.25454
pre_Agg+	BRYA75.4f	32	chemoinvestigation	15.9485
pre_Agg+	BRYA75.4f	33	chemoinvestigation	5.8457
pre_Agg+	BRYA75.4f	34	chemoinvestigation	0.735505
pre_Agg+	BRYA75.4f	35	chemoinvestigation	0.76051
pre_Agg+	BRYA75.4f	36	chemoinvestigation	1.32387
pre_Agg+	BRYA75.4f	37	chemoinvestigation	2.3411
pre_Agg+	BRAC6640.7a	0	chemoinvestigation	8.38336
pre_Agg+	BRAC6640.7a	1	chemoinvestigation	7.46096
pre_Agg+	BRAC6640.7a	2	chemoinvestigation	0.2217
pre_Agg+	BRAC6640.7a	3	chemoinvestigation	9.31677
pre_Agg+	BRAC6640.7a	4	chemoinvestigation	8.71928
pre_Agg+	BRAC6640.7a	5	chemoinvestigation	4.26145
pre_Agg+	BRAC6640.7a	6	chemoinvestigation	1.45329
pre_Agg+	BRAC6640.7a	7	chemoinvestigation	2.73109
pre_Agg+	BRAC6640.7a	8	chemoinvestigation	1.20855
pre_Agg+	BRAC6640.7a	9	chemoinvestigation	0.135982
pre_Agg+	BRAC6640.7a	10	chemoinvestigation	4.66893
pre_Agg+	BRAC6640.7a	11	chemoinvestigation	1.72079
pre_Agg+	BRAC6640.7a	12	chemoinvestigation	2.58427
pre_Agg+	BRAC6640.7a	13	chemoinvestigation	7.1867
pre_Agg+	BRAC6640.7a	14	chemoinvestigation	1.84963
pre_Agg+	BRAC6640.7a	15	chemoinvestigation	6.7257
pre_Agg+	BRAC6640.7a	16	chemoinvestigation	5.24255
pre_Agg+	BRAC6640.7a	17	chemoinvestigation	9.01798
pre_Agg+	BRAC6640.7a	18	chemoinvestigation	10.0569
pre_Agg+	BRAC6640.7a	19	chemoinvestigation	8.65342
pre_Agg+	BRAC6640.7a	20	chemoinvestigation	7.71945
pre_Agg+	BRAC6640.7a	21	chemoinvestigation	5.527
pre_Agg+	BRAC6640.7a	22	chemoinvestigation	1.72896
pre_Agg+	BRAC6640.7a	23	chemoinvestigation	6.95525
pre_Agg+	BRAC6640.7a	24	chemoinvestigation	6.86056
pre_Agg+	BRAC6640.7a	25	chemoinvestigation	1.01971
pre_Agg+	BRAC6640.7a	26	chemoinvestigation	1.093
pre_Agg+	BRAC6640.7a	27	chemoinvestigation	6.85266
pre_Agg+	BRAC6640.7a	28	chemoinvestigation	3.70282
pre_Agg+	BRAC6640.7a	29	chemoinvestigation	0.0632085
pre_Agg+	BRAC6640.7a	30	chemoinvestigation	0.927934
pre_Agg+	BRAC6640.7a	31	chemoinvestigation	5.72392
pre_Agg+	BRAC6640.7a	32	chemoinvestigation	10.8927
pre_Agg+	BRAC6640.7a	33	chemoinvestigation	14.4653
pre_Agg+	BRAC6640.7a	34	chemoinvestigation	10.0708
pre_Agg+	BRAC6640.7a	35	chemoinvestigation	8.76111
pre_Agg+	BRAC6640.7a	36	chemoinvestigation	7.4586
pre_Agg+	BRAC6640.7a	37	chemoinvestigation	6.33432
pre_Agg+	BRAC6640.7a	38	chemoinvestigation	7.30756
pre_Agg+	BRAC6640.7a	39	chemoinvestigation	6.90957
pre_Agg+	BRAC6640.7a	40	chemoinvestigation	0.965075
pre_Agg+	BRAC6640.7a	41	chemoinvestigation	3.29835
pre_Agg+	BRAC6640.7a	42	chemoinvestigation	0.433171
pre_Agg+	BRAC6640.7a	43	chemoinvestigation	8.44572
pre_Agg+	BRAC6640.7a	44	chemoinvestigation	6.03281
pre_Agg+	BRAC6640.7a	45	chemoinvestigation	3.48775
pre_Agg+	BRAC6640.7a	46	chemoinvestigation	4.62728
pre_Agg+	BRAC6640.7a	47	chemoinvestigation	1.03024
pre_Agg+	BRAC6640.7a	48	chemoinvestigation	5.54949
pre_Agg+	BRAC6640.7a	49	chemoinvestigation	9.52127
pre_Agg+	BRAC6640.7a	50	chemoinvestigation	7.40729
pre_Agg+	BRAC6640.7a	51	chemoinvestigation	4.23623
pre_Agg+	BRAC6640.7a	52	chemoinvestigation	1.779
pre_Agg+	BRAC6640.7a	53	chemoinvestigation	0.42981
pre_Agg+	BRAC6640.7a	54	chemoinvestigation	1.00321
pre_Agg+	BRAC6589.6h	0	chemoinvestigation	6.50593
pre_Agg+	BRAC6589.6h	1	chemoinvestigation	2.02781
pre_Agg+	BRAC6589.6h	2	chemoinvestigation	1.87345
pre_Agg+	BRAC6589.6h	3	chemoinvestigation	4.62915
pre_Agg+	BRAC6589.6h	4	chemoinvestigation	6.01803
pre_Agg+	BRAC6589.6h	5	chemoinvestigation	15.8734
pre_Agg+	BRAC6589.6h	6	chemoinvestigation	6.1015
pre_Agg+	BRAC6589.6h	7	chemoinvestigation	1.71433
pre_Agg+	BRAC6589.6h	8	chemoinvestigation	2.08983
pre_Agg+	BRAC6589.6h	9	chemoinvestigation	14.4073
pre_Agg+	BRAC6589.6h	10	chemoinvestigation	14.8428
pre_Agg+	BRAC6589.6h	11	chemoinvestigation	1.67338
pre_Agg+	BRAC6589.6h	12	chemoinvestigation	3.99843
pre_Agg+	BRAC6589.6h	13	chemoinvestigation	2.14499
pre_Agg+	BRAC6589.6h	14	chemoinvestigation	7.58265
pre_Agg+	BRAC6589.6h	15	chemoinvestigation	4.17365
pre_Agg+	BRAC6589.6h	16	chemoinvestigation	3.33702
pre_Agg+	BRAC6589.6h	17	chemoinvestigation	9.20206
pre_Agg+	BRAC6589.6h	18	chemoinvestigation	5.16721
pre_Agg+	BRAC6589.6h	19	chemoinvestigation	12.1308
pre_Agg+	BRAC6589.6h	20	chemoinvestigation	18.0942
pre_Agg+	BRAC6589.6h	21	chemoinvestigation	11.599
pre_Agg+	BRAC6589.6h	22	chemoinvestigation	3.14936
pre_Agg+	BRAC6589.6h	23	chemoinvestigation	8.95475
pre_Agg+	BRAC6589.6h	24	chemoinvestigation	10.3198
pre_Agg+	BRAC6589.6h	25	chemoinvestigation	0.413776
pre_Agg+	BRAC6589.6h	26	chemoinvestigation	0.822257
pre_Agg+	BRAC6589.6h	27	chemoinvestigation	5.86214
pre_Agg+	BRAC6589.6h	28	chemoinvestigation	1.84583
pre_Agg+	BRAC6589.6h	29	chemoinvestigation	1.85314
Agg+	BRYA75.4e	0	chemoinvestigation	1.49485
Agg+	BRYA75.4e	1	chemoinvestigation	1.81736
Agg+	BRYA75.4e	2	chemoinvestigation	2.04766
Agg+	BRYA75.4e	3	chemoinvestigation	0.686098
Agg+	BRYA75.4e	4	chemoinvestigation	1.49092
Agg+	BRYA75.4e	5	chemoinvestigation	1.51955
Agg+	BRYA75.4e	6	chemoinvestigation	3.6852
Agg+	BRYA75.4e	7	chemoinvestigation	7.95265
Agg+	BRYA75.4e	8	chemoinvestigation	2.24693
Agg+	BRYA75.4e	9	chemoinvestigation	3.63967
Agg+	BRYA75.4e	10	chemoinvestigation	1.70532
Agg+	BRYA75.4e	11	chemoinvestigation	2.7226
Agg+	BRYA75.4e	12	chemoinvestigation	3.71414
Agg+	BRYA75.4e	13	chemoinvestigation	0.0864823
Agg+	BRYA75.4e	14	chemoinvestigation	1.33118
Agg+	BRYA75.4e	15	chemoinvestigation	0.96439
Agg+	BRYA75.4e	16	chemoinvestigation	5.27237
Agg+	BRYA75.4e	17	chemoinvestigation	3.10754
Agg+	BRYA75.4e	18	chemoinvestigation	8.05831
Agg+	BRYA75.4e	19	chemoinvestigation	0.794014
Agg+	BRYA75.4e	20	chemoinvestigation	5.86395
Agg+	BRYA75.4e	21	chemoinvestigation	2.63107
Agg+	BRYA75.4e	22	chemoinvestigation	1.77119
Agg+	BRYA75.4e	23	chemoinvestigation	8.34209
Agg+	BRYA75.4e	24	chemoinvestigation	3.64411
Agg+	BRYA75.4e	25	chemoinvestigation	0.89702
Agg+	BRYA75.4e	26	chemoinvestigation	3.09498
Agg+	BRYA75.4e	27	chemoinvestigation	2.12632
Agg+	BRYA75.4e	28	chemoinvestigation	6.26432
Agg+	BRYA75.4e	29	chemoinvestigation	0.846403
Agg+	BRYA75.4e	30	chemoinvestigation	2.30948
Agg+	BRYA75.4f	0	chemoinvestigation	3.45643
Agg+	BRYA75.4f	1	chemoinvestigation	4.79313
Agg+	BRYA75.4f	2	chemoinvestigation	0.544472
Agg+	BRYA75.4f	3	chemoinvestigation	4.96186
Agg+	BRYA75.4f	4	chemoinvestigation	1.95145
Agg+	BRYA75.4f	5	chemoinvestigation	0.335441
Agg+	BRYA75.4f	6	chemoinvestigation	1.38656
Agg+	BRYA75.4f	7	chemoinvestigation	0.88992
Agg+	BRYA75.4f	8	chemoinvestigation	2.82369
Agg+	BRYA75.4f	9	chemoinvestigation	3.01285
Agg+	BRYA75.4f	10	chemoinvestigation	0.366356
Agg+	BRYA75.4f	11	chemoinvestigation	1.50444
Agg+	BRYA75.4f	12	chemoinvestigation	1.4024
Agg+	BRYA75.4f	13	chemoinvestigation	2.43607
Agg+	BRYA75.4f	14	chemoinvestigation	0.0230243
Agg+	BRYA75.4f	15	chemoinvestigation	1.45212
Agg+	BRYA75.4f	16	chemoinvestigation	5.01322
Agg+	BRYA75.4f	17	chemoinvestigation	2.66718
Agg+	BRYA75.4f	18	chemoinvestigation	2.10441
Agg+	BRYA75.4f	19	chemoinvestigation	8.87861
Agg+	BRYA75.4f	20	chemoinvestigation	3.19367
Agg+	BRYA75.4f	21	chemoinvestigation	3.68923
Agg+	BRYA75.4f	22	chemoinvestigation	5.35141
Agg+	BRYA75.4f	23	chemoinvestigation	2.00092
Agg+	BRYA75.4f	24	chemoinvestigation	1.50766
Agg+	BRYA75.4f	25	chemoinvestigation	2.20504
Agg+	BRYA75.4f	26	chemoinvestigation	3.56099
Agg+	BRYA75.4f	27	chemoinvestigation	4.23077
Agg+	BRYA75.4f	28	chemoinvestigation	3.13423
Agg+	BRYA75.4f	29	chemoinvestigation	3.38993
Agg+	BRYA75.4f	30	chemoinvestigation	5.62229
Agg+	BRYA75.4f	31	chemoinvestigation	0.0867857
Agg+	BRYA75.4f	32	chemoinvestigation	2.21543
Agg+	BRYA75.4f	33	chemoinvestigation	1.21568
Agg+	BRYA75.4f	34	chemoinvestigation	0.131766
Agg+	BRYA75.4f	35	chemoinvestigation	6.05854
Agg+	BRYA75.4f	36	chemoinvestigation	4.24444
Agg+	BRYA75.4f	37	chemoinvestigation	0.882324
Agg+	BRAC6640.7a	0	chemoinvestigation	4.78832
Agg+	BRAC6640.7a	1	chemoinvestigation	5.54731
Agg+	BRAC6640.7a	2	chemoinvestigation	3.00778
Agg+	BRAC6640.7a	3	chemoinvestigation	0.173722
Agg+	BRAC6640.7a	4	chemoinvestigation	7.31546
Agg+	BRAC6640.7a	5	chemoinvestigation	2.00241
Agg+	BRAC6640.7a	6	chemoinvestigation	0.266862
Agg+	BRAC6640.7a	7	chemoinvestigation	3.94216
Agg+	BRAC6640.7a	8	chemoinvestigation	1.27522
Agg+	BRAC6640.7a	9	chemoinvestigation	9.57598
Agg+	BRAC6640.7a	10	chemoinvestigation	2.72007
Agg+	BRAC6640.7a	11	chemoinvestigation	13.0319
Agg+	BRAC6640.7a	12	chemoinvestigation	1.7816
Agg+	BRAC6640.7a	13	chemoinvestigation	5.7894
Agg+	BRAC6640.7a	14	chemoinvestigation	2.2927
Agg+	BRAC6640.7a	15	chemoinvestigation	4.08645
Agg+	BRAC6640.7a	16	chemoinvestigation	10.3492
Agg+	BRAC6640.7a	17	chemoinvestigation	1.96135
Agg+	BRAC6640.7a	18	chemoinvestigation	3.4288
Agg+	BRAC6640.7a	19	chemoinvestigation	7.62227
Agg+	BRAC6640.7a	20	chemoinvestigation	2.59075
Agg+	BRAC6640.7a	21	chemoinvestigation	5.81747
Agg+	BRAC6640.7a	22	chemoinvestigation	1.72152
Agg+	BRAC6640.7a	23	chemoinvestigation	0.860548
Agg+	BRAC6640.7a	24	chemoinvestigation	13.4116
Agg+	BRAC6640.7a	25	chemoinvestigation	3.00111
Agg+	BRAC6640.7a	26	chemoinvestigation	7.56541
Agg+	BRAC6640.7a	27	chemoinvestigation	8.42979
Agg+	BRAC6640.7a	28	chemoinvestigation	6.26134
Agg+	BRAC6640.7a	29	chemoinvestigation	1.30341
Agg+	BRAC6640.7a	30	chemoinvestigation	2.6115
Agg+	BRAC6640.7a	31	chemoinvestigation	10.0888
Agg+	BRAC6640.7a	32	chemoinvestigation	9.47542
Agg+	BRAC6640.7a	33	chemoinvestigation	8.67103
Agg+	BRAC6640.7a	34	chemoinvestigation	5.72828
Agg+	BRAC6640.7a	35	chemoinvestigation	3.67014
Agg+	BRAC6640.7a	36	chemoinvestigation	10.0953
Agg+	BRAC6640.7a	37	chemoinvestigation	5.01047
Agg+	BRAC6640.7a	38	chemoinvestigation	2.79823
Agg+	BRAC6640.7a	39	chemoinvestigation	2.36433
Agg+	BRAC6640.7a	40	chemoinvestigation	3.53102
Agg+	BRAC6640.7a	41	chemoinvestigation	4.26294
Agg+	BRAC6640.7a	42	chemoinvestigation	6.19109
Agg+	BRAC6640.7a	43	chemoinvestigation	14.1933
Agg+	BRAC6640.7a	44	chemoinvestigation	12.0479
Agg+	BRAC6640.7a	45	chemoinvestigation	3.57923
Agg+	BRAC6640.7a	46	chemoinvestigation	7.20413
Agg+	BRAC6640.7a	47	chemoinvestigation	4.18397
Agg+	BRAC6640.7a	48	chemoinvestigation	0.71611
Agg+	BRAC6640.7a	49	chemoinvestigation	2.46883
Agg+	BRAC6640.7a	50	chemoinvestigation	1.16984
Agg+	BRAC6640.7a	51	chemoinvestigation	0.116096
Agg+	BRAC6640.7a	52	chemoinvestigation	1.81774
Agg+	BRAC6640.7a	53	chemoinvestigation	1.97718
Agg+	BRAC6640.7a	54	chemoinvestigation	2.89615
Agg+	BRAC6589.6h	0	chemoinvestigation	6.29474
Agg+	BRAC6589.6h	1	chemoinvestigation	6.01852
Agg+	BRAC6589.6h	2	chemoinvestigation	1.30025
Agg+	BRAC6589.6h	3	chemoinvestigation	3.68721
Agg+	BRAC6589.6h	4	chemoinvestigation	1.52261
Agg+	BRAC6589.6h	5	chemoinvestigation	0.341793
Agg+	BRAC6589.6h	6	chemoinvestigation	8.14371
Agg+	BRAC6589.6h	7	chemoinvestigation	0.764422
Agg+	BRAC6589.6h	8	chemoinvestigation	3.9907
Agg+	BRAC6589.6h	9	chemoinvestigation	13.0241
Agg+	BRAC6589.6h	10	chemoinvestigation	23.0713
Agg+	BRAC6589.6h	11	chemoinvestigation	1.9641
Agg+	BRAC6589.6h	12	chemoinvestigation	2.13506
Agg+	BRAC6589.6h	13	chemoinvestigation	3.04078
Agg+	BRAC6589.6h	14	chemoinvestigation	10.008
Agg+	BRAC6589.6h	15	chemoinvestigation	5.01822
Agg+	BRAC6589.6h	16	chemoinvestigation	4.31081
Agg+	BRAC6589.6h	17	chemoinvestigation	1.11174
Agg+	BRAC6589.6h	18	chemoinvestigation	5.93099
Agg+	BRAC6589.6h	19	chemoinvestigation	4.71409
Agg+	BRAC6589.6h	20	chemoinvestigation	22.2716
Agg+	BRAC6589.6h	21	chemoinvestigation	15.5342
Agg+	BRAC6589.6h	22	chemoinvestigation	2.58761
Agg+	BRAC6589.6h	23	chemoinvestigation	5.58214
Agg+	BRAC6589.6h	24	chemoinvestigation	8.39913
Agg+	BRAC6589.6h	25	chemoinvestigation	0.763689
Agg+	BRAC6589.6h	26	chemoinvestigation	2.97695
Agg+	BRAC6589.6h	27	chemoinvestigation	6.79194
Agg+	BRAC6589.6h	28	chemoinvestigation	3.65675
Agg+	BRAC6589.6h	29	chemoinvestigation	4.18242

## Sheet: Extended Fig9d
State	IDs	Cell_index	Behaviour	t_abs
pre_Agg+	BRYA75.4e	0	licking and grooming	10.9363
pre_Agg+	BRYA75.4e	1	licking and grooming	2.4163
pre_Agg+	BRYA75.4e	2	licking and grooming	2.3811
pre_Agg+	BRYA75.4e	3	licking and grooming	3.77269
pre_Agg+	BRYA75.4e	4	licking and grooming	7.93771
pre_Agg+	BRYA75.4e	5	licking and grooming	7.92123
pre_Agg+	BRYA75.4e	6	licking and grooming	10.6434
pre_Agg+	BRYA75.4e	7	licking and grooming	9.05176
pre_Agg+	BRYA75.4e	8	licking and grooming	7.12146
pre_Agg+	BRYA75.4e	9	licking and grooming	7.31606
pre_Agg+	BRYA75.4e	10	licking and grooming	5.46149
pre_Agg+	BRYA75.4e	11	licking and grooming	0.181102
pre_Agg+	BRYA75.4e	12	licking and grooming	10.4707
pre_Agg+	BRYA75.4e	13	licking and grooming	13.4287
pre_Agg+	BRYA75.4e	14	licking and grooming	0.128088
pre_Agg+	BRYA75.4e	15	licking and grooming	8.62969
pre_Agg+	BRYA75.4e	16	licking and grooming	15.1766
pre_Agg+	BRYA75.4e	17	licking and grooming	5.89735
pre_Agg+	BRYA75.4e	18	licking and grooming	4.02724
pre_Agg+	BRYA75.4e	19	licking and grooming	9.95049
pre_Agg+	BRYA75.4e	20	licking and grooming	1.89344
pre_Agg+	BRYA75.4e	21	licking and grooming	12.6976
pre_Agg+	BRYA75.4e	22	licking and grooming	3.38465
pre_Agg+	BRYA75.4e	23	licking and grooming	3.80626
pre_Agg+	BRYA75.4e	24	licking and grooming	4.7362
pre_Agg+	BRYA75.4e	25	licking and grooming	3.89254
pre_Agg+	BRYA75.4e	26	licking and grooming	0.102604
pre_Agg+	BRYA75.4e	27	licking and grooming	9.38012
pre_Agg+	BRYA75.4e	28	licking and grooming	0.188743
pre_Agg+	BRYA75.4e	29	licking and grooming	5.29907
pre_Agg+	BRYA75.4e	30	licking and grooming	0.826263
pre_Agg+	BRYA75.4f	0	licking and grooming	1.36636
pre_Agg+	BRYA75.4f	1	licking and grooming	2.47323
pre_Agg+	BRYA75.4f	2	licking and grooming	1.02686
pre_Agg+	BRYA75.4f	3	licking and grooming	6.32527
pre_Agg+	BRYA75.4f	4	licking and grooming	3.59166
pre_Agg+	BRYA75.4f	5	licking and grooming	0.609497
pre_Agg+	BRYA75.4f	6	licking and grooming	3.44043
pre_Agg+	BRYA75.4f	7	licking and grooming	9.5342
pre_Agg+	BRYA75.4f	8	licking and grooming	2.81183
pre_Agg+	BRYA75.4f	9	licking and grooming	0.424191
pre_Agg+	BRYA75.4f	10	licking and grooming	10.4972
pre_Agg+	BRYA75.4f	11	licking and grooming	4.86468
pre_Agg+	BRYA75.4f	12	licking and grooming	3.06259
pre_Agg+	BRYA75.4f	13	licking and grooming	7.06636
pre_Agg+	BRYA75.4f	14	licking and grooming	0.2861
pre_Agg+	BRYA75.4f	15	licking and grooming	2.93121
pre_Agg+	BRYA75.4f	16	licking and grooming	5.41418
pre_Agg+	BRYA75.4f	17	licking and grooming	0.22865
pre_Agg+	BRYA75.4f	18	licking and grooming	0.687928
pre_Agg+	BRYA75.4f	19	licking and grooming	2.14018
pre_Agg+	BRYA75.4f	20	licking and grooming	4.58798
pre_Agg+	BRYA75.4f	21	licking and grooming	5.2348
pre_Agg+	BRYA75.4f	22	licking and grooming	2.50583
pre_Agg+	BRYA75.4f	23	licking and grooming	0.108166
pre_Agg+	BRYA75.4f	24	licking and grooming	2.31158
pre_Agg+	BRYA75.4f	25	licking and grooming	3.12633
pre_Agg+	BRYA75.4f	26	licking and grooming	8.41543
pre_Agg+	BRYA75.4f	27	licking and grooming	6.89361
pre_Agg+	BRYA75.4f	28	licking and grooming	3.2467
pre_Agg+	BRYA75.4f	29	licking and grooming	2.75471
pre_Agg+	BRYA75.4f	30	licking and grooming	0.196773
pre_Agg+	BRYA75.4f	31	licking and grooming	1.15385
pre_Agg+	BRYA75.4f	32	licking and grooming	9.68312
pre_Agg+	BRYA75.4f	33	licking and grooming	4.03271
pre_Agg+	BRYA75.4f	34	licking and grooming	0.296174
pre_Agg+	BRYA75.4f	35	licking and grooming	5.72493
pre_Agg+	BRYA75.4f	36	licking and grooming	6.43352
pre_Agg+	BRYA75.4f	37	licking and grooming	2.649
pre_Agg+	BRAC6589.6h	0	licking and grooming	0.87126
pre_Agg+	BRAC6589.6h	1	licking and grooming	4.3337
pre_Agg+	BRAC6589.6h	2	licking and grooming	0.708811
pre_Agg+	BRAC6589.6h	3	licking and grooming	2.77261
pre_Agg+	BRAC6589.6h	4	licking and grooming	0.93344
pre_Agg+	BRAC6589.6h	5	licking and grooming	1.87376
pre_Agg+	BRAC6589.6h	6	licking and grooming	2.24537
pre_Agg+	BRAC6589.6h	7	licking and grooming	2.8923
pre_Agg+	BRAC6589.6h	8	licking and grooming	4.31701
pre_Agg+	BRAC6589.6h	9	licking and grooming	8.71995
pre_Agg+	BRAC6589.6h	10	licking and grooming	6.59991
pre_Agg+	BRAC6589.6h	11	licking and grooming	1.01604
pre_Agg+	BRAC6589.6h	12	licking and grooming	10.0531
pre_Agg+	BRAC6589.6h	13	licking and grooming	12.1142
pre_Agg+	BRAC6589.6h	14	licking and grooming	4.69181
pre_Agg+	BRAC6589.6h	15	licking and grooming	1.5571
pre_Agg+	BRAC6589.6h	16	licking and grooming	9.74793
pre_Agg+	BRAC6589.6h	17	licking and grooming	2.25201
pre_Agg+	BRAC6589.6h	18	licking and grooming	10.9689
pre_Agg+	BRAC6589.6h	19	licking and grooming	0.748864
pre_Agg+	BRAC6589.6h	20	licking and grooming	3.3222
pre_Agg+	BRAC6589.6h	21	licking and grooming	4.63745
pre_Agg+	BRAC6589.6h	22	licking and grooming	0.812568
pre_Agg+	BRAC6589.6h	23	licking and grooming	4.35424
pre_Agg+	BRAC6589.6h	24	licking and grooming	6.8795
pre_Agg+	BRAC6589.6h	25	licking and grooming	1.13285
pre_Agg+	BRAC6589.6h	26	licking and grooming	3.8848
pre_Agg+	BRAC6589.6h	27	licking and grooming	5.40649
pre_Agg+	BRAC6589.6h	28	licking and grooming	8.91547
pre_Agg+	BRAC6589.6h	29	licking and grooming	6.75874
Agg+	BRYA75.4e	0	licking and grooming	2.39922
Agg+	BRYA75.4e	1	licking and grooming	2.34652
Agg+	BRYA75.4e	2	licking and grooming	10.8394
Agg+	BRYA75.4e	3	licking and grooming	6.65372
Agg+	BRYA75.4e	4	licking and grooming	3.04362
Agg+	BRYA75.4e	5	licking and grooming	0.373373
Agg+	BRYA75.4e	6	licking and grooming	3.18478
Agg+	BRYA75.4e	7	licking and grooming	7.16301
Agg+	BRYA75.4e	8	licking and grooming	6.1963
Agg+	BRYA75.4e	9	licking and grooming	5.24625
Agg+	BRYA75.4e	10	licking and grooming	6.31677
Agg+	BRYA75.4e	11	licking and grooming	2.52313
Agg+	BRYA75.4e	12	licking and grooming	12.4347
Agg+	BRYA75.4e	13	licking and grooming	0.198908
Agg+	BRYA75.4e	14	licking and grooming	5.59122
Agg+	BRYA75.4e	15	licking and grooming	5.12429
Agg+	BRYA75.4e	16	licking and grooming	13.0562
Agg+	BRYA75.4e	17	licking and grooming	1.11283
Agg+	BRYA75.4e	18	licking and grooming	16.1286
Agg+	BRYA75.4e	19	licking and grooming	0.983715
Agg+	BRYA75.4e	20	licking and grooming	5.09087
Agg+	BRYA75.4e	21	licking and grooming	0.827054
Agg+	BRYA75.4e	22	licking and grooming	4.48831
Agg+	BRYA75.4e	23	licking and grooming	21.1577
Agg+	BRYA75.4e	24	licking and grooming	4.94457
Agg+	BRYA75.4e	25	licking and grooming	4.56536
Agg+	BRYA75.4e	26	licking and grooming	7.05645
Agg+	BRYA75.4e	27	licking and grooming	4.7651
Agg+	BRYA75.4e	28	licking and grooming	0.173031
Agg+	BRYA75.4e	29	licking and grooming	0.771674
Agg+	BRYA75.4e	30	licking and grooming	5.00613
Agg+	BRYA75.4f	0	licking and grooming	0.310953
Agg+	BRYA75.4f	1	licking and grooming	1.99792
Agg+	BRYA75.4f	2	licking and grooming	4.98455
Agg+	BRYA75.4f	3	licking and grooming	2.34737
Agg+	BRYA75.4f	4	licking and grooming	2.58571
Agg+	BRYA75.4f	5	licking and grooming	2.07991
Agg+	BRYA75.4f	6	licking and grooming	3.18276
Agg+	BRYA75.4f	7	licking and grooming	5.25533
Agg+	BRYA75.4f	8	licking and grooming	1.6931
Agg+	BRYA75.4f	9	licking and grooming	2.32279
Agg+	BRYA75.4f	10	licking and grooming	1.90892
Agg+	BRYA75.4f	11	licking and grooming	1.5062
Agg+	BRYA75.4f	12	licking and grooming	4.31983
Agg+	BRYA75.4f	13	licking and grooming	0.171195
Agg+	BRYA75.4f	14	licking and grooming	1.84232
Agg+	BRYA75.4f	15	licking and grooming	6.1428
Agg+	BRYA75.4f	16	licking and grooming	2.35914
Agg+	BRYA75.4f	17	licking and grooming	1.60243
Agg+	BRYA75.4f	18	licking and grooming	2.46925
Agg+	BRYA75.4f	19	licking and grooming	1.39073
Agg+	BRYA75.4f	20	licking and grooming	0.170236
Agg+	BRYA75.4f	21	licking and grooming	4.11787
Agg+	BRYA75.4f	22	licking and grooming	1.9505
Agg+	BRYA75.4f	23	licking and grooming	2.21002
Agg+	BRYA75.4f	24	licking and grooming	1.79308
Agg+	BRYA75.4f	25	licking and grooming	5.52183
Agg+	BRYA75.4f	26	licking and grooming	2.23469
Agg+	BRYA75.4f	27	licking and grooming	3.26531
Agg+	BRYA75.4f	28	licking and grooming	4.27267
Agg+	BRYA75.4f	29	licking and grooming	0.77915
Agg+	BRYA75.4f	30	licking and grooming	4.73875
Agg+	BRYA75.4f	31	licking and grooming	2.44339
Agg+	BRYA75.4f	32	licking and grooming	0.260815
Agg+	BRYA75.4f	33	licking and grooming	0.457815
Agg+	BRYA75.4f	34	licking and grooming	4.84388
Agg+	BRYA75.4f	35	licking and grooming	3.28113
Agg+	BRYA75.4f	36	licking and grooming	6.08781
Agg+	BRYA75.4f	37	licking and grooming	0.436894
Agg+	BRAC6589.6h	0	licking and grooming	1.45719
Agg+	BRAC6589.6h	1	licking and grooming	4.12823
Agg+	BRAC6589.6h	2	licking and grooming	3.25165
Agg+	BRAC6589.6h	3	licking and grooming	10.0234
Agg+	BRAC6589.6h	4	licking and grooming	2.23911
Agg+	BRAC6589.6h	5	licking and grooming	1.26481
Agg+	BRAC6589.6h	6	licking and grooming	4.0722
Agg+	BRAC6589.6h	7	licking and grooming	3.81589
Agg+	BRAC6589.6h	8	licking and grooming	7.73082
Agg+	BRAC6589.6h	9	licking and grooming	11.6626
Agg+	BRAC6589.6h	10	licking and grooming	22.584
Agg+	BRAC6589.6h	11	licking and grooming	1.07175
Agg+	BRAC6589.6h	12	licking and grooming	0.276377
Agg+	BRAC6589.6h	13	licking and grooming	12.2467
Agg+	BRAC6589.6h	14	licking and grooming	4.71841
Agg+	BRAC6589.6h	15	licking and grooming	3.21741
Agg+	BRAC6589.6h	16	licking and grooming	3.89593
Agg+	BRAC6589.6h	17	licking and grooming	6.92279
Agg+	BRAC6589.6h	18	licking and grooming	13.4855
Agg+	BRAC6589.6h	19	licking and grooming	4.54894
Agg+	BRAC6589.6h	20	licking and grooming	4.23772
Agg+	BRAC6589.6h	21	licking and grooming	3.71891
Agg+	BRAC6589.6h	22	licking and grooming	3.64238
Agg+	BRAC6589.6h	23	licking and grooming	0.262925
Agg+	BRAC6589.6h	24	licking and grooming	12.2435
Agg+	BRAC6589.6h	25	licking and grooming	8.43773
Agg+	BRAC6589.6h	26	licking and grooming	1.433
Agg+	BRAC6589.6h	27	licking and grooming	8.64961
Agg+	BRAC6589.6h	28	licking and grooming	0.304157
Agg+	BRAC6589.6h	29	licking and grooming	4.7153

## Sheet: Extended Fig9e
Agg_state	t_abs
Agg-	19.0752
Agg-	9.01479
Agg-	19.2915
Agg-	8.70915
Agg-	0.822546
Agg-	5.83789
Agg-	25.2552
Agg-	12.8882
Agg-	17.6634
Agg-	0.500627
Agg-	16.7844
Agg-	0.530668
Agg-	14.9207
Agg-	35.5198
Agg-	1.10125
Agg-	4.67048
Agg-	10.0716
Agg-	18.7227
Agg-	23.3396
Agg-	0.137563
Agg-	13.831
Agg-	5.12747
Agg-	26.87
Agg-	12.8625
Agg-	8.23002
Agg-	7.57475
Agg-	7.84767
Agg-	32.3087
Agg-	24.0749
Agg-	15.1076
Agg-	15.7206
Agg-	11.0728
Agg-	7.32456
Agg-	37.1466
Agg-	10.3956
Agg-	11.5391
Agg-	38.3361
Agg-	5.49617
Agg-	3.11619
Agg-	14.6605
Agg-	1.24128
Agg-	23.0344
Agg-	0.151912
Agg-	12.7377
Agg-	10.9926
Agg-	10.8447
Agg-	2.63604
Agg-	26.1542
Agg-	0.505985
Agg-	0.259156
Agg-	19.9369
Agg-	19.4109
Agg-	7.49836
Agg-	3.59766
Agg-	13.8152
Agg-	27.869
Agg-	30.094
Agg-	3.11002
Agg-	2.02758
Agg-	9.12706
Agg-	35.6654
Agg-	11.9541
Agg-	13.5494
Agg-	10.7534
Agg-	11.3161
Agg-	16.3281
Agg-	15.2126
Agg-	8.30499
Agg-	3.23993
Agg-	17.5595
Agg-	9.16311
Agg-	10.8323
Agg-	36.7225
Agg-	4.56534
Agg-	11.4878
Agg-	9.51146
Agg-	1.65266
Agg-	14.1118
Agg-	46.8387
Agg-	2.5729
Agg-	7.61919
Agg-	6.33372
Agg-	2.5624
Agg-	21.5984
Agg-	28.4091
Agg-	13.8397
Agg-	2.78953
Agg-	7.2158
Agg+	2.39922
Agg+	2.34652
Agg+	10.8394
Agg+	6.65372
Agg+	3.04362
Agg+	0.373373
Agg+	3.18478
Agg+	7.16301
Agg+	6.1963
Agg+	5.24625
Agg+	6.31677
Agg+	2.52313
Agg+	12.4347
Agg+	0.198908
Agg+	5.59122
Agg+	5.12429
Agg+	13.0562
Agg+	1.11283
Agg+	16.1286
Agg+	0.983715
Agg+	5.09087
Agg+	0.827054
Agg+	4.48831
Agg+	21.1577
Agg+	4.94457
Agg+	4.56536
Agg+	7.05645
Agg+	4.7651
Agg+	0.173031
Agg+	0.771674
Agg+	5.00613
Agg+	0.310953
Agg+	1.99792
Agg+	4.98455
Agg+	2.34737
Agg+	2.58571
Agg+	2.07991
Agg+	3.18276
Agg+	5.25533
Agg+	1.6931
Agg+	2.32279
Agg+	1.90892
Agg+	1.5062
Agg+	4.31983
Agg+	0.171195
Agg+	1.84232
Agg+	6.1428
Agg+	2.35914
Agg+	1.60243
Agg+	2.46925
Agg+	1.39073
Agg+	0.170236
Agg+	4.11787
Agg+	1.9505
Agg+	2.21002
Agg+	1.79308
Agg+	5.52183
Agg+	2.23469
Agg+	3.26531
Agg+	4.27267
Agg+	0.77915
Agg+	4.73875
Agg+	2.44339
Agg+	0.260815
Agg+	0.457815
Agg+	4.84388
Agg+	3.28113
Agg+	6.08781
Agg+	0.436894
Agg+	9.76322
Agg+	8.6178
Agg+	4.49646
Agg+	10.632
Agg+	8.1407
Agg+	5.4476
Agg+	2.42126
Agg+	3.82088
Agg+	12.557
Agg+	18.3565
Agg+	4.13634
Agg+	4.84435
Agg+	2.07063
Agg+	7.48501
Agg+	12.057
Agg+	9.23267
Agg+	1.79212
Agg+	11.4222
Agg+	2.15333
Agg+	7.69884
Agg+	10.0819
Agg+	2.54857
Agg+	2.86403
Agg+	6.63908
Agg+	13.2479
Agg+	0.231057
Agg+	0.598052
Agg+	1.54779
Agg+	4.22888
Agg+	4.32375
Agg+	7.28321
Agg+	8.94732
Agg+	4.20092
Agg+	7.36856
Agg+	6.99747
Agg+	3.38853
Agg+	9.8829
Agg+	9.3579
Agg+	2.49464
Agg+	3.6867
Agg+	15.3906
Agg+	8.09305
Agg+	8.58758
Agg+	22.6723
Agg+	8.25804
Agg+	3.85361
Agg+	9.92024
Agg+	6.49122
Agg+	5.22389
Agg+	11.1095
Agg+	20.2236
Agg+	5.17376
Agg+	0.404285
Agg+	7.99739
Agg+	6.56784
Agg+	1.45719
Agg+	4.12823
Agg+	3.25165
Agg+	10.0234
Agg+	2.23911
Agg+	1.26481
Agg+	4.0722
Agg+	3.81589
Agg+	7.73082
Agg+	11.6626
Agg+	22.584
Agg+	1.07175
Agg+	0.276377
Agg+	12.2467
Agg+	4.71841
Agg+	3.21741
Agg+	3.89593
Agg+	6.92279
Agg+	13.4855
Agg+	4.54894
Agg+	4.23772
Agg+	3.71891
Agg+	3.64238
Agg+	0.262925
Agg+	12.2435
Agg+	8.43773
Agg+	1.433
Agg+	8.64961
Agg+	0.304157
Agg+	4.7153
Agg-	2.07608
Agg-	3.21112
Agg-	13.2197
Agg-	7.38972
Agg-	10.7407
Agg-	2.66555
Agg-	1.26347
Agg-	5.95029
Agg-	0.932199
Agg-	9.66361
Agg-	2.38317
Agg-	5.08983
Agg-	18.3686
Agg-	0.4659
Agg-	5.65957
Agg-	5.48947
Agg-	17.0675
Agg-	1.47933
Agg-	1.30005
Agg-	1.95343
Agg-	0.660018
Agg-	0.453639
Agg-	1.56791
Agg-	0.432675
Agg-	2.45347
Agg-	14.3934
Agg-	8.36685
Agg-	5.21981
Agg-	2.10067
Agg-	0.971309
Agg-	0.890844
Agg-	5.00301
Agg-	3.69551
Agg-	3.18036
Agg-	0.0461217
Agg-	0.931714
Agg-	8.32368
Agg-	0.87079
Agg-	3.3263
Agg-	0.300164
Agg-	10.5237
Agg-	4.06827
Agg-	3.27998
Agg-	0.79721
Agg-	1.40691
Agg-	1.9178
Agg-	2.9722
Agg-	2.32385
Agg-	0.501071
Agg-	0.886078
Agg-	5.94119
Agg-	16.3472
Agg-	0.334923
Agg-	3.16578
Agg-	3.37835
Agg-	2.70986
Agg-	1.80105
Agg-	5.79553
Agg-	3.22977
Agg-	0.0723586

## Sheet: Extended Fig9f -4 to 4s
Behaviour	State	t0	t1	t2	t3	t4	t5	t6	t7	t8	t9	t10	t11	t12	t13	t14	t15	t16	t17	t18	t19	t20	t21	t22	t23	t24	t25	t26	t27	t28	t29	t30	t31	t32	t33	t34	t35	t36	t37	t38	t39	t40	t41	t42	t43	t44	t45	t46	t47
licking and grooming	Agg-	-0.0295919	-0.0442489	-0.107931	0.889586	1.31059	1.32171	0.996817	0.775699	0.580357	-0.429289	0.40759	-0.586641	-1.18412	-0.217353	0.323944	-0.557243	-1.36818	-1.23862	-1.52056	-1.63487	-1.48737	-2.31878	0.283511	2.08126	0.968009	0.682535	1.28532	0.627697	-0.140951	-0.0738155	0.251165	0.927155	0.0175799	0.42629	-1.41914	-0.297545	-0.946074	-0.322563	-0.0110601	1.77911	3.80514	7.88627	8.95555	9.22814	9.30109	9.11846	9.19908	9.04846
licking and grooming	Agg-	-2.48655	-2.48802	-1.67264	-2.21412	-1.64808	-1.02187	-1.2006	-0.238707	-0.291663	-0.254447	-0.285485	-0.142651	-0.196783	0.545338	0.112274	0.682288	1.09167	0.279822	0.748336	-0.432291	-0.00128713	1.00532	0.134781	0.196416	0.321598	0.595499	1.0421	1.12756	0.443691	-0.654854	-0.130294	0.19215	0.156846	1.15522	0.85366	1.46972	1.08799	0.603884	0.957219	0.556959	0.412065	0.465462	0.574905	-0.17972	0.323805	-0.0874879	0.930299	1.01209
licking and grooming	Agg-	-1.33297	-0.842299	-0.509562	-0.767158	-0.557257	-0.187623	-0.199097	-0.116531	-1.00293	0.770994	0.651982	2.37416	2.6781	0.337018	-1.00181	0.772344	0.542419	-1.08505	-1.00946	-0.552982	-0.489089	-0.783131	-1.03758	0.518572	-0.903043	0.146014	-1.04635	-0.557931	0.102144	0.0578241	-0.534984	-0.688192	0.356815	1.68529	1.78608	1.98923	-0.184249	-0.0620874	-0.471991	1.15435	1.09586	0.782242	0.983595	1.1395	1.40992	1.1206	1.38945	1.83377
licking and grooming	Agg-	-0.467208	-1.2273	-0.494715	-1.01672	-0.120045	-0.407134	-0.787179	-0.382156	-0.508627	0.319442	-1.44673	0.41145	0.398486	0.192971	-0.182964	-0.217427	-1.52988	-1.4306	0.669134	0.100331	-0.405553	-0.299001	-0.831444	-0.3322	-1.09071	-1.04929	-1.63453	0.718774	1.46084	-0.0558607	0.543928	1.19873	1.21833	1.85796	0.75798	1.38022	1.2411	0.20467	2.97154	0.271383	1.77797	0.424097	0.698855	0.214155	0.989106	0.960966	0.488281	0.854098
licking and grooming	Agg-	-2.43899	-1.47822	-1.0706	-0.833575	-0.303176	-0.390284	-0.0452144	-1.59971	-1.23577	-0.946272	-1.06207	0.238078	0.144509	-0.581558	-0.276553	0.0793724	-0.513578	0.136238	-0.0821769	-0.205471	-0.464726	-0.481268	0.0801478	-0.245536	0.00544744	1.26243	1.83574	1.2004	0.605118	0.95148	1.0024	1.36556	1.54779	0.352326	0.410225	2.32659	1.66307	-0.326181	0.239371	-0.865368	0.218176	0.878331	-0.439912	0.0406006	0.506896	0.963887	0.389547	1.23607
licking and grooming	Agg-	-1.03424	-0.999954	-1.19005	-0.74901	-1.10929	-1.03555	-1.47523	-1.2879	-1.10859	-0.77812	-0.0181873	-0.115031	-0.126868	-0.113102	-0.37014	-0.211568	-0.43704	-0.461197	-0.577506	-0.483731	-0.4811	-0.765056	-0.29789	-0.713675	-0.49776	-0.522223	0.0135095	1.06678	0.929296	0.691636	0.661342	0.913031	1.57498	1.06924	1.26801	1.76446	1.29865	1.7133	1.72496	2.27082	1.67016	1.66963	1.23245	1.1442	0.830698	1.23745	1.08449	1.34043
licking and grooming	Agg-	2.10743	0.460421	0.358433	-0.679734	-0.156916	0.163213	0.466345	0.723118	1.90139	0.00842819	1.32578	-0.878302	-0.568475	0.844422	1.52743	1.30414	0.260566	-0.362438	0.421532	-0.0111453	-0.411629	0.395777	-0.0307188	-0.0933024	-0.537827	-0.572595	-0.602213	-1.52603	-1.31845	0.148791	-0.947325	-0.482197	-1.43949	-3.02495	-1.02021	-0.59938	0.914732	1.359	-0.143009	0.715392	1.69072	0.896446	0.758659	1.85091	0.715134	0.339117	0.968302	1.07364
licking and grooming	Agg-	-1.10165	-0.98177	-1.41439	-1.11627	-1.53208	-1.03261	-0.362294	-0.567229	-0.601445	-0.727573	-0.703488	-1.58887	-0.836107	0.142459	0.142399	-0.341485	-0.115195	0.405696	-0.213901	-0.671638	-0.655258	-0.209776	-0.581547	-0.807594	-0.139584	0.204765	0.30432	0.517749	0.625191	0.806283	0.242803	1.08238	0.855242	0.85961	1.03706	0.721349	2.52809	2.34123	1.96473	1.5204	1.33816	1.22307	1.22932	0.451196	0.945515	0.823088	0.806101	1.46513
licking and grooming	Agg-	0.756656	1.29727	0.610582	0.881706	-0.436508	2.26818	1.09631	1.37672	0.286489	1.91514	1.32375	2.01562	0.303963	0.0563203	0.302598	-0.591046	-0.829952	-0.0755557	-1.31295	-0.384905	-0.250571	-0.311458	-0.0572623	-1.03172	-0.708451	-1.26681	0.888532	0.0189145	-1.08551	-0.362516	-1.1505	-0.820942	-0.994046	-0.323472	-0.778621	-0.210708	-2.17383	-0.278694	-0.851795	0.889078	0.92976	3.16346	1.67951	0.98191	3.90366	2.98599	3.11158	4.02789
licking and grooming	Agg-	-0.898223	-1.13315	-1.0454	-1.02664	-1.15926	-0.976713	-1.15335	-1.24012	-1.1272	-1.02476	-0.453301	-0.691455	-0.50197	-0.403601	-0.192401	-0.1667	-0.224817	-0.255398	-0.375796	-0.408706	-0.356946	-0.378259	-0.284815	-0.755259	-0.431272	-0.490016	-0.145567	0.487408	0.566882	0.979836	1.18745	1.21306	1.54547	1.37743	1.53351	1.47396	1.86377	1.88858	1.59777	1.58595	1.60999	2.06503	1.69922	1.80198	1.53468	1.53204	1.53069	1.55035
licking and grooming	Agg-	-0.321191	1.63493	1.3196	-0.977127	-1.17094	0.0823607	-1.74596	-1.07382	-2.22941	-1.26354	0.154366	-0.817634	-0.323382	0.199351	0.0998874	0.116538	0.649933	0.886105	-0.0324389	-0.855316	0.0346006	-0.235894	0.193217	-0.380928	0.549593	0.893407	0.36936	-0.567002	-0.120657	-1.11325	-0.834576	-0.579709	0.898812	0.275446	-0.106927	-0.75001	2.59642	1.00645	1.87402	1.66531	1.24964	-0.0100924	-0.488571	0.788686	0.170578	0.969064	1.90689	2.22208
licking and grooming	Agg-	0.128764	-0.423261	-0.826262	0.316227	0.309385	0.510734	0.458108	0.0538994	-0.0824466	-0.563934	-0.783295	-1.72464	-1.25432	-0.0505486	-0.187398	-0.826966	0.0140522	-0.838538	-0.272224	0.196182	-0.447009	-0.0828491	-1.34267	-0.883215	-0.454254	-0.897605	-0.557293	-0.906963	0.0453464	-0.448719	0.0774455	0.279701	-0.0323356	0.526935	0.844404	0.122324	2.31916	2.65715	2.76422	2.2627	1.60985	1.60231	1.33414	0.629068	0.856177	0.147379	0.70997	0.384249
licking and grooming	Agg-	-1.52142	-1.6632	-1.79403	-1.48666	-1.53027	-1.58555	-1.38479	-1.34834	-0.717094	-1.47129	-0.0538247	0.356625	-0.0730557	0.157234	0.33852	-0.0341109	-0.340761	0.199638	-0.0147994	-0.0437667	-0.204857	-0.0946202	0.12022	0.267711	0.272861	0.414318	0.306737	0.468148	0.105254	0.561165	0.42856	0.997846	0.521255	0.449964	1.09658	1.95779	1.59666	1.69547	1.52167	1.52819	1.53857	1.59562	1.9248	2.63634	2.65952	2.92433	3.4043	2.85473
licking and grooming	Agg-	0.185175	-0.025515	-0.406943	-0.259901	-0.400715	-0.724383	-0.936971	-0.729965	-1.10213	-0.904996	-0.599822	0.00646063	0.30571	1.03279	1.35	1.38608	0.618744	0.520007	-0.148177	0.468132	-0.0626932	-0.0340215	-0.0632249	-0.148101	-0.512288	-0.413096	-1.02435	-0.67566	-1.38265	-1.11933	-1.02591	-1.00259	-0.328486	-0.663887	-0.101163	0.664011	0.547235	1.76011	2.71322	3.2393	3.79124	4.35252	4.73683	4.66688	4.43345	4.02164	3.909	4.17293
licking and grooming	Agg-	-0.997017	0.151739	-0.357593	-1.0126	0.149791	0.48249	-1.2414	-0.644619	-0.413872	-0.366251	-1.88494	-0.57362	0.316032	0.827745	-0.293088	1.41868	0.975155	0.409976	-0.00346337	-1.32582	-0.339627	0.0798739	0.511929	1.36781	0.470585	-0.0880994	-0.896796	-0.750901	0.30759	-0.699817	-1.64012	-0.945283	-0.250878	1.90117	1.90074	2.09837	-1.44314	0.668214	0.304993	1.82606	2.47479	1.81286	2.28994	3.4835	4.32293	4.81365	3.44757	2.22954
licking and grooming	Agg-	-0.902195	-0.930755	-1.02437	-0.894896	-1.40048	-1.35185	-0.873727	-1.92751	-0.905937	-0.360474	-0.261109	0.353517	0.255064	0.348772	-0.104624	0.696324	-0.251984	0.428612	-0.414674	-0.904568	-0.723994	-0.0835461	-0.169316	-0.582291	-0.731111	-0.315582	-0.574809	-0.0560814	-0.147053	0.314008	0.110623	0.163545	0.977267	1.63952	1.44636	1.90167	1.17965	1.98333	2.20971	1.88497	2.53783	1.77037	1.82648	2.38016	1.34462	1.7867	1.87895	1.57556
licking and grooming	Agg-	-0.360391	-0.237189	-0.358137	-0.444075	-0.46003	0.14351	-0.165797	-0.119024	-0.0781685	-0.349367	-0.759475	-0.809594	-0.729045	-0.677623	-0.799451	-0.902929	-0.678574	-0.821217	-0.87595	-0.91751	-0.891271	-0.93505	-0.910078	-0.873696	-0.85119	-1.07107	-0.719183	-0.221199	0.221559	0.899308	0.726903	1.46037	1.59576	1.71297	1.30248	1.53772	1.81638	1.90176	1.571	2.12657	2.81154	3.15621	3.18569	3.32012	3.10228	3.31554	3.20802	3.02494
licking and grooming	Agg-	-0.953783	0.261058	0.0455821	-0.0816594	-1.06944	-1.59936	1.15413	0.80324	1.88726	0.645167	1.06232	0.0230977	0.694224	0.469891	-0.666936	0.966763	0.33805	-0.937261	0.346737	-0.247567	-0.256936	-1.32154	0.839522	1.60995	-1.18118	-0.300201	-0.282657	0.978516	-2.52565	-0.0809781	0.206039	-0.909666	-0.745121	-0.101759	1.95284	0.995209	0.46461	-0.687547	-1.99624	0.20127	1.04069	2.49145	-0.520447	2.03154	1.97635	0.169928	0.882106	0.704104
licking and grooming	Agg-	-0.686015	0.258731	-0.564148	-0.926752	-0.800667	-0.783575	-0.567588	-1.1151	-0.334288	-0.547721	-0.360148	0.367279	0.589592	-0.534624	-1.15717	-0.232843	-0.336396	-0.487787	-1.32931	-1.22931	-0.856273	-0.77414	-0.110976	-0.641952	-0.740178	-0.649055	-0.247383	0.276046	0.266057	0.432097	0.70935	0.266834	1.25864	1.6339	1.95244	2.10549	0.326768	1.52046	0.947978	3.10174	3.39575	4.64749	4.63306	5.18824	5.32187	6.46706	6.10423	6.52766
licking and grooming	Agg-	1.87081	1.92021	1.69492	1.25701	1.22709	0.915237	2.45848	1.77295	1.89952	0.832035	-0.294511	-0.392888	0.159694	-0.122589	-0.240624	0.467671	-0.376765	-0.497817	-0.481349	-0.71854	-0.557481	-0.351761	-0.388663	-0.334776	-0.800017	-0.559119	-1.00272	-0.459277	-0.163285	-0.800793	-1.06842	-0.0896534	-0.954868	-1.08144	-0.460139	-0.576536	-1.12653	-0.964611	-0.920811	-0.689656	-0.290976	-0.103621	-0.0324897	0.348601	0.190216	-0.284079	0.464825	-0.819503
licking and grooming	Agg-	0.231257	-0.309532	-1.11005	0.114222	0.658825	0.553753	0.807069	0.535721	0.410537	-0.792409	1.11968	0.433771	0.574733	0.56537	-0.213129	0.192592	-0.56042	-0.145509	-0.541174	-0.484477	-1.26991	-1.25517	-1.76701	-1.22865	-1.05491	-1.58911	-1.05682	-1.58409	-0.501816	-1.22449	0.694716	1.01843	0.395453	0.381929	0.0303034	0.445908	1.78756	2.09532	1.91899	1.72254	1.37109	1.33659	2.10694	1.67226	2.03741	0.976813	0.923757	1.18869
licking and grooming	Agg-	-1.04476	-1.22803	-1.08611	-1.22343	-1.23701	-0.987331	-0.515907	-0.51182	-0.695823	-0.733679	-0.811732	-0.769405	-0.603937	-0.366824	-0.367112	-0.506448	-0.436588	-0.242512	-0.333803	-0.42757	-0.455027	-0.580318	-0.436876	-0.495895	-0.460514	-0.178734	-0.22793	0.079695	0.336052	0.663324	0.812733	1.33794	1.50636	1.71228	1.67281	1.60397	1.68603	1.851	1.84388	1.85906	1.57471	1.73002	1.47975	1.45321	1.66776	1.5645	1.70397	1.80587
licking and grooming	Agg-	-0.725979	-1.15777	-1.12836	-1.00878	-1.26199	-1.07384	-0.840358	-1.09953	-0.83642	-0.885602	-0.53787	-0.734161	-0.222518	-0.101182	-0.0939186	-0.399732	-0.536601	-0.365427	-0.325871	-0.229432	-0.172636	-0.207072	-0.317426	-0.18887	-0.334535	-0.239977	-0.405332	-0.213636	0.308333	0.634843	0.612571	0.538535	0.711285	0.976799	1.22188	1.61345	2.09994	1.84155	2.4457	2.63993	3.20649	3.59146	3.60174	3.9265	3.94685	4.03353	4.10319	3.91604
licking and grooming	Agg-	-1.35347	-1.19928	-0.59881	-1.54954	-0.502652	-0.200347	-1.26921	-1.30591	-1.12691	-0.236665	0.169166	0.152493	0.737717	0.538808	-0.609538	0.568147	-0.0412455	-0.209265	-1.20743	-0.771482	0.212851	-1.30333	-0.476286	-0.88845	-0.881858	-0.0721351	-0.351693	-0.0778219	-0.194401	0.551862	0.918531	0.601105	1.06225	1.37684	1.54977	2.30172	0.766409	0.930422	2.00639	1.98326	1.98868	1.82415	2.02112	1.69788	2.20362	2.30029	2.25816	2.06067
licking and grooming	Agg-	0.0850127	0.471585	1.24193	0.951046	0.978531	0.877752	1.32667	1.08287	1.01467	0.619953	0.395746	1.73971	0.982603	1.43483	0.0224079	1.39539	-0.30843	-0.443311	1.20401	-0.98385	-0.705691	-0.135631	-0.118326	-0.00863997	-0.396993	0.0674528	-1.7911	-1.03449	-1.57503	-1.9074	-1.46255	-1.67174	-1.29229	-0.55096	-0.877727	-0.232847	-1.14978	0.385821	0.0745786	0.294204	-0.506679	-0.740302	0.438501	1.21139	-0.194164	0.0318241	0.770103	0.468276
licking and grooming	Agg-	-1.33869	-1.4638	-1.49088	-2.5346	-1.49481	-0.207625	-1.53433	-1.02557	-0.383616	0.128855	0.752685	0.614469	1.74073	0.832165	0.14676	0.483458	1.10641	-0.0720287	-0.708742	-0.17116	-0.33143	0.392405	-0.834076	-0.47183	-1.03671	0.376029	-0.553276	-0.336016	0.346333	1.12214	1.04746	0.571453	0.685433	2.09336	1.60251	1.26079	0.306156	-0.122686	0.143048	0.359216	-0.110677	-0.0327254	-0.942596	-0.548908	0.310742	0.558352	1.01165	0.383889
licking and grooming	Agg-	0.560682	1.22002	1.02679	0.461019	-0.86952	-0.206793	-0.303744	1.31494	-1.76649	0.0691457	0.537631	1.9875	2.2397	-0.199674	-1.78446	0.0169411	-0.484426	-0.997659	-0.700703	-1.43631	-0.776637	-0.456968	0.0525351	1.22782	0.300337	0.643057	0.236946	0.441019	-0.454256	-0.592565	0.989845	0.105418	0.0752475	1.04646	0.513902	0.688482	-1.94175	-0.187809	-2.0987	-0.496969	-0.678668	-1.04749	0.159656	1.14205	0.943403	-0.220014	0.190504	0.473901
licking and grooming	Agg-	-2.30457	-1.78881	-1.79241	-1.61531	-1.53329	-0.505377	-0.103741	-1.06158	-1.20309	-0.613644	-0.240173	-0.184406	-0.0477485	-0.427528	-0.0907849	-0.0138376	0.33496	0.121243	0.053083	-0.0506777	-0.191166	-0.347877	-0.359256	-0.296729	-0.205361	-0.266085	0.439735	1.15998	0.668549	0.390277	0.709107	0.829203	0.799348	1.1789	0.846103	1.33528	1.4841	0.824472	1.73748	2.33165	2.03558	1.91965	1.37268	1.69286	1.77916	1.07064	1.71472	1.52601
licking and grooming	Agg-	-1.16483	-0.446356	-1.05442	-0.830737	-0.594361	-0.598002	-0.957191	-1.3092	-1.14171	-0.723866	-1.14387	-1.80881	-1.36696	-1.0867	-1.8346	-1.52933	-0.0541022	0.00307279	0.817988	0.926237	-0.321083	0.779117	0.430163	0.945722	0.398672	0.696455	0.36728	1.04797	1.34073	1.16192	1.02022	1.08605	0.284224	0.604935	1.01077	0.773016	0.397295	1.26368	0.889235	1.72137	1.74725	1.43904	1.50222	1.20493	1.01146	0.962648	0.693601	1.86131
licking and grooming	Agg-	-0.815034	-1.05102	-0.431534	0.500675	-0.183834	-0.129606	-0.392932	0.020209	-0.797111	-0.620412	-0.00621549	-1.05423	-1.09352	-0.613059	-0.764483	-0.741275	-0.990354	-0.710944	-0.847662	0.17462	-0.133053	-1.45221	-0.509199	0.242864	0.371539	0.232524	0.21529	0.0254939	-0.769078	-0.975649	-0.720595	1.00848	0.664966	1.4577	1.58339	0.956095	1.99883	2.80604	1.21804	2.32626	1.72057	1.83431	1.66174	1.76514	1.71758	1.61579	0.364876	2.13968
licking and grooming	Agg-	-1.08091	-1.30867	-0.534589	-1.12623	-1.40129	-0.299789	-0.435629	-0.726314	-0.510799	0.152074	0.817059	1.08339	1.03666	0.179383	-0.00755569	-0.0962391	0.100413	-0.640446	-0.494892	-1.10118	0.306919	-0.197592	-0.420708	0.311705	0.485552	-0.105248	-0.937887	-1.4386	-0.794023	-1.19563	-1.12412	-0.112568	-0.0305008	0.952618	1.85029	2.07045	1.48669	1.15335	1.95066	2.18419	3.31807	3.11973	3.63747	4.3354	5.39284	5.63356	6.05361	6.10836
licking and grooming	Agg-	-0.6714	-0.866475	-1.38669	-1.21762	-1.18511	-0.599871	-0.6714	-0.977024	-0.63889	-0.71042	-0.547848	-0.729926	-0.560859	-0.0471425	-0.515338	-0.22922	0.0959162	-0.456812	-0.404789	-0.528342	-0.788451	-0.404789	0.0568969	0.0373909	-0.411291	-0.541346	-0.144687	-0.125174	-0.0796597	0.219462	-0.183699	0.635634	1.37694	1.72809	2.05972	1.7736	1.40945	2.04021	1.7801	2.41086	2.66447	2.2483	2.52791	2.72299	2.33283	2.749	2.28731	2.30682
licking and grooming	Agg-	-0.450108	-0.45929	-0.698001	-0.38584	-0.808175	-0.633732	-0.560283	-0.220578	-0.257303	-0.8449	-0.77145	-1.27642	-1.24887	-0.863263	-0.54192	-0.587826	-0.349115	-0.367478	-0.798994	-0.77145	-0.780632	-0.31239	-0.569464	-0.468471	-0.128766	-0.523558	-0.137948	-0.0185919	0.578186	0.137489	-0.00022953	1.45958	1.06479	1.23923	1.40449	0.927072	2.15735	2.17572	2.62559	2.06554	1.79929	1.76256	1.29432	1.50549	1.78092	1.45958	1.24841	0.982159
licking and grooming	Agg-	-0.858075	-0.518989	-0.820391	-0.556673	-1.79999	-0.93342	-0.895759	-2.36513	-1.23484	-1.57393	-0.594334	-0.330616	-0.594334	0.79967	0.535951	-0.217587	-0.179904	0.422923	0.196866	0.422923	0.121498	0.0084698	-0.594334	1.10109	-0.669702	-0.292932	-0.066875	-0.255248	1.81693	-0.632018	0.535951	1.13876	1.92996	1.21412	1.25178	0.0461535	-0.0291913	1.02573	1.55321	1.89229	0.272211	0.460584	0.460584	0.912698	1.92996	1.51552	1.17644	0.535951
licking and grooming	Agg-	-0.738479	0.659816	0.186874	-0.999944	-1.05577	-0.26363	0.118605	-0.612107	-2.30314	-1.62086	-0.203014	-1.01531	-1.45461	-0.103413	-0.39341	-0.611904	-0.68026	0.102115	-1.03526	0.0153933	0.328031	0.00719182	1.12531	1.1275	0.331064	0.550858	1.45155	-0.734494	1.21275	-0.969709	1.79431	0.110779	0.260311	0.975226	0.411288	-1.63276	0.579245	1.63715	0.12464	-0.528128	0.878166	0.841346	2.15471	2.75454	3.01875	2.7555	0.947214	2.88213
licking and grooming	Agg-	0.363159	1.2312	0.514177	-0.397755	0.0428861	-0.210164	-1.37105	-1.01274	-0.805751	-1.61415	-1.47302	-1.27771	-0.556694	-0.83437	-0.00104162	0.634513	0.681901	0.362061	0.626293	-0.681688	-0.332696	0.861672	-0.541086	-0.355758	-0.541652	-0.0232717	0.285088	1.85361	1.42508	0.821937	0.907031	-0.888115	1.65909	0.178796	-0.774669	-0.296921	-0.0509262	0.864534	1.99814	0.619737	0.0245496	2.94701	2.63652	0.447653	2.11977	1.65057	1.18637	1.2289
licking and grooming	Agg-	0.0350958	0.0551859	-0.597289	-1.0586	-0.0662641	-0.11407	-0.652339	-0.0989655	-0.596673	0.888824	-2.53304	-0.152608	-1.23657	-0.421991	0.287528	-1.14615	0.36343	0.056535	-0.314502	0.281017	-0.336176	1.34345	0.254415	0.291311	1.66386	0.259255	1.90893	-0.0649443	1.19865	-0.863622	0.742884	-0.657999	0.918035	0.046094	1.12448	1.43252	0.799753	1.41495	-2.85882	0.0223965	0.582603	0.322223	2.28909	0.127598	1.10439	1.76827	0.303013	1.10257
licking and grooming	Agg-	-0.437933	-0.179989	0.144478	-1.81791	-0.761169	0.142351	-0.479939	-1.71357	-0.527855	-1.78762	-0.764908	-0.951537	-0.534729	-0.602731	-0.196178	1.66731	0.0983078	0.0228055	-0.28666	0.642945	-1.68762	-0.125109	0.16248	0.310059	-0.922764	0.539768	0.592118	1.49996	0.54962	1.20473	0.81802	0.0869108	1.17995	-0.332315	-0.292862	1.64207	0.337421	0.333458	0.412251	2.22399	0.285653	1.38547	1.15395	0.772365	1.45921	1.25921	1.13241	0.938528
licking and grooming	Agg-	-1.66006	-2.18988	-1.50816	0.245676	-0.585616	-0.172397	1.33157	-0.194189	-0.441737	1.13969	0.479735	0.0367286	-0.0328608	0.559109	0.155521	-1.19233	-0.411975	1.90499	0.223603	0.435488	0.435258	0.078753	-0.0203429	1.05426	0.478764	1.09656	-1.32062	-2.19698	-2.36321	-1.10473	-1.35337	1.20051	-0.620513	0.308597	1.22956	0.613651	-1.1876	0.418678	0.237961	0.459068	-0.513804	-1.72	0.743787	-0.454485	1.48199	0.264861	0.418219	0.741155
licking and grooming	Agg-	0.42154	0.304388	-1.15152	-0.0913069	-0.271044	-0.249299	-1.95942	0.297796	-2.37275	-0.845797	-0.537389	0.00980827	-1.54548	-0.105237	1.00268	0.50108	0.244079	-0.730717	-2.88356	-0.124774	-0.414325	0.155331	-0.579622	-0.807029	-0.655425	0.34217	-1.18699	1.76774	0.226037	-0.202343	1.60142	0.968092	1.11725	0.406624	0.023365	0.0881249	1.34051	2.03806	1.68086	-0.0203292	1.375	0.611029	0.715542	2.46416	2.15864	1.32648	1.87096	0.902686
licking and grooming	Agg-	-0.213161	-0.274712	-1.86505	0.884698	0.074124	-0.603042	0.843617	-0.100294	-0.346533	-0.880057	-1.43412	0.351138	1.40795	-3.58876	-1.62904	0.320363	-1.7009	1.10016	0.494817	-0.438895	1.449	0.269083	0.371679	-0.243936	1.25404	0.812841	-1.13657	-0.14134	2.00303	-0.644088	-0.120799	-0.992924	0.628189	0.833382	-0.674864	0.946249	-0.346533	-0.397849	1.23353	-1.00319	0.802607	-0.131069	0.946249	-0.674864	2.15694	0.75129	1.96202	0.853887
licking and grooming	Agg-	1.06083	0.67272	1.39088	0.632618	-0.53049	-0.119215	-1.52612	-0.891279	-2.66753	-0.692774	-0.0507591	-1.09755	0.483598	-0.626889	-2.05459	-0.185743	0.282369	0.0624259	-0.422832	-0.995929	-0.260831	-1.3078	-0.83691	0.141704	1.31258	-0.895751	-0.573626	1.17168	1.99246	0.356815	1.02456	-0.234945	-0.245587	-0.0247186	2.05256	0.362624	0.653748	1.6064	-0.21695	0.388845	1.98719	1.71251	1.005	0.838808	1.6582	1.60303	-0.786371	0.796316
licking and grooming	Agg-	-0.195022	-1.03287	-1.27365	0.643926	-0.589722	-0.173009	-1.52719	-0.391973	-2.01959	-2.34547	-0.58589	-1.92305	0.105378	-0.0298464	-0.900706	-0.0293673	1.28528	-0.188338	0.227417	-0.123965	1.0967	-0.482054	0.812591	1.39206	-0.0625575	0.537056	1.71174	0.376306	0.484499	-0.729258	-0.560501	1.74942	0.115803	0.48808	1.18259	-0.353285	0.472842	1.15517	2.25576	0.77639	0.43858	1.67465	1.51424	1.19732	1.27543	2.26139	1.22588	2.85761
licking and grooming	Agg-	-1.17779	-0.0729139	0.922535	-0.769638	-1.31065	-1.99028	-1.83631	-1.68084	-1.36031	-1.08706	-1.28912	-0.0475026	-0.473017	-0.397851	-0.147745	0.629086	0.378613	0.26528	0.611021	1.73095	0.173653	1.02719	-1.13324	-0.562073	0.350062	1.33038	0.690694	1.41527	0.424393	-0.252429	2.15266	-0.411275	-0.0301054	0.0884696	1.07791	1.56283	-0.510449	0.327055	0.862329	-0.0787575	1.93578	0.989519	2.88802	1.88937	2.14248	1.72902	3.77414	1.31259
licking and grooming	Agg-	-1.20832	0.113835	-1.11221	-0.136453	-0.946942	0.630763	-0.418371	-1.16041	0.385036	1.26865	0.842007	0.904226	1.13008	0.328304	0.229709	0.104379	-0.891397	-0.29649	-1.01458	-0.322445	2.1758	0.432646	0.289704	-0.527237	-1.14621	0.665692	1.01372	0.980351	-0.53228	-1.1036	0.138789	2.22964	-1.43988	0.377843	1.45953	-0.231266	0.528868	1.1801	-0.0351887	0.70852	0.824802	2.30117	-0.590309	1.3906	0.530722	0.177019	-0.4952	0.446255
licking and grooming	Agg-	0.965114	1.2351	0.0266063	0.290151	-1.12405	-0.873351	-2.069	-1.76687	-1.95973	-1.26547	-1.22692	0.000880586	-0.461951	-0.62265	1.09368	-0.00554121	1.13868	0.875112	0.592283	1.06154	0.701569	-0.391234	-0.892636	-0.609807	-0.751221	-1.18191	-0.956931	0.965114	0.887975	0.945829	0.958692	0.913681	-0.159818	0.187305	0.380152	-1.17548	0.714413	-0.0312669	1.00368	0.425143	0.0715974	1.38295	0.457291	0.232297	0.386574	0.534429	-1.03405	0.476575
licking and grooming	Agg-	1.30617	-0.679461	1.20824	-0.799601	-0.0073436	-0.576434	-0.0577934	1.01194	0.520473	-0.0343861	-0.257509	-0.107889	0.55789	1.03215	0.119446	0.174152	-1.93596	1.11364	-2.2016	-0.500936	-0.061872	-0.968639	0.777023	-0.962211	-0.0775655	-2.05216	-1.76666	0.536388	1.8374	-1.16512	-0.399549	0.278554	1.22992	-0.410543	0.191131	-1.06258	-0.376319	-1.51109	-0.127306	0.374931	1.4839	1.92695	-0.147787	1.4225	-1.30379	0.959493	0.234089	0.782963
licking and grooming	Agg-	-0.827864	-1.01831	-0.821518	0.067265	0.429189	-0.370748	0.879895	1.54656	-0.986583	-0.256518	-1.22145	-1.06915	0.340279	-0.497736	-1.34844	-1.57069	0.0736112	1.67349	-1.51351	-1.60242	0.91169	-0.0850423	-0.389787	-0.307287	-0.167607	-1.78652	2.03541	1.7497	-0.370748	0.479958	1.26086	0.841818	1.1656	-0.00888864	-1.8119	-0.135876	0.733869	-0.148568	1.21002	0.6831	1.80047	1.30528	0.670407	0.829126	0.219637	2.92419	2.67663	0.99419
licking and grooming	Agg-	-0.324949	-0.864573	-0.924448	-0.807468	-0.358932	-0.204358	-1.7777	-1.02245	0.843054	1.28524	-0.449305	0.860761	-0.130759	-0.952394	0.0567088	0.00227955	0.111231	1.5473	0.369124	1.14638	-1.09088	-0.166859	0.273616	0.0535967	-1.00421	-0.917353	-0.104214	1.11763	-0.124846	-0.798847	1.21391	0.967223	-0.362729	-0.348601	-0.181174	-0.0575334	-0.168881	2.0972	-0.739159	-0.280696	-0.180863	1.46953	-0.611753	2.66968	0.614725	-5.44603e-05	1.5459	0.917866
licking and grooming	Agg-	0.492743	0.534541	-1.79739	-0.625194	0.329162	0.437209	0.195793	0.144215	-0.34852	0.781314	-0.376272	-0.703215	-0.231659	-0.674592	-0.313356	0.586338	1.02669	0.934959	-1.46973	0.993109	2.1724	-0.351448	0.659688	0.346386	-0.245893	-0.0326963	-0.916724	2.3548	-0.443237	-0.521819	-2.4665	1.17211	0.230459	0.123004	0.220929	-0.056679	0.219963	-0.985059	-0.0365273	-0.534527	-1.21212	0.379277	2.49396	1.76429	0.429018	-0.160832	0.362333	0.566591
licking and grooming	Agg-	0.562358	-0.771297	-0.493698	-1.44317	0.158411	-0.627083	-1.10429	-1.67884	-0.952082	-1.54897	-1.4064	-1.02714	-1.11283	-0.488401	-0.863029	-0.201967	0.29463	-0.00456776	0.471095	-0.575598	-1.19508	-1.08992	0.582999	-0.378081	-0.386564	0.103505	0.301471	0.664644	1.06943	1.78796	1.9232	1.31001	0.24506	0.961574	0.657099	2.29253	1.43849	1.58653	0.965249	1.64646	1.52105	1.54373	2.63506	2.88559	2.906	2.25526	2.11609	2.868
licking and grooming	Agg-	1.63911	1.72529	-1.12595	0.552545	-0.639164	-0.705822	-1.07787	-1.18049	-1.38683	-0.939258	-1.27828	0.934596	-0.208109	-0.761795	0.684428	0.0234578	0.523648	1.13287	-0.725929	-0.375446	0.935057	-1.32204	-0.32887	-0.254175	0.490549	-0.903343	-0.309638	0.591811	0.353178	0.948001	1.09938	-0.796108	0.837341	-0.161339	-1.13525	-0.60167	1.20871	0.651257	0.563643	1.16794	0.264276	1.95982	1.97449	0.239435	1.8053	0.855408	-0.0722432	0.633749
licking and grooming	Agg+	1.26794	-0.795305	0.311631	-1.15414	-0.65127	-0.824175	0.977988	-0.150442	1.08201	0.971085	0.383805	-0.212261	-0.436786	-1.1703	-1.71208	-0.326014	-1.87761	-1.15728	-0.633226	-0.263097	-1.21878	-1.47939	-0.981232	-0.360219	-0.507549	0.801161	-0.0602244	0.859214	1.01941	0.276485	-1.3443	-0.89227	-0.375281	-0.540498	-0.0815629	1.91798	2.19836	0.6463	0.441544	2.1378	1.31046	2.11144	1.38436	1.98294	1.85208	3.72815	3.55807	3.61282
licking and grooming	Agg+	0.175929	-2.06965	0.0372716	-1.89962	-0.350441	-0.448866	-0.42899	-0.8452	-0.531007	-0.666551	1.20161	0.306443	0.654882	-1.25327	-0.535317	0.114623	0.490362	-1.03247	0.0837301	0.0937881	-1.09857	-0.183287	-0.573394	-0.524541	0.125639	1.14198	1.31728	-1.05546	-0.440245	-0.818379	-0.507059	-0.267103	-0.514004	-0.12222	1.61494	2.74887	2.88321	0.786355	0.194608	0.914954	1.25836	1.94183	1.77228	0.680746	2.63152	5.84961	3.23596	4.03701
licking and grooming	Agg+	-0.229471	-1.39606	-0.852895	-1.39308	0.123191	-0.554236	0.834781	0.502855	0.750942	-0.0398628	0.64577	-1.44365	-1.23569	-0.536036	0.920411	1.09361	-0.419228	-1.08472	-0.520372	0.790624	-0.0215137	0.79137	0.0169748	0.135722	-0.929276	0.811658	1.57785	-0.0091317	-0.489194	-0.0783513	-1.2794	-0.288994	-0.898246	-0.222609	0.227767	1.65721	2.86945	0.439155	1.16238	-0.291232	0.132739	1.88963	-0.252296	1.36198	0.70037	4.09228	2.20232	1.38108
licking and grooming	Agg+	0.341568	-0.684396	-0.173139	-0.643579	0.569027	0.51154	1.46584	-0.667341	0.352874	-1.30296	-0.10971	-1.94759	-1.02951	-1.119	0.267409	0.825614	-0.91473	-2.04206	-0.903615	0.623257	-0.892501	-1.18109	-0.355183	-2.1877	0.422051	0.471682	0.338885	0.04359	0.779624	-0.736901	1.01207	0.3088	1.48941	0.62115	-0.155317	1.57774	2.10395	-0.231776	-0.546808	2.11161	-0.33008	2.71926	1.42176	2.31493	3.27095	6.43986	5.0019	1.87304
licking and grooming	Agg+	-1.51421	-0.936455	-1.25287	-0.67869	-0.0822253	0.090947	-0.842345	-0.817374	-0.964517	-0.481034	-1.3848	-1.34527	-0.818838	-0.479895	-0.551149	-1.61345	-0.99624	-1.59035	-1.30297	-1.32379	-1.09596	0.0585738	0.727918	0.252813	1.6438	1.4119	0.885636	0.952579	1.26744	0.922239	0.455593	1.07687	0.753784	1.5462	0.957378	0.955751	0.733531	0.74378	0.540268	1.10607	1.53367	1.7066	2.19268	1.84333	1.81641	3.05236	2.26215	2.53309
licking and grooming	Agg+	0.200371	0.46325	0.026594	-1.24856	-1.29694	-0.360495	0.414863	0.0690794	0.812574	0.848569	-1.41584	-0.12535	-0.931393	-2.21923	0.412798	0.406307	-1.33559	-0.528962	-0.0577868	-0.31978	-0.808067	-0.192619	-1.6923	-0.98745	-0.179637	0.992842	-0.0324136	0.0590481	1.14774	-0.0067453	1.19199	1.50326	-0.138037	1.77558	1.76289	0.886629	0.208632	0.0378054	0.723768	2.03462	2.38217	2.2674	2.34795	5.23666	4.95018	4.836	6.01202	5.72318
licking and grooming	Agg+	-0.429513	-0.0794314	-0.70382	-0.57612	-0.379985	0.262466	0.457472	0.341202	-1.71328	-0.493856	-1.37788	-1.11133	-1.00889	-0.39466	0.374221	-0.00309372	-0.424574	-0.474384	-1.14647	-0.238598	-0.457592	-0.270346	-0.237328	-0.889938	-0.66544	-0.76633	-0.18526	-0.616476	0.778768	1.07819	0.886572	1.13576	0.959241	1.37254	0.953597	1.63584	1.33063	3.26729	0.649375	0.699891	0.743774	0.797253	1.04955	0.730228	0.261196	-0.18399	0.464246	0.212656
licking and grooming	Agg+	1.24697	0.499083	0.494715	-2.25712	-0.495955	-0.416825	1.03886	0.867244	0.630881	-0.555303	-0.0869438	0.0949531	0.117819	-2.04645	-2.17953	-0.499809	-0.232359	-2.39791	0.218273	-0.159651	-1.00876	-2.02975	-0.283228	-0.873365	-0.0648489	1.11594	0.798391	0.640901	0.773983	0.0386884	1.17452	-0.118544	0.392719	0.949971	1.07869	1.45841	0.958706	0.297403	-0.558129	0.444103	2.08272	2.54414	1.73768	1.18017	2.66643	3.04358	2.27951	2.45525
licking and grooming	Agg+	1.16849	0.184434	-0.0649615	-1.06559	-0.314738	-0.57709	1.16106	-0.401236	0.119085	-0.453249	-1.55772	0.607588	-0.499166	-0.403713	-1.0393	0.847458	-1.92086	-0.151269	-0.857732	-1.2746	-0.896408	-0.636152	0.216061	-0.831249	-0.0998274	-0.245197	-1.14371	0.337806	1.16125	0.499561	-0.900028	-0.519552	0.228826	1.68957	1.07799	0.730285	2.2922	0.315134	-0.451154	3.04096	-1.62554	1.41522	0.589679	2.23485	1.32453	3.75904	4.44741	3.89012
licking and grooming	Agg+	0.155967	2.04255	1.43562	0.916448	0.438054	0.890855	0.0426259	-0.955506	-0.116839	1.30794	-0.156494	0.29462	-0.697606	-0.206274	-0.510861	0.659392	0.018439	1.34253	-0.0816835	0.342431	0.263683	0.768233	0.18381	0.715922	-0.381489	-0.724605	1.68874	-1.40662	-1.48846	-1.12369	-0.825009	-0.451237	-2.15163	-0.141026	-0.186025	-1.10316	-1.51715	-2.37663	-0.104745	0.316275	-0.657669	0.301932	1.28488	1.86171	0.514833	0.436929	-0.855383	-0.616608
licking and grooming	Agg+	-0.0602095	-0.775432	0.645684	1.91287	-0.777679	0.0168582	-1.23996	-0.680773	-0.244311	-0.850043	0.526953	-0.119686	-1.79375	-0.753889	-2.13147	-1.42147	-0.843567	-0.313813	-0.601887	-0.452579	0.452205	0.352082	1.43353	1.69514	2.28534	2.16205	1.86752	0.0254327	0.0669125	0.782869	0.53297	0.811033	-0.632146	0.481864	0.579133	-1.04299	-0.955966	-1.27069	-1.48334	-1.13189	-1.41647	-1.65303	-0.261688	-0.929195	0.157361	-0.550498	0.513986	-1.29549
licking and grooming	Agg+	0.825717	0.130628	0.964178	-0.500702	0.934354	1.05889	0.856828	0.908286	1.52422	1.15449	0.645042	-0.0195841	-1.72392	-1.18258	-0.209873	-1.61577	-1.61856	-0.991244	-0.657795	-0.804515	-0.405247	0.472722	2.2516	1.54512	1.10642	-0.182939	0.0930471	1.60112	0.642572	0.411765	-0.505343	-0.857124	0.514588	-0.808585	-0.548774	0.136308	-0.0807573	0.376332	-0.103932	0.758166	-0.986413	0.420489	0.457011	0.816693	1.67939	1.48159	0.771657	0.594856
licking and grooming	Agg+	-0.501588	-0.348971	0.44818	1.2547	-0.0917889	0.447536	-0.413856	0.196341	0.539534	0.572105	-0.230981	-0.581015	-1.91746	-2.04742	-1.22728	-1.89411	-0.993708	0.243858	-0.689308	0.696733	-0.353752	1.19667	1.62411	1.20658	1.97923	1.53101	0.600429	0.217854	-0.16773	-0.416523	0.850168	0.00989994	0.287299	-0.395332	-0.888315	-0.374596	-0.791858	-0.647249	0.409843	0.00112101	-0.765521	0.326328	-1.23223	-0.650303	-0.551044	0.0690031	0.0726629	0.737272
licking and grooming	Agg+	-1.028	-0.352414	0.486314	0.0895003	-0.198781	0.0554258	0.140545	0.159298	0.808728	-0.49619	0.245108	-0.59596	-1.63264	-2.7825	-1.55435	-2.63378	-0.750493	-0.690168	-0.844702	-0.189846	0.744548	1.76698	0.747329	1.71633	1.95422	0.0649943	1.15734	0.774788	0.419162	-0.984183	0.227045	0.438875	-0.335099	-0.479048	-0.370841	0.796302	0.237936	-0.288388	1.09726	0.710205	0.585681	-0.385971	0.801096	2.0263	1.42261	1.08991	1.38918	1.10573
licking and grooming	Agg+	0.744537	1.26463	0.927829	0.465474	-0.307264	-0.044412	-0.469944	0.42561	0.878444	0.809055	0.544395	0.00041453	-0.465195	-2.32204	-2.70423	-2.58049	-2.02426	-1.059	-1.35167	-0.803601	-0.407099	-0.168047	0.374048	0.217329	0.967547	1.12876	1.1428	0.577266	1.00784	0.622934	1.13345	1.25982	0.370455	0.934407	-0.113308	0.605994	0.266702	0.130011	0.0258196	-0.303896	-0.966236	-0.0491383	0.275784	0.0216547	0.0672221	0.449657	1.06	0.445548
licking and grooming	Agg+	-0.687016	-0.747657	-1.30623	-0.145004	0.510213	1.83887	1.6401	1.41402	-0.141898	-0.912377	-0.325474	-0.0507288	-0.964501	-0.690567	0.171405	-0.986997	0.2354	-0.728652	-0.389028	1.38278	0.777927	0.599588	0.537178	0.938871	-0.207319	-0.606961	-0.406688	-0.700859	-0.627726	-1.13291	-2.08861	-1.61609	-1.12332	-0.592313	-1.15423	0.718049	0.940748	0.86589	1.87897	1.2136	1.09623	0.44952	1.52915	2.999	2.42606	2.35948	0.360579	1.86722
licking and grooming	Agg+	-0.59941	-0.0882281	-0.196839	-1.12375	-0.802046	-0.385491	-0.33554	-1.48331	-1.02871	-0.0742818	-0.20004	0.161346	-0.500296	-1.9765	-1.36486	-1.69781	-0.822267	0.403677	0.0190258	-0.193812	-0.574593	-1.15978	-0.456621	-0.867575	-0.705404	-0.601796	-0.221715	-0.298409	0.964778	-0.010336	1.16578	0.855731	1.52668	1.00143	1.07957	1.1192	1.0016	1.38562	1.22772	0.777744	1.42263	2.05036	2.88443	3.07415	1.68792	2.29584	0.987213	1.04699
licking and grooming	Agg+	0.514802	0.598383	0.804318	1.26016	0.885692	0.846349	0.465945	1.08081	0.826942	0.788388	0.0989396	-0.586344	-1.19684	-1.33379	-1.31923	-1.64358	-1.33005	-0.707401	-0.911904	-0.198028	0.608889	1.18422	1.75593	1.65603	1.59402	1.33238	0.992367	0.338806	-0.245799	-0.423443	-0.211646	-0.31388	-0.533104	-1.09641	-1.1785	-0.79173	-1.3496	-1.21325	-0.324377	-0.604467	-1.04261	-0.652181	-0.582143	0.055139	0.369744	0.516212	0.52073	0.708382
licking and grooming	Agg+	-0.0786592	0.917539	0.909222	1.49804	1.4697	1.37021	0.413059	1.60785	0.971628	0.275822	0.475057	-0.396886	-0.286625	-2.28633	-1.16568	-2.76063	-1.75023	-1.25364	-1.73677	0.40648	0.689916	0.0866585	0.55635	1.30057	-0.272907	1.08282	0.232179	0.163157	0.800244	-0.728195	-0.312286	-0.0965783	-1.00422	-0.72225	-0.99924	-0.312274	0.575815	-0.078126	0.519341	0.252332	-0.316462	-1.0227	0.145739	0.598134	1.39152	1.8825	1.97689	2.44404
licking and grooming	Agg+	-1.40734	-0.556273	-0.255688	0.24462	0.0649686	0.130197	-0.527044	-0.335577	0.275972	-0.457694	0.315766	0.23917	0.616296	1.52429	1.42791	0.736194	1.36113	1.15688	-0.0932879	-0.301456	-0.709363	-0.944365	-0.569182	0.147107	0.120587	-0.591929	-1.2236	-1.06759	-1.05703	0.116692	1.3067	1.67948	-1.18781	-0.815352	-1.38922	-1.72292	-0.726138	1.25149	1.49381	1.82737	2.7299	0.375089	0.593532	1.59356	2.46096	1.78081	1.72397	2.5709
licking and grooming	Agg+	-1.3785	-0.110713	-0.255656	-0.7664	-0.859043	-1.59926	-0.465263	0.0663357	-0.0182886	-1.19661	-1.05155	-0.79656	-0.175	-0.0508039	0.646503	-0.0164904	0.956391	-0.864516	-0.898904	-0.00614802	-1.04462	-0.688581	0.333242	0.833634	-0.993225	-1.26073	-0.29364	0.664857	0.741271	1.09512	1.85571	2.0859	2.29653	1.43242	1.25834	0.602591	0.431979	-0.953864	-0.110502	0.491764	-0.234611	2.07542	3.09985	2.2938	2.02977	2.75708	1.08268	0.737018
licking and grooming	Agg+	0.227271	0.168481	0.46023	-0.790708	0.518256	0.111402	-1.21168	-0.966389	-1.46225	-1.1032	-0.785833	0.466972	-0.590261	1.40339	0.468054	0.985132	0.13172	0.958498	-1.0435	-1.02242	-0.544298	-1.76423	1.13735	2.56569	1.51356	-0.563575	-2.04528	-1.22561	0.519785	0.55913	0.902248	0.274589	1.52649	0.875369	1.09915	1.44008	0.873846	0.343551	0.333219	0.362332	0.114297	-0.7751	0.196949	0.318889	0.871849	3.12444	1.8698	2.12788
licking and grooming	Agg+	-0.236831	-0.414312	-1.13558	-0.713788	-0.364695	-0.0891848	-0.593155	0.504766	-0.5857	-0.0152193	0.421659	-0.237243	0.0804675	1.35427	1.13166	0.465002	0.755689	0.917335	-0.837715	-0.269603	-1.17521	-1.21925	-1.4758	-0.423793	-1.1977	-1.38723	-1.3001	-0.806527	-0.70903	0.919053	1.47064	1.89602	-0.811955	-0.721338	-0.243011	-0.616238	-0.705437	1.25341	1.94969	1.34479	1.32833	1.10493	0.828467	2.68379	2.78424	2.47972	2.82442	2.69476
licking and grooming	Agg+	1.47145	0.353812	0.314309	1.07909	0.8944	-0.372275	0.0238201	-0.380761	-0.487933	-0.0735222	-0.795013	-1.30446	-0.678773	-1.29731	0.259522	0.273999	-1.20666	-1.38684	-1.90964	-0.406785	-2.22786	-1.85581	-1.05086	-0.63828	-0.800064	0.0835244	-0.390283	0.141806	1.06631	1.03851	0.809905	0.0809244	0.809726	1.81057	1.9256	1.8857	1.33945	-0.503218	0.116353	0.546487	1.28096	1.19518	1.19402	1.60567	0.641932	1.30768	1.08773	-0.233805
licking and grooming	Agg+	1.38353	0.342086	0.0183545	-0.596308	-1.04464	-1.00902	-0.367711	-0.982023	-0.539625	-1.14683	-1.41549	-0.492863	-0.24362	-1.13125	-0.442011	-1.31648	-1.30355	-0.308427	-0.703975	-0.161783	0.744705	0.129622	0.444778	0.0392911	-0.443277	-0.92315	0.655851	0.304776	2.00626	-0.0864356	-0.53259	0.580682	1.13125	1.36842	2.36124	2.53478	1.21474	-0.962579	-0.372517	-0.740872	0.579403	0.357925	1.754	0.447003	0.883297	1.34343	0.255296	0.391921
licking and grooming	Agg+	-1.20825	-0.472443	-0.844391	-1.29624	-0.849372	-0.615232	-1.05398	-0.488006	-0.496903	-0.392333	0.0745451	-0.0135495	-0.550172	0.0459358	0.583994	0.957934	0.85605	1.17553	-0.0171643	0.270277	-0.586017	-1.16508	-0.138482	-0.930933	-0.341227	-1.41901	-1.55331	-1.44752	-0.723352	0.485554	2.39982	2.55394	0.184075	0.330733	-0.471907	-1.41799	0.687464	1.32693	1.76916	1.96419	2.69385	1.11091	1.41908	3.07565	3.57224	2.86747	2.6327	3.15794
licking and grooming	Agg+	0.385699	0.411163	0.011012	0.250856	-0.564489	-0.226973	-0.262335	-0.33141	-1.2998	-0.764276	-1.0097	-0.766143	0.31602	-0.472269	-1.71865	-1.14254	-0.104312	-0.0897292	-0.525368	-1.02412	-0.119372	0.237191	-1.51382	-0.972906	-0.349861	-0.0632271	0.423232	0.699089	2.02934	1.51563	0.680879	2.06191	0.91526	2.24425	1.78587	0.84078	1.08028	-0.849439	-0.614643	-0.638727	1.13623	0.668464	1.975	1.63571	0.741393	-0.44637	0.397543	-0.455209
licking and grooming	Agg+	-1.24648	-0.676563	-0.366129	-0.24825	-0.291208	-0.899078	-1.26127	-1.1365	-0.434779	-0.601924	-1.10264	-0.364879	-0.0737681	0.28848	0.838991	0.194795	1.30523	0.988023	-0.386045	-1.07776	-0.696135	-0.84567	0.821548	0.512802	-0.349726	-0.761622	-0.575267	-1.84456	0.554825	-0.0339444	1.33835	2.98968	-0.918323	-0.0925769	0.0747063	0.970621	0.293965	1.07852	1.40025	1.00509	1.54237	0.301167	0.0998097	2.76492	2.3588	3.33809	3.02026	3.69943
licking and grooming	Agg+	-2.08354	-1.45263	-1.15433	-0.979166	-0.269636	-0.78624	-0.199766	-0.289457	-0.178325	-0.160913	0.703071	-0.465921	0.260526	1.3737	0.769264	1.186	1.14702	1.22328	0.0319923	0.66928	0.254425	-0.18118	-0.0962043	0.477792	0.109043	-0.204903	-1.16229	-1.24076	-1.61271	0.252104	1.03162	1.47047	-1.368	-1.00715	-1.10053	-1.78014	-1.07291	1.42662	1.62271	1.90196	1.8492	0.384993	0.823524	1.69915	2.2846	2.1341	2.08652	2.0868
licking and grooming	Agg+	0.319686	0.675512	-0.535993	-0.171097	0.573005	0.761217	1.77651	1.03545	0.924381	0.335105	-0.358938	0.395221	0.443522	-0.739577	-1.17842	-0.966478	-0.854674	-1.83542	0.374196	2.0869	1.25934	0.847412	1.08642	-1.4594	0.403989	0.358461	0.386037	0.855053	0.191964	-1.91498	-1.79107	-1.1249	0.493765	0.146545	0.799222	0.493716	-0.694091	-0.731316	-0.742775	-0.292662	-0.980126	-0.591396	-1.04224	-1.18614	-0.247055	-0.152475	1.51309	2.24751
licking and grooming	Agg+	-0.801028	-0.787463	-0.66579	0.17617	-0.685812	-0.225778	-0.711317	-0.712341	-0.143725	-0.439579	-0.307056	-0.383251	-0.146971	1.02642	1.00482	1.33037	1.48871	1.65027	-0.3071	-0.517481	0.0547392	-0.725756	-0.178063	-0.127988	0.127796	-0.755304	-0.911126	-1.79684	-1.38277	-0.38061	1.06734	1.24775	-1.13318	0.0870522	-0.453992	-1.99745	-0.335737	1.75799	1.94924	1.41764	1.54914	0.488672	0.639588	1.60727	2.45544	2.80371	2.44828	2.41351
licking and grooming	Agg+	-1.34902	-0.952591	-0.32217	-0.962202	0.970226	-0.00590738	0.149301	-0.216651	0.272983	-0.764915	0.29038	-0.412728	0.301572	1.32364	0.964196	1.69149	1.87111	1.60144	-0.0976036	-0.419918	-1.07283	-0.166817	-1.34655	-1.0576	-0.30163	-0.520087	-1.24658	-1.21026	-1.41386	-0.24267	0.795067	1.08135	-0.648575	-0.117335	-0.769832	-1.67015	-1.03841	1.11066	1.39825	1.82042	2.40739	1.17117	0.116035	1.02753	1.47292	1.14492	1.9088	1.31969
licking and grooming	Agg+	-1.22894	-0.883637	-0.473105	-0.420891	-0.24096	-0.42635	-1.19318	-0.633456	-0.589337	-0.909216	0.24423	-0.0663223	-0.151498	0.638774	1.24826	0.630359	1.95543	1.36355	-0.638996	-0.914609	-0.815505	-0.842242	-0.522907	-0.120301	-0.376529	-0.714227	-1.1457	-0.922407	-0.689449	0.44555	1.21146	2.46221	-0.716775	-0.321889	-0.799259	-0.393675	-0.259197	1.45951	2.0256	2.28976	2.61765	1.24285	1.86507	2.93649	2.86897	2.98021	3.02735	2.95051
licking and grooming	Agg+	-0.934912	-0.975738	-0.363443	0.434429	0.490495	0.537511	0.210606	0.533543	0.443383	0.75027	0.972503	0.746539	0.639071	0.891438	1.30185	0.850561	1.60093	1.66251	0.254551	0.267823	-0.128562	-1.02651	-0.365994	-0.526155	-0.421339	-0.104722	-0.758057	-1.38124	-1.50142	-1.00374	0.3967	0.435004	-1.39507	-1.54184	-1.95492	-1.82848	-1.83228	0.663861	0.24578	1.19961	1.12031	-0.53176	-0.77343	0.642933	1.13695	0.579687	0.735008	0.975914
licking and grooming	Agg+	-1.91489	-1.67518	-1.4261	-1.23607	-0.468509	-0.776212	-0.582595	-0.17411	0.253696	0.120113	0.536844	0.32341	0.123652	1.07176	1.2453	1.7552	2.09743	1.49342	0.606664	0.646894	0.834492	0.584146	-0.421085	-0.430918	0.189498	0.460227	-0.599614	-0.457006	-1.18161	-0.272887	0.661716	0.532267	-1.69434	-0.320143	-1.05395	-1.42267	-0.816381	0.265062	0.926213	0.153257	0.464613	-0.545233	-0.445602	0.18515	1.3835	0.875715	0.597777	0.779723
licking and grooming	Agg+	-1.30184	-0.403652	-0.137291	-0.842403	-1.65552	-1.34691	0.0889568	-1.8508	-1.78732	-0.49571	-0.653006	-1.09626	-0.304069	-0.618202	-0.25823	-1.37713	-0.315293	-0.412747	0.702604	0.87812	0.98602	0.689743	-0.000712283	-0.243678	-0.366053	0.425806	1.55804	0.744461	1.49374	0.331162	-1.17109	-0.184783	1.01206	1.3928	1.20596	1.65269	1.06051	-0.0357289	0.716563	1.00588	1.12708	1.8226	1.59722	1.07435	0.827534	0.255283	0.0987764	0.909312
licking and grooming	Agg+	-0.860588	-0.359283	-0.295143	-0.815285	-0.418879	-0.710896	-0.256485	-0.158253	0.138803	-0.176619	-0.385844	0.318694	0.627076	1.38482	1.81951	1.27175	1.39275	1.24845	-0.0609121	0.0948422	0.634732	0.196252	1.05101	1.18755	0.479231	-0.663235	-1.33206	-1.27998	-1.09895	-0.544665	0.028474	1.03515	-1.84866	-0.670593	-0.902697	-1.558	-1.18219	0.691895	0.642156	-0.382712	-0.319514	-1.40092	-0.295132	0.118151	1.35012	2.18318	1.50272	1.792
licking and grooming	Agg+	-1.41532	-1.24794	-0.665732	0.582435	0.278261	0.362882	0.139963	0.514988	0.0899655	-0.468394	0.256223	-0.235405	0.735539	0.731233	0.642091	1.31479	1.37824	0.936928	-1.03675	0.208544	-1.53727	-1.63226	-0.917363	-1.21182	-0.501314	-0.151009	-1.50293	-2.01631	-1.2268	0.0806785	0.730166	0.838705	-0.220814	-0.0346612	-0.830599	-0.94035	0.837853	1.18242	1.71734	1.20768	1.64785	1.36876	1.09799	2.09086	1.87495	1.74235	1.55078	1.639
licking and grooming	Agg+	-0.830828	-0.37941	-0.706226	-0.210903	0.156894	-0.121635	-1.33191	-0.944412	-0.581014	-0.536028	-0.219308	-0.268605	0.00980726	0.802488	1.46588	1.02158	1.50137	1.06815	-1.14303	-1.33457	-1.41363	-1.45075	-0.728295	-0.752988	0.0648407	-0.183875	-0.529698	-0.936141	-0.412141	1.18798	1.08756	2.05181	-0.76587	0.125067	-0.0151797	-0.274608	0.147796	1.98479	1.38681	1.22177	2.46031	0.731483	1.77055	2.12251	2.64771	2.28602	1.97879	2.18006
licking and grooming	Agg+	-1.12894	0.118441	-0.243998	-0.206519	-0.512128	-0.618671	-1.30366	-0.652059	-0.684555	-0.852264	-0.66415	-0.106734	0.332684	1.65256	1.44293	1.40501	2.03665	1.27365	-0.403147	-0.737655	0.00246544	-0.345311	0.288192	0.261172	0.26195	-0.634254	-0.948633	-0.876712	0.227375	0.086828	1.49547	2.59866	-1.23986	-0.48918	0.820153	-0.199316	-1.00505	0.529293	1.50859	1.53532	2.08048	-0.363675	0.94842	1.89172	2.71481	3.73065	2.40249	2.78235
licking and grooming	Agg+	0.679331	0.203566	0.748109	-1.09216	-1.05238	-0.599491	-0.97068	-1.55776	-0.438744	-0.550919	-1.60183	-0.605751	-0.2184	-0.812317	0.393792	-0.604025	-0.241815	-0.855109	0.272397	-0.8434	-0.636627	-0.157499	0.178273	-1.15552	-1.33655	0.569497	0.458378	1.91394	0.566569	1.03394	1.76716	0.387839	2.00036	1.23963	1.40326	1.11447	1.1843	0.229734	0.880704	0.598711	1.00271	0.900612	0.89301	1.68121	0.576169	0.914198	0.582813	0.780657
licking and grooming	Agg+	0.322495	-0.0631779	-0.0674292	0.176793	-0.71028	0.0244038	-0.742821	-0.469823	-0.972608	-0.561106	-0.31272	-1.00042	-0.91069	-0.585128	-0.104463	-1.23489	-0.104432	-0.641023	-0.818188	-1.11422	-1.58836	-0.478598	-1.3642	-1.08788	-1.13553	-0.932317	-0.2992	-0.0905851	1.30434	1.50331	1.52396	1.6426	1.44888	1.23612	1.83244	1.58231	1.52532	0.925472	0.683181	1.24967	1.34961	1.96987	1.82792	2.52179	2.91569	2.35268	2.11801	2.25761
licking and grooming	Agg+	-0.0977395	0.0694365	0.0423963	-1.15716	-2.6065	-1.20711	0.17644	0.25077	-0.263609	-1.78231	-0.660357	-0.601061	0.287889	-0.414867	0.914952	-0.200912	0.308844	-0.288787	0.24198	-0.549113	1.03304	1.12926	-0.791591	0.413909	-0.440842	-0.673919	-0.430751	1.28116	-0.075653	-0.846377	0.000923166	-0.176723	1.02079	1.50092	2.49051	0.984381	0.837866	0.261656	0.426744	-0.542154	-1.4107	1.14228	1.41569	1.82157	0.678679	2.00693	1.42919	2.70892
licking and grooming	Agg+	-0.415981	-1.12033	-0.35565	-1.38587	-1.91556	-1.78675	-1.39674	-1.15719	-1.99298	-0.824842	-0.0556878	1.34071	1.8006	-1.11497	0.520584	0.847653	-0.486373	0.959926	0.891399	0.910998	-0.136017	0.177775	-0.478287	-0.086682	-1.62252	-1.93762	0.237347	0.448727	2.05527	0.427391	1.54096	0.884569	1.40797	0.814056	1.68441	0.631904	0.280727	0.574604	0.839664	0.206263	-0.107989	1.54882	1.48608	2.2071	1.39752	0.870773	1.07867	0.660214
licking and grooming	Agg+	-1.20713	-1.16367	-0.669964	0.371305	0.414304	0.458303	0.00143808	0.107796	0.562844	0.475007	1.02985	0.179429	0.55449	0.988172	1.1599	1.32659	2.09649	1.45985	-0.414014	0.19668	-0.130285	-0.415307	-0.865612	-0.444591	-0.212221	-0.328703	-0.79472	-2.24469	-1.05763	-0.358432	0.411821	0.848166	-1.98665	-0.929294	-1.73021	-1.61566	-1.19676	0.650111	1.31706	1.0993	1.69483	-0.564395	-0.436507	0.98229	1.35279	1.36215	1.71878	2.02783
licking and grooming	Agg+	0.877368	0.126552	-0.0836172	-0.349093	-0.39795	-0.158769	0.0570136	-0.290932	-0.469945	-0.365516	-0.392942	-0.624951	-0.757078	-0.67304	-0.0981454	-0.106632	-0.230066	-0.069423	0.126756	-0.226542	-0.737458	-0.783951	-1.27373	-1.49459	-1.09533	-0.135982	0.404537	1.90813	2.62782	-0.201395	-0.31556	0.0547074	1.77083	1.51533	2.62954	2.76027	0.420006	-0.00294357	-0.0109897	-0.357864	0.582287	0.187704	0.650841	0.420912	0.292348	-0.393514	-0.143134	-0.339565
licking and grooming	Agg+	-0.323809	-1.52913	0.531306	-0.1023	-1.22239	0.389187	-1.04663	-0.015907	-1.01528	-0.489115	-1.65967	-0.309627	0.940457	1.59308	0.611408	1.28994	0.675464	1.13438	0.491382	0.322936	-1.19839	-1.24086	-0.0506028	-0.193785	-0.00824014	-0.875334	-1.52075	-1.12976	-0.140332	1.18078	1.75948	2.10924	-1.34757	0.849148	0.479882	-1.09852	-0.2853	1.03119	0.764813	0.276467	-0.209402	0.16244	1.93697	2.23081	2.9066	3.01554	3.01856	1.78758
licking and grooming	Agg+	-0.822697	0.259049	-0.780187	-0.114928	-0.212945	-1.80235	-0.505529	-0.548667	-0.0718965	-1.04298	-1.26486	-1.46228	-0.735288	-0.611063	-0.417905	0.203496	-0.344779	-1.6086	-0.547014	-1.08465	-0.355555	-0.798663	0.645655	2.13221	0.0987121	1.74742	1.56451	1.82692	3.22937	1.85614	1.11546	1.05594	0.490538	-0.0478628	0.718828	-0.600041	-0.748667	-0.739942	-0.295548	0.22332	0.391449	0.605839	0.403374	1.46617	0.642318	-0.205904	0.514939	-0.316535
licking and grooming	Agg+	0.497595	0.113141	0.239104	-0.0540121	-0.638151	-0.779018	-0.880548	-0.302346	-1.71714	-1.38963	-0.621862	-0.924655	0.0946334	-1.32234	-0.827427	-0.808564	-1.08809	-1.25113	-1.67973	-0.862601	-1.1488	-0.773722	-1.86385	-0.151824	0.0304167	-0.828548	0.56792	0.707072	0.632903	1.07802	1.78333	1.32521	1.80085	1.19199	1.22256	1.81904	1.41628	0.748823	0.625033	1.32549	0.710103	0.30912	0.00884338	0.398456	1.31624	0.562681	0.607521	0.421082
licking and grooming	Agg+	-0.458487	-0.9116	0.14214	-1.47002	-2.58171	-1.67476	-0.614378	0.612908	0.19387	-1.69148	0.324445	-0.370819	0.677903	0.617723	-1.47504	-0.599781	-0.932047	-0.0681916	0.303494	-2.2502	-1.88832	0.609696	-0.352865	-0.0520793	0.638398	0.804944	0.0825702	1.29861	1.60155	-0.703841	0.99812	1.04486	0.961292	1.27094	0.397073	2.34766	0.985931	1.1637	-0.0525363	1.11011	-0.297579	0.83166	0.554633	1.5863	-0.668621	0.551464	0.154132	-0.934231
licking and grooming	Agg+	-0.87459	-0.135968	-2.48386	-1.0548	-0.466938	0.847198	0.0910531	-1.01213	-1.91362	0.135858	0.406193	0.600504	0.771863	-1.16069	0.2358	-0.279182	-1.16059	-0.0920635	1.51904	-0.00612789	1.03604	-1.08977	-0.49776	-0.586253	-0.14103	-1.12694	-0.7178	-0.71977	-1.64212	0.71679	1.85081	1.03068	1.54991	-0.0953801	0.857115	1.32836	0.622898	0.782418	2.38408	0.659887	-0.446166	1.04753	-0.337093	-0.887186	-1.06385	-0.53017	-0.447944	-0.322323
licking and grooming	Agg+	-1.28574	2.22395	-0.828082	-0.477464	0.82914	0.635973	-0.823807	-0.559477	0.0854779	1.00973	0.0905107	-0.175361	-0.78441	-0.54105	1.02136	-1.21028	0.360252	-0.718984	-0.490912	0.758708	0.490401	0.384361	1.01414	-2.40121	0.940998	1.50237	1.78751	0.05566	1.13573	0.366097	-0.395262	-1.76651	-0.566512	-0.843884	0.193899	-1.48941	-0.0723244	0.1285	1.10667	1.71921	2.57203	0.966243	0.840451	-0.763846	2.38806	0.519218	2.29355	1.88162
licking and grooming	Agg+	0.358189	0.300484	0.588464	1.1618	0.886403	-0.382504	-0.073324	-0.20952	-0.832714	-0.064164	0.336697	-0.447615	-0.0141401	-1.07571	0.720243	-0.553383	-0.980691	-1.07679	-0.567168	-0.472951	-2.13118	-1.26516	-0.843058	-2.04818	-2.31459	-0.921077	-0.574351	0.936271	-0.470361	1.01976	1.48833	0.238171	1.24027	0.896184	1.55327	0.829245	0.749206	1.97234	0.441066	1.53133	0.186631	0.405504	0.418894	0.520957	-0.266701	0.179167	0.488828	0.974964
licking and grooming	Agg+	0.878894	0.00481247	-0.615295	0.869627	0.390359	-0.490731	-0.22412	1.68165	-0.12513	-0.352416	0.243043	-0.526357	-0.608255	0.498239	0.873782	-0.693901	0.00747812	0.182925	-3.11857	-0.252422	-1.3989	-0.606922	-1.89156	0.0790743	1.79244	1.20097	0.576876	0.333847	1.14897	0.0416141	-0.682846	-1.2065	0.863872	0.511568	-0.537929	-0.472432	-0.236742	0.0125899	0.727846	0.876338	0.578193	2.56504	2.17785	1.57952	2.66171	3.17695	1.40746	1.93397
[truncated: 32 more columns]

## Sheet: Extended Fig9g
Agg_state	t_abs
Agg-	5.84898
Agg-	2.49972
Agg-	1.1701
Agg-	0.554455
Agg-	4.99836
Agg-	2.10493
Agg-	4.78742
Agg-	4.81739
Agg-	4.14976
Agg-	19.197
Agg-	2.99147
Agg-	3.6887
Agg-	0.303447
Agg-	15.4757
Agg-	6.82373
Agg-	31.7493
Agg-	3.0054
Agg-	5.971
Agg-	3.11297
Agg-	3.29671
Agg-	0.467565
Agg-	1.71043
Agg-	11.1294
Agg-	1.78509
Agg-	2.81972
Agg-	1.24729
Agg-	1.48059
Agg-	7.37814
Agg-	6.58777
Agg-	4.32815
Agg-	7.2435
Agg-	6.15742
Agg-	3.40227
Agg-	5.07399
Agg-	2.85262
Agg-	3.5475
Agg-	18.385
Agg-	0.212511
Agg-	0.436681
Agg-	9.6028
Agg-	2.14081
Agg-	6.87693
Agg-	5.35632
Agg-	5.76674
Agg-	1.14683
Agg-	1.9232
Agg-	12.0955
Agg-	14.2545
Agg-	0.366929
Agg-	2.12749
Agg-	10.9339
Agg-	7.19608
Agg-	1.46316
Agg-	4.74576
Agg-	4.99163
Agg-	0.324115
Agg-	5.23321
Agg-	2.66043
Agg-	2.90025
Agg-	2.4647
Agg-	14.8802
Agg-	18.6819
Agg-	1.00277
Agg-	12.4605
Agg-	11.6818
Agg-	5.63514
Agg-	2.21073
Agg-	0.58469
Agg-	6.04777
Agg-	3.33123
Agg-	4.30389
Agg-	0.254561
Agg-	7.91164
Agg-	2.42163
Agg-	5.53333
Agg-	1.99783
Agg-	3.73494
Agg-	5.22369
Agg-	14.282
Agg-	0.100117
Agg-	4.69741
Agg-	0.122524
Agg-	0.648548
Agg-	1.0035
Agg-	4.21821
Agg-	0.975781
Agg-	3.44708
Agg-	1.73796
Agg+	1.51876
Agg+	2.1421
Agg+	6.85874
Agg+	4.61347
Agg+	3.0477
Agg+	2.87306
Agg+	6.44261
Agg+	6.80911
Agg+	3.67529
Agg+	4.48297
Agg+	2.15597
Agg+	3.04331
Agg+	2.02949
Agg+	8.51876
Agg+	1.89155
Agg+	1.72871
Agg+	5.15757
Agg+	4.56591
Agg+	0.438899
Agg+	1.5735
Agg+	4.35808
Agg+	1.54491
Agg+	1.59467
Agg+	16.1842
Agg+	0.676569
Agg+	7.53433
Agg+	3.28917
Agg+	2.45301
Agg+	2.58541
Agg+	3.66404
Agg+	5.20541
Agg+	2.17128
Agg+	3.48939
Agg+	0.762363
Agg+	4.83663
Agg+	1.70786
Agg+	0.303637
Agg+	2.85122
Agg+	0.736915
Agg+	5.20384
Agg+	0.575795
Agg+	3.25101
Agg+	0.374394
Agg+	0.5206
Agg+	1.54913
Agg+	3.31501
Agg+	0.992785
Agg+	4.85186
Agg+	2.163
Agg+	1.609
Agg+	2.6395
Agg+	1.85758
Agg+	2.68737
Agg+	0.354754
Agg+	3.34821
Agg+	1.09156
Agg+	0.117558
Agg+	0.2161
Agg+	0.793858
Agg+	3.24403
Agg+	3.71128
Agg+	1.99673
Agg+	4.22721
Agg+	2.79934
Agg+	0.651162
Agg+	1.31602
Agg+	0.445675
Agg+	9.77001
Agg+	2.06645
Agg+	6.56769
Agg+	6.12206
Agg+	4.82423
Agg+	6.70046
Agg+	1.0295
Agg+	7.61611
Agg+	0.147817
Agg+	1.0844
Agg+	9.4756
Agg+	4.48892
Agg+	1.57887
Agg+	1.14357
Agg+	0.312886
Agg+	0.126686
Agg+	4.76954
Agg+	4.89262
Agg+	3.58098
Agg+	1.56164
Agg+	2.6393
Agg+	6.22987
Agg+	7.51805
Agg+	2.355
Agg+	0.403946
Agg+	4.74219
Agg+	7.15797
Agg+	5.09673
Agg+	0.233777
Agg+	0.781782
Agg+	4.5302
Agg+	3.06264
Agg+	4.07725
Agg+	0.493332
Agg+	2.74664
Agg+	5.19415
Agg+	7.86345
Agg+	1.0204
Agg+	6.48188
Agg+	6.5423
Agg+	0.0171925
Agg+	1.49718
Agg+	3.98225
Agg+	2.66424
Agg+	1.02313
Agg+	12.1856
Agg+	3.32657
Agg+	1.04723
Agg+	0.86084
Agg+	5.17081
Agg+	5.17727
Agg+	1.80031
Agg+	4.33893
Agg+	1.6384
Agg+	2.45465
Agg+	7.0032
Agg+	2.45167
Agg+	2.02879
Agg+	2.79391
Agg+	0.0322143
Agg+	3.96193
Agg+	0.722678
Agg+	0.655037
Agg+	1.03684
Agg+	1.96838
Agg+	4.79442
Agg+	0.85142
Agg+	9.37656
Agg+	0.62006
Agg+	2.70257
Agg+	1.11465
Agg+	4.8242
Agg+	4.16249
Agg+	1.78887
Agg+	4.85464
Agg+	2.51583
Agg+	3.1655
Agg+	0.824048
Agg+	3.55666
Agg+	0.368289
Agg+	1.95353
Agg+	5.28688
Agg+	2.35071
Agg+	5.78295
Agg+	1.79369
Agg+	5.37488
Agg+	3.2832

## Sheet: Extended Fig9h -2 to 2s
used for stats
Behaviour	State	t0	t1	t2	t3	t4	t5	t6	t7	t8	t9	t10	t11	t12	t13	t14	t15	t16	t17	t18	t19	t20	t21	t22	t23	t24	t25	t26	t27	t28	t29	t30	t31	t32	t33	t34	t35	t36	t37	t38	t39
action	Agg-	-0.6732	-0.688422	-0.731661	-0.76387	-0.577124	-0.742581	-0.446083	-0.832535	-0.633821	-0.77661	-0.931919	-1.07669	-0.319012	0.519248	1.18797	1.21119	1.69327	1.38878	1.56935	1.62373	1.48072	1.53626	1.42044	1.49974	1.32844	1.59279	0.862736	1.31708	1.68092	1.66189	1.08765	1.60878	1.47664	1.617	1.2702	1.30919	1.28564	1.50063	1.23932	1.46246
action	Agg-	-1.10394	-2.01947	-1.27241	-1.51887	-1.21464	-0.717061	-0.645569	0.0474884	0.168302	0.0465834	0.550954	0.464077	0.198015	0.407969	1.47674	0.778856	1.02516	0.939639	1.33647	1.0517	0.678555	0.0253166	1.03089	1.36618	0.797257	1.09243	0.991222	0.289719	1.13903	1.70705	0.486852	1.33179	0.837377	1.58654	1.88006	1.89076	1.37765	0.108121	0.712341	0.228181
action	Agg-	-1.82901	-2.10535	-0.763881	-0.109559	-0.309517	-0.658457	0.00107318	0.251376	-0.35781	0.122437	-0.467179	-0.414783	-0.687496	0.705898	-0.01897	1.59411	1.08041	0.922111	1.93216	1.11244	1.61131	1.2548	1.48285	2.69838	2.69285	3.16537	2.68733	2.09093	2.91933	3.31987	3.03438	2.50473	2.93684	2.83158	2.19572	3.99929	3.28926	4.39289	3.7624	4.36748
action	Agg-	-0.647564	-1.44946	-1.28362	-1.29617	-0.799588	-0.0941136	-0.331125	0.22995	-0.19864	-0.734934	-0.647882	-0.115559	-0.489821	0.519543	-0.122866	1.27363	1.5432	1.98736	0.929547	1.72811	1.80309	1.70317	2.32239	2.56416	1.51254	1.09221	2.41706	3.0053	1.91953	2.17433	2.42755	2.42993	1.05695	1.62835	3.27456	4.18687	5.55858	5.18781	5.3608	6.02498
action	Agg-	-1.31663	-1.79008	-1.66456	-1.53571	-1.18201	-0.370606	0.00228647	-0.243859	0.370746	0.0756634	0.0222931	-0.0227363	0.182229	0.963944	0.928772	1.29292	1.12621	1.08591	0.817074	1.25815	1.31362	1.37597	1.18962	1.29554	1.37038	0.964003	0.952454	1.63822	0.990892	0.657138	0.93723	0.503093	1.09349	0.503501	0.577695	0.835622	0.267913	0.717507	0.332833	0.350856
action	Agg-	-1.59562	-1.75196	-1.37773	-1.17166	-0.800147	-0.82135	-0.343465	-0.31098	-0.386286	0.137905	0.23347	-0.0981139	0.753291	0.74455	0.668771	1.11647	1.44274	1.07596	0.916839	1.56731	1.8289	1.97798	2.23379	2.33325	2.90664	2.71061	2.78396	2.79625	3.33544	2.85726	3.42215	3.38842	2.47754	2.89052	3.03883	3.16221	3.37655	3.22671	3.34572	3.28689
action	Agg-	0.739443	0.145579	0.587564	1.1007	-0.45643	0.562889	-0.76522	-0.183094	-0.143807	-1.19043	-1.11785	-1.65302	-2.0332	0.657754	0.0190928	2.06013	0.836943	1.25186	0.059578	-0.478469	1.85195	0.293387	1.55729	0.44335	1.08992	0.244756	1.94945	-0.128475	0.873356	2.32076	0.965346	2.51193	2.9108	1.58939	2.33658	1.15052	0.749265	3.45363	2.35766	3.70876
action	Agg-	-1.39276	-1.28818	-0.701371	-0.170207	-0.448669	-0.16083	-0.308279	-0.467164	-0.13878	-0.208537	-0.570409	-0.668193	-1.04521	-0.347897	0.640553	1.4525	0.963321	0.679192	1.5239	2.65702	2.87582	3.20127	2.55347	2.88381	2.21024	2.55666	1.9071	2.16867	1.79237	1.98459	1.63967	1.69531	2.15352	1.99567	1.59706	1.79618	1.6849	1.51087	1.75476	1.58547
action	Agg-	0.778	-0.4928	0.814608	0.631402	0.366715	1.19317	-0.942042	-0.972239	-0.304196	1.04016	-0.370831	-0.96684	0.487503	0.882424	-1.40073	1.42057	1.08874	0.0466955	-2.29129	-1.00901	-0.294243	2.2008	1.21088	2.09789	1.64426	-0.969033	2.26642	3.46586	1.09633	0.623642	4.419	2.80305	1.34466	2.13332	3.56506	2.79596	1.61997	1.81313	0.782386	2.23504
action	Agg-	-2.18748	-2.14862	-0.881169	-0.393388	-0.321792	-0.0897197	-0.013688	-0.246908	-0.294944	-0.282094	0.394007	-0.0370177	-0.145558	0.420397	0.289521	0.747088	0.812182	0.645432	1.48958	2.24416	2.59166	2.47792	2.89173	2.74074	2.91407	3.1336	2.91101	2.75971	3.41516	3.38189	3.2953	3.53693	3.41355	3.3249	3.50419	4.23116	3.21162	4.08705	4.49406	4.13494
action	Agg-	-0.318273	-0.130595	0.807135	0.351723	-0.705589	-0.0993701	1.6957	1.7741	0.145443	0.49323	-1.14174	-0.396999	1.13167	0.624439	-1.47424	0.324153	0.94067	-1.94394	-0.839456	-1.23807	-2.06651	0.314852	-0.915856	0.337108	3.07489	1.97473	4.001	3.76349	4.49096	3.27586	4.37636	6.18405	4.03787	6.52686	6.60724	4.79722	4.58064	5.63231	5.16162	3.95516
action	Agg-	-1.71125	-1.21318	-1.38274	-1.13522	-0.0081938	0.100109	0.290539	-0.558241	-1.43376	-0.0620605	0.185461	-0.515944	-0.0920286	1.33411	0.0782963	1.48888	1.48831	0.795444	1.10821	1.24326	0.454794	0.258105	0.971269	1.14558	0.368494	1.428	0.752957	1.07559	1.37394	1.52682	1.71706	2.03362	0.41079	0.178822	0.992133	0.986822	1.03841	0.983977	0.263605	1.46992
action	Agg-	0.716453	-0.640259	0.190835	-1.15181	-0.727706	-2.58542	-0.975276	-0.00539215	0.580008	0.155903	-0.0900255	0.08393	-0.543904	0.414023	2.02229	-0.569927	1.375	-0.307821	0.724893	1.33421	0.28766	0.724658	-1.44158	0.0761934	0.156841	0.976448	0.97129	-0.302898	0.695119	-0.688789	1.25145	0.667455	1.30162	1.1558	1.08851	1.0864	1.06811	1.68423	1.33116	-0.0979965
action	Agg-	-2.09218	-1.91827	-1.37391	-1.72368	-0.117951	-0.311007	0.847437	1.10999	0.142849	0.0290295	-0.117295	-0.481737	0.800924	0.503242	0.604476	1.10572	0.798407	0.874469	0.681632	0.637856	1.56997	2.00238	1.61222	2.25596	2.17749	1.7592	2.57323	2.78971	2.53558	2.54357	3.47383	2.80634	2.17442	2.37459	2.41257	2.16085	2.49859	2.32414	2.38116	2.51818
action	Agg-	-0.772353	-1.32831	-0.870454	-0.957667	-0.68514	-0.0637729	-0.903167	-0.478026	-0.630639	-0.3472	-0.870466	-0.532526	-0.249099	0.73202	0.492193	2.00745	1.41879	1.4624	0.764721	1.81124	1.34249	1.35339	1.59321	1.89844	2.16008	1.15716	1.70223	1.99655	1.82214	2.65063	2.41081	1.89844	1.83304	1.94205	2.22548	3.05398	3.10849	2.99947	3.59904	3.3156
action	Agg-	1.1337	-0.0245899	1.02845	0.080709	-0.129889	-0.831864	-0.0245373	-1.28812	-0.902046	-0.375551	-1.42854	0.537022	1.76549	0.0105273	-1.35836	2.50258	0.115826	-0.866981	-0.0245373	0.080709	-2.69213	-1.88485	0.291359	-1.07753	-1.14776	0.150943	-1.53384	3.16949	3.13438	1.55489	1.34435	2.04632	1.90591	1.59001	0.993334	-0.375551	2.57282	1.09863	2.01121	0.74762
action	Agg+	-0.93703	-1.39256	0.0289396	-0.751211	-0.389073	0.154054	1.14756	1.41083	-0.242221	1.20311	0.0764411	1.19281	2.04477	0.141655	0.705553	-1.21334	-1.26568	-2.29557	-1.10417	1.25544	2.06023	2.44894	3.9846	3.55999	2.45248	3.18948	4.77039	4.79019	3.8012	2.02416	3.70829	1.5485	1.47475	2.67871	3.55387	4.04048	3.83839	5.56326	3.71408	4.39939
action	Agg+	-1.30359	-1.62695	0.423185	-0.896908	-0.636177	-0.885855	-0.254432	-0.143338	-0.0228919	0.0604287	-0.412572	1.58486	0.412132	1.38817	1.55737	-0.405203	-0.710145	-1.16104	-0.305728	0.86076	1.94336	3.19884	2.50337	1.83283	2.03575	2.88228	0.769504	1.8813	3.33459	1.12064	1.37542	2.64535	1.43749	1.44485	1.45506	0.241807	0.840638	1.19943	1.15578	1.0393
action	Agg+	-1.73284	-1.54998	-1.08172	-0.576153	-0.965575	-0.631653	0.0363739	-0.0579033	-0.270165	1.17413	-0.615113	0.483686	0.481664	1.17744	0.65956	-0.0891453	1.06938	-0.458903	0.167223	1.98569	1.83095	1.46505	1.60362	0.88101	1.12139	1.70102	1.8304	1.55694	1.03428	1.5393	2.11176	0.977125	0.514009	2.68955	2.90549	3.97654	3.55055	4.75336	3.73542	4.13937
action	Agg+	-0.0186941	-0.999453	0.901705	-0.562552	-0.555672	-1.82322	-0.0768641	0.518284	-0.84746	-0.0233853	-0.115331	-1.70125	-0.277644	-0.10032	-0.657	-0.465602	-0.220413	0.308747	2.15424	2.38723	2.86291	3.37299	3.39676	2.99395	3.09903	2.51295	3.22663	3.24508	2.86135	2.01163	4.41286	2.79817	2.76596	1.84337	2.86135	2.42507	1.49373	3.059	2.1189	2.86228
action	Agg+	-2.67286	-2.09171	-0.384466	-1.15537	-1.04616	-0.932804	0.371937	0.458259	-0.461196	0.0945532	-0.680597	0.225125	0.386433	0.461747	1.86011	0.266869	0.995044	0.600166	0.433954	1.08049	0.900984	2.01619	2.24442	1.93423	1.18011	0.636243	1.61074	1.49717	1.06022	1.38632	1.39548	0.0875777	0.454335	0.925616	1.41979	1.10502	1.60801	1.77412	1.56322	3.03243
action	Agg+	-0.656366	-0.492474	-0.410972	-1.34399	-0.873972	-0.56643	-1.33573	-0.287387	-0.413546	-0.669062	-1.16216	-0.337282	-1.18258	0.293606	0.355398	1.01097	1.44902	1.14902	2.47091	1.85627	1.23985	1.2616	0.591648	2.65185	2.9941	1.01665	1.48942	1.97994	1.20727	1.30617	1.41768	2.2731	3.63564	2.48289	1.66734	0.25756	-0.0278755	-0.190436	1.03645	-0.134059
action	Agg+	1.35313	0.640881	0.684866	1.21061	0.996158	0.601427	0.468528	0.297875	-0.110071	0.171395	-0.512353	-2.20209	-2.26854	-0.886129	-0.66545	-0.582766	1.47093	1.07771	-0.599378	0.128165	-0.365862	-0.946915	-3.51106	-0.303189	-0.200683	0.260308	0.595008	-0.999206	-0.99562	0.541962	0.510059	1.19097	3.04646	1.33501	2.24	2.91582	1.50132	1.86	2.56413	1.90606
action	Agg+	-1.48009	-1.05461	-0.843974	-0.841703	-0.894163	-0.991477	-0.205588	-0.75847	-0.747909	-0.300744	-0.484697	-0.379321	-0.349457	0.744156	1.0621	0.906308	1.11297	1.01055	1.04632	1.84243	1.89205	2.06533	1.81392	1.86684	1.62214	1.61407	2.02104	1.26354	1.12751	1.0814	1.8573	1.9419	2.2176	1.12149	1.54276	1.92941	1.88478	1.29522	1.63349	1.56479
action	Agg+	-0.257837	0.788383	0.294603	-1.93966	-0.551137	-0.769905	-0.672253	-0.822354	1.14241	1.00508	0.33394	0.382248	-0.80027	-0.369291	0.0244216	1.0627	0.458851	-0.156735	2.58097	1.98677	0.817023	0.0133797	-1.09495	-0.749891	1.44054	-0.414839	1.61273	-0.778876	-0.233338	3.12512	3.32146	3.04369	2.44881	1.83115	2.45088	1.2901	2.40188	0.0389141	2.10789	1.57477
action	Agg+	0.926094	0.845738	0.0654458	0.449785	0.834625	1.21699	-0.071029	-0.248795	-0.332182	-0.334052	-2.50306	-1.23933	-1.30979	-0.81462	-0.883936	-0.323391	-0.0197355	1.73618	1.16956	0.65961	0.53933	1.46365	1.66771	2.49711	1.90242	2.63673	2.4409	2.70832	2.32819	2.77038	2.70663	2.10781	1.86047	2.57421	1.49247	1.37245	0.823422	1.16219	1.311	1.91078
action	Agg+	-0.902766	-1.58415	-1.5429	-0.182134	0.701887	0.707027	0.000720066	-0.586778	-1.6772	-1.18361	-0.536008	2.17573	0.0329685	0.551164	1.21547	0.122216	-0.136678	-1.5492	-0.59981	1.95126	2.08624	2.40648	1.88318	1.15639	2.60503	3.40388	4.78415	5.93748	2.88461	0.676674	1.00476	-0.0728854	3.93758	5.74815	5.04087	6.88047	6.54358	6.17877	5.09283	5.96062
action	Agg+	-0.817347	-2.079	-2.40435	0.0197977	-0.137175	0.0617576	-0.15042	0.0703471	-0.476202	0.424284	1.57784	-0.226557	0.532721	0.684817	0.483079	-0.202717	0.11767	-0.140251	-0.279801	0.55958	0.85478	0.827347	1.05183	1.13003	2.16821	1.97489	0.4498	0.473467	2.74636	3.84184	2.71218	1.08824	0.26655	2.87015	2.74164	2.39414	1.24312	2.50418	1.49881	2.81929
action	Agg+	-0.831025	-1.85579	0.085471	0.439736	-0.438014	-0.3163	-0.438206	-0.469061	-0.0716288	1.41872	1.81333	1.6273	0.223452	-0.242002	-1.302	0.1217	-0.31623	1.02707	0.481584	-0.144458	1.11609	0.967088	1.10186	0.772126	0.294168	0.823554	-0.0289964	-0.674503	-0.244213	2.07133	1.40308	0.713673	0.34831	0.379527	1.92349	2.40246	2.02234	1.70712	2.46784	1.73917
action	Agg+	-0.636017	-0.681775	0.32048	-1.4373	-1.64127	0.243266	0.627231	-0.733928	0.305854	0.953319	0.00131015	2.05144	-1.01302	0.0972412	1.14266	-1.1409	-0.393644	-0.951626	1.73586	1.0899	1.65731	1.79479	1.12073	1.61404	1.75391	0.923512	2.56719	4.75586	2.77346	-0.683104	1.05025	1.07823	2.59768	5.4111	3.95754	5.08279	4.79075	6.19431	4.68733	4.76012
action	Agg+	-0.583037	-1.03446	-1.82516	-0.619412	-1.55438	-0.65199	-1.20107	0.362817	0.0262226	0.527424	1.80833	-0.98753	0.768366	0.0506831	-0.832778	-0.772162	0.0814369	0.656447	-0.284519	1.01652	0.273509	0.111094	-0.364964	0.969635	0.849836	1.93618	0.89415	1.30019	1.81509	1.67177	2.09636	0.966334	1.35222	1.58086	1.97919	1.24694	1.58188	0.792882	1.94656	1.44087
action	Agg+	-1.65615	-2.22443	-1.84999	-0.423965	-0.915405	-0.374598	-1.13319	-0.600835	0.0198757	0.131404	-0.520545	-0.326459	0.188348	0.791533	0.741622	1.03802	0.994121	-0.0168506	-0.101845	1.23284	1.75984	1.27319	1.83409	1.73125	3.48539	3.56628	3.98518	5.6003	4.27193	2.46446	3.42247	0.829334	2.93499	4.70591	4.96804	4.39803	6.01814	4.57043	4.32529	5.71304
action	Agg+	-0.450619	1.09837	-2.01555	-0.367996	-0.302421	0.0758313	0.0647598	-0.026551	1.37411	0.751142	1.43341	1.34179	0.150119	-0.24877	0.258626	-0.252462	-1.66116	-0.703855	-1.11408	0.536303	-0.447762	-0.99581	0.141027	0.705002	0.271588	1.3352	0.0989322	1.59941	4.49983	2.75493	2.71179	-0.843556	0.6778	4.72837	5.24502	6.02316	6.61774	6.94992	5.68595	8.21165
action	Agg+	-1.309	0.736384	-1.09558	-0.631985	-0.813849	0.464573	1.11471	-0.33069	-0.927861	-1.1699	-1.82079	0.79111	0.0133757	0.27951	1.25891	0.407022	0.325888	-0.00105315	1.07029	1.20959	1.8114	1.6404	2.1315	1.46271	0.0322994	-1.05193	2.11089	4.15942	1.80229	-0.516922	-0.444424	-0.617892	2.39945	3.33183	3.92375	4.7523	4.38053	4.83088	4.19554	5.86769
action	Agg+	-1.13349	-2.20482	-1.4609	-0.55103	-0.482692	-0.370713	-0.253697	-0.343473	-1.13118	-0.440135	0.201255	1.47489	-0.77464	0.2997	0.164106	0.0939149	1.04641	0.321783	-0.405145	2.60975	2.60264	2.24522	1.93748	1.03033	0.951886	1.63015	3.42883	5.01113	2.09215	1.42319	0.509287	0.771771	3.8885	4.42546	4.16027	5.76697	6.39975	5.17	4.44794	5.37228
action	Agg+	-0.634863	-1.55182	1.67536	-0.79296	-0.404572	1.40392	0.539665	-0.925987	-0.660307	0.085645	-1.70794	-0.139284	0.998934	-0.787972	1.20379	0.778289	-0.272691	-0.0220745	1.93808	1.34639	2.33812	2.23816	0.255246	-0.831853	-1.18104	-1.02115	1.77987	4.78399	2.10174	1.25026	0.0826107	2.96303	2.05567	1.33644	2.00432	1.17172	4.30094	2.68132	3.39342	3.88076
action	Agg+	-1.10857	-1.46478	-2.67325	-1.01698	-0.505562	-0.0330962	-0.646195	-0.029277	-0.846454	0.311756	-0.10508	1.38136	0.326671	0.253841	0.170082	0.201113	0.226198	0.253003	0.148666	2.60816	1.74096	1.45868	1.57919	2.17108	2.29775	2.03127	3.93456	7.32511	3.62941	1.50169	2.31055	0.0742748	4.03854	7.57406	6.93996	7.73027	8.20693	8.0899	6.25189	8.29162
action	Agg+	-0.982316	0.133276	-0.382258	-0.718246	-0.96459	-0.759916	-0.62701	-0.9454	-0.449658	0.647907	1.43863	0.17073	1.81826	-1.35475	-2.63842	-0.223149	-1.34098	0.156037	0.479891	-0.48453	2.13354	-1.29572	-0.41528	0.83352	-0.606745	1.09722	0.91073	2.42477	2.97945	0.0406418	0.976451	-0.284912	1.48669	1.56325	0.234258	1.81091	2.93123	0.838102	0.754976	1.29284
action	Agg+	-0.71733	-0.00407245	-0.406706	-0.26415	-1.52156	0.469979	0.413831	-0.0703885	-1.44651	-1.66103	-2.17243	1.18271	0.0433081	0.181513	0.574169	1.10101	0.648832	-0.0355431	-0.104997	2.03616	2.41339	2.3204	1.49279	0.276402	-1.0065	-0.329373	2.45746	5.10643	0.304551	-1.89283	-0.431451	-1.23031	2.68379	2.70441	1.7798	4.83199	4.71586	3.57172	4.0746	4.20907
action	Agg+	-1.60729	-2.15758	-0.1434	-0.132679	-0.671178	0.362861	0.411035	-0.381565	-1.65783	0.137297	0.141795	1.78817	0.917422	0.653794	1.11411	-0.358302	0.32122	0.00896314	1.2153	1.07127	1.82261	1.40089	1.2526	1.03258	1.76797	1.34435	2.44474	3.35562	1.53817	0.252323	1.04272	1.43775	2.83549	1.86457	1.88987	2.23024	2.92956	2.92042	2.26121	2.72689
action	Agg+	-1.63379	-1.85695	-2.89601	-0.144549	-0.381102	-0.0453849	-0.412128	-1.00008	-1.19074	-0.488325	0.784139	0.889069	0.705155	-0.123609	0.984727	-0.196278	-0.0382353	0.13855	-0.609141	1.49522	1.88816	1.8316	1.36099	1.86444	2.14301	2.30277	1.73315	3.35097	2.22767	2.72979	1.50403	-1.04055	1.73296	3.26508	2.94984	3.42097	3.84648	3.18126	3.19471	2.69858
action	Agg+	-0.753632	-1.38542	-2.95237	-0.759772	-0.378079	-0.726785	-1.03425	-0.267755	0.0118669	-0.994841	0.642268	0.544707	-0.422322	0.877417	0.667876	2.4316	0.832434	1.86136	-1.10557	0.826887	0.443525	1.09387	2.01194	1.65151	1.52384	1.70707	2.23775	2.38235	2.63767	2.98145	1.12747	0.492426	1.34995	3.99832	5.82073	4.48397	5.26993	4.87974	6.02963	6.79937
action	Agg+	-0.0882603	0.0790681	-1.10507	-1.2527	-0.171206	-0.0743692	-1.37159	-2.14023	-0.856449	-0.0344164	-0.422005	-0.781044	-0.471986	0.0111664	-0.592582	1.32967	1.26599	1.92573	1.26501	0.930094	2.21846	1.56436	0.652047	1.24551	1.6846	2.47434	1.78817	2.87549	2.89488	3.82368	3.28106	2.52095	1.6887	2.89928	2.51688	2.75657	2.58809	2.78626	2.47735	3.20158
action	Agg+	-0.164627	-1.52942	-1.79717	-0.955967	-1.40717	-1.52904	-1.79099	-0.505297	1.14157	0.0142574	0.975101	-0.562679	0.471843	0.750469	-0.106621	0.824063	1.11451	0.835147	-0.759782	0.486101	1.33437	-0.35659	0.157207	1.56455	1.32075	1.75398	1.19726	0.879724	1.28865	2.93537	2.62799	0.922443	0.41245	0.733643	1.00469	0.71379	2.52264	1.14326	1.72764	0.321228
action	Agg+	0.0315972	-1.46426	-1.25149	-0.846961	0.294786	1.12909	0.274694	-1.52391	-2.27432	-2.02468	-0.614976	0.631396	-0.00588614	0.606367	1.50944	-0.00714753	1.60815	-0.785151	-0.118504	1.5931	2.4058	3.1061	1.68402	1.80064	0.620481	2.39956	2.50712	4.49665	2.34158	-0.0857409	-0.27449	-1.12737	3.67985	4.50375	3.27069	4.75867	5.4072	6.13693	4.81507	4.71277
action	Agg+	-0.463869	-1.72511	-0.335804	-0.567903	-0.229168	-0.395425	0.63866	-0.0228532	-0.528215	-0.95468	1.16383	0.543493	0.439571	0.530572	0.843969	0.909845	1.64783	-0.334765	0.872021	1.07177	1.18132	1.4561	2.58076	2.25856	2.02547	2.98488	0.451475	-2.66234	2.43227	6.41741	2.50205	0.546407	0.80752	3.58004	3.20442	5.2233	4.36362	4.71731	3.68478	4.27776
action	Agg+	-0.267941	-1.0605	-0.769016	-0.848795	-0.164081	-0.576113	-0.763393	-1.91252	-0.549924	0.738582	0.471005	0.36877	0.563851	0.989789	2.016	0.502835	0.0780572	1.56393	0.582149	0.910261	0.404187	-1.03559	-1.05834	0.0440143	0.594967	0.92763	0.732673	0.482966	0.123239	-0.0526518	1.40655	2.11813	3.19474	1.9833	2.14402	2.98425	2.87088	3.81724	4.00136	4.31505
action	Agg+	-1.53179	-0.26591	0.0113414	-1.38396	-1.21924	0.606264	0.231344	0.646991	-0.811993	-0.545626	-0.127928	0.0666337	0.675832	1.05192	2.14521	1.30145	-0.780468	1.71918	1.34018	1.28859	0.078076	0.807785	-1.52578	1.52015	0.458866	1.47193	-0.193437	-0.449591	-0.429893	-0.127719	1.85039	1.67063	1.29919	1.54481	1.98474	-0.310736	2.05954	0.238808	3.04568	1.27201
action	Agg+	-1.29965	-0.0470363	-0.526939	0.743387	0.412503	-1.90708	-1.7168	-0.721811	-0.331751	1.93833	0.152586	0.28843	-0.388321	0.560881	0.969008	0.423236	0.646939	-1.57963	-0.5202	1.33442	1.53037	0.317375	3.16985	2.59814	1.40917	0.766805	-0.22401	1.25916	1.45077	-0.347011	0.218491	1.50753	1.81354	1.87488	2.24221	2.60488	3.97609	3.31921	3.32954	4.32503

## Sheet: Extended Fig9i
Agg_state	t_abs
Agg+	5.2063
Agg+	10.6194
Agg+	2.92618
Agg+	11.3618
Agg+	10.0177
Agg+	0.223866
Agg+	4.20926
Agg+	2.50546
Agg+	16.4596
Agg+	7.88989
Agg+	7.30849
Agg+	6.82942
Agg+	9.35167
Agg+	5.25988
Agg+	6.14834
Agg+	9.95779
Agg+	6.32896
Agg+	5.31023
Agg+	0.557097
Agg+	12.3985
Agg+	9.70479
Agg+	1.15113
Agg+	3.77911
Agg+	4.59033
Agg+	3.99714
Agg+	13.9963
Agg+	6.20505
Agg+	6.75011
Agg+	3.56079
Agg+	7.82416
Agg+	6.49826
Agg+	16.9004
Agg+	8.3062
Agg+	14.4236
Agg+	12.9504
Agg+	0.889569
Agg+	13.7529
Agg+	5.69039
Agg+	8.66229
Agg+	0.338909
Agg+	4.90193
Agg+	11.0876
Agg+	2.37221
Agg+	4.10553
Agg+	21.8603
Agg+	7.73835
Agg+	5.19874
Agg+	12.011
Agg+	25.2892
Agg+	4.8994
Agg+	6.60599
Agg+	8.56448
Agg+	11.957
Agg+	7.02478
Agg+	7.2364
Agg+	3.30522
Agg+	6.3938
Agg+	7.79054
Agg+	5.95629
Agg+	2.19584
Agg+	5.22223
Agg+	9.68282
Agg+	7.42944
Agg+	0.294579
Agg+	8.50378
Agg+	19.6536
Agg+	9.10994
Agg+	9.31305
Agg+	2.66677
Agg+	2.9644
Agg+	4.74869
Agg+	1.9888
Agg+	2.98224
Agg+	14.094
Agg+	32.1829
Agg+	4.63123
Agg+	13.9323
Agg+	6.54495
Agg+	2.01149
Agg+	15.3762
Agg+	24.7734
Agg+	10.1262
Agg+	0.686821
Agg+	9.30279
Agg+	1.09934
Agg+	0.00711147
Agg+	11.9375
Agg+	0.312271
Agg+	7.54706
Agg+	4.89742
Agg+	12.5953
Agg+	6.54952
Agg+	41.6852
Agg+	0.0597641
Agg+	0.13867
Agg+	12.1736
Agg+	55.2067
Agg+	10.1578
Agg+	15.7518
Agg+	3.86188
Agg+	11.6487
Agg+	0.629204
Agg+	1.76701
Agg+	9.82201
Agg+	11.1014
Agg+	14.2997
Agg+	11.1844
Agg+	45.3553
Agg+	20.8955
Agg+	6.75694
Agg+	8.53066
Agg+	1.95785
Agg+	4.76663
Agg+	14.8118
Agg+	5.64568
Agg+	1.41816
Agg-	0.776814
Agg-	3.25565
Agg-	5.4876
Agg-	3.81919
Agg-	8.26566
Agg-	6.62166
Agg-	3.80224
Agg-	12.2648
Agg-	2.10457
Agg-	3.70703
Agg-	20.2702
Agg-	3.53933
Agg-	11.3912
Agg-	0.827893
Agg-	0.795684
Agg-	2.76215
Agg-	5.38595
Agg-	5.11607
Agg-	6.47204
Agg-	7.4123
Agg-	2.35176
Agg-	6.73744
Agg-	0.35152
Agg-	5.86547
Agg-	0.00375959
Agg-	4.40407
Agg-	30.0438
Agg-	0.221715
Agg-	3.12356
Agg-	4.59295
Agg-	0.399397
Agg-	12.7398
Agg-	3.15322
Agg-	0.0899709
Agg-	5.84042
Agg-	2.40598
Agg-	6.59421
Agg-	19.1133
Agg-	6.38491
Agg-	5.00495
Agg-	2.86411
Agg-	1.6473
Agg-	5.79837
Agg-	0.337558
Agg-	1.38348
Agg-	1.64382
Agg-	30.4114
Agg-	7.39616
Agg-	21.8314
Agg-	25.652
Agg-	8.54504
Agg-	1.53816
Agg-	0.140029
Agg-	1.51636
Agg-	0.476234
Agg-	19.7981
Agg-	2.77716
Agg-	0.959973
Agg-	14.6955
Agg-	1.67194

## Sheet: Extended Fig9j -5 to 5s
used for stats
Behaviour	State	t0	t1	t2	t3	t4	t5	t6	t7	t8	t9	t10	t11	t12	t13	t14	t15	t16	t17	t18	t19	t20	t21	t22	t23	t24	t25	t26	t27	t28	t29	t30	t31	t32	t33	t34	t35	t36	t37	t38	t39	t40	t41	t42	t43	t44	t45	t46	t47
male intruder contact	Agg-	0.0195761	2.14947	0.683997	-0.354023	-0.465899	-0.856432	0.936674	1.00844	0.702614	-1.16114	-0.825544	1.38947	0.258089	1.18066	-1.24402	1.88238	-0.324643	-0.29088	1.53844	0.798889	0.928575	-1.14266	0.619557	0.436684	-0.705288	1.34298	-0.917541	0.371753	-0.886934	-0.969851	-1.08232	-0.0818524	-1.45992	-1.80757	-0.270265	-0.0286664	-1.43401	0.0886442	-1.48134	-0.372429	0.946	-0.819514	0.443346	-1.31575	-0.984576	2.00152	-0.229244	0.87837
male intruder contact	Agg-	-1.85604	0.36472	-0.904283	0.130214	0.0474425	0.806083	1.12332	-0.559463	0.640576	1.28887	-0.780162	-1.85604	-0.0766785	1.63369	0.70954	-0.462884	0.212949	-0.945668	1.44057	-0.959475	-0.559463	0.764697	0.130214	-1.56638	-1.19395	-1.01463	0.944011	0.337106	0.212985	-0.283606	0.930239	-0.393956	1.13713	0.419877	0.971589	1.39918	-0.228414	-1.00086	2.35094	-0.242221	-0.435306	2.11644	0.723312	1.16471	-1.23533	0.00605686	-0.449113	-0.15945
male intruder contact	Agg-	-1.55349	0.13544	-0.780731	-1.55349	-2.72458	-1.33043	-1.04363	-1.37025	-0.286799	-0.629359	0.0557612	-0.836497	-0.135427	-0.52579	-0.717001	-1.0516	-0.5019	-0.517827	-0.111537	1.48179	1.22685	0.207133	1.25873	0.701065	1.5774	1.04362	0.73294	0.151367	-1.50567	-0.732928	0.844473	0.740882	0.302738	1.96776	0.239009	-0.318675	0.804633	0.318665	1.21889	0.685138	1.05159	0.454088	0.175257	-0.454097	-1.12329	-0.111537	-0.270872	-0.740891
male intruder contact	Agg-	-1.38979	-0.319581	1.32212	1.56335	-1.85168	0.11709	0.767106	-2.21144	0.034865	-0.168591	0.831339	-0.324434	0.88701	2.28955	-1.32157	0.600825	0.310932	0.860044	0.421405	0.194874	-0.171659	-0.894606	-1.70807	-0.0237363	-0.963554	-0.740274	0.96429	0.183108	-0.575321	0.296373	-0.0188833	-0.281353	-0.431702	0.236215	-1.85338	-0.26684	-0.834311	-0.646787	0.0828906	0.41472	-1.47206	-0.169415	-0.204668	-0.207277	1.12375	1.71242	0.926657	0.35122
male intruder contact	Agg-	1.33278	-0.339184	-0.245752	-0.729335	-1.28607	-0.0773257	0.180888	1.3203	-0.557307	-1.62258	0.773126	1.17455	-1.80215	-0.287344	0.308623	0.760133	-0.448439	-1.4662	-1.02558	0.298032	-0.767583	-1.98786	-0.532652	-0.961908	-1.06229	0.179859	-1.4075	0.944554	-1.59428	-0.289145	0.151302	-1.13882	0.186334	-0.584278	0.495016	0.54424	1.56693	0.569024	-0.902179	0.702119	0.713267	-0.829199	-0.0547288	-0.852868	1.64716	-0.0124935	3.41658	0.0829111
male intruder contact	Agg-	-0.615939	-0.5571	-0.810161	0.89217	-0.37642	-0.181578	-0.710951	0.0748412	-0.160553	-0.158692	-1.24251	0.383457	-0.711389	0.677837	1.3492	-0.693321	-0.10029	-0.973648	0.245337	-0.287102	0.546762	0.123095	-0.804065	0.528037	0.0412603	0.884761	0.144266	-0.890244	-0.720514	1.04515	-1.66724	2.98021	0.614617	1.6384	0.4216	-0.0121041	1.19148	-0.138616	-0.256879	-0.31685	-1.02789	1.54101	1.31496	-0.646782	1.38793	0.903705	-0.57838	1.60547
male intruder contact	Agg-	-0.247349	0.26984	-0.576848	-0.753011	0.143987	0.60785	0.257701	0.168455	0.401761	-1.01743	0.836232	-0.678614	0.117038	-0.672583	-1.35563	-0.303958	2.02994	0.953228	1.57222	0.599911	0.901544	0.0327166	-0.616928	0.118489	-0.827598	-0.804275	-0.928219	-1.18592	0.446766	0.171051	-0.178908	-0.126154	0.902956	-0.441224	0.0443972	0.37672	-0.262618	0.267893	-3.1634	-0.192497	1.40614	0.813023	0.86822	0.555975	-0.0871045	1.26356	-0.54173	-0.219789
male intruder contact	Agg-	0.153397	-1.92175	1.27746	-0.810047	-0.0812605	-0.698877	-0.451857	0.746334	0.0545894	-0.587707	-1.7859	-1.66237	0.326334	-1.8353	0.523994	-0.353049	-0.0194943	1.99389	-0.698877	-0.451857	1.57393	0.536356	-1.10652	-0.402453	-0.661835	-0.167751	1.09221	-0.365367	-0.0318565	-0.414771	-0.686515	-0.0812605	1.75923	1.6357	0.548674	0.103993	-0.698877	-0.822409	1.46276	2.26563	-1.62532	-0.995346	-0.921217	0.313972	0.27693	0.36342	-1.02007	0.0422273
male intruder contact	Agg-	-1.1215	0.102789	1.70959	-0.662412	-1.31705	-0.0842623	2.45779	-0.126754	-0.0842623	0.0433001	-0.390291	-0.00777688	0.791417	1.12303	1.94772	0.655443	0.901983	1.87964	0.485389	0.58737	-0.483859	1.11453	-0.823881	0.0517985	-0.687907	0.740427	-1.01093	0.952973	-1.07901	-0.747396	0.604366	0.706434	0.323833	-1.74214	0.536379	0.961472	0.442897	-0.228821	0.213354	1.42906	-0.441368	-0.900453	-0.347799	-0.424284	1.93063	-0.679409	0.196271	0.544878
male intruder contact	Agg-	-0.219346	1.77814	-0.96289	0.952682	-0.364274	0.492693	-0.364274	0.517898	0.555705	-0.483997	1.82225	-0.313864	1.5639	1.96088	-0.981794	1.59541	0.706934	0.618717	-0.874673	0.284752	-0.143731	-0.105924	1.14802	-0.307563	-0.364274	-0.666733	-0.572214	-0.950288	-0.956589	1.31185	0.688031	-1.11412	0.22174	0.146125	-0.660431	-0.29496	-0.257153	1.58911	-0.799058	-1.24014	-0.0114052	0.908574	0.278451	-1.05111	-1.34096	-0.458792	-1.42918	2.43347
male intruder contact	Agg-	-1.8985	-1.50153	-0.71592	-0.314741	-1.21239	-0.968251	-0.67387	-0.419437	-1.33632	0.602432	0.340159	-0.201244	1.05917	-1.78568	-0.231213	-0.829239	-0.107132	-0.704374	-0.733452	-0.97324	0.0522993	1.01847	0.980412	-0.220878	-0.87756	0.650397	0.928029	-1.09144	-0.0622315	0.102473	-0.0030418	0.190207	-0.661612	0.797641	1.58368	1.60623	-0.431481	0.538147	0.757836	-0.031336	1.22929	0.876608	0.624597	0.54816	1.24023	0.348675	2.15152	-0.0849666
male intruder contact	Agg-	-0.246459	1.70188	-0.895906	-0.20165	-1.44454	0.291023	-0.246459	-1.99322	-0.60478	-1.57893	-0.515199	-0.29123	-0.716745	0.0334748	-0.526392	-0.302423	0.548571	0.36941	0.313408	-0.246459	-0.996679	-2.17238	1.44433	-0.772709	0.0446675	0.0782839	0.0782839	1.52272	0.0446675	-0.313653	0.425374	1.26517	0.0446675	-0.918291	0.593342	-0.996679	-1.00787	-0.862289	-0.649551	1.88104	2.25052	-1.25419	-2.68743	0.638113	1.71308	-0.212842	0.694115	0.929277
male intruder contact	Agg-	0.168769	-0.164386	-1.88729	-0.0787188	0.206829	-0.297662	2.63413	0.263952	-1.50656	-0.678392	-1.08773	-0.973488	-0.70697	-1.37328	-0.84976	-0.535635	0.111647	-2.10623	-0.354752	0.787505	0.282982	-0.554665	0.625685	0.359135	-0.345237	0.911233	-0.630817	0.892203	1.15872	-0.0787188	-0.54515	-1.30664	1.79649	0.0640715	-1.01158	0.949326	1.24439	-0.573695	0.311559	-0.297662	2.38665	-0.764093	-0.326207	0.130709	0.939811	-1.48749	-0.459482	1.7013
male intruder contact	Agg-	-0.333019	0.22661	0.954669	-1.63746	-0.541016	2.2234	1.11788	1.04401	1.30682	-0.29971	0.651072	0.669468	0.926958	-0.821042	1.76459	1.48325	-0.171317	2.19122	-0.0848439	0.691109	-0.13589	-0.138384	-1.57004	-0.481407	-0.688368	1.53956	-0.566986	-1.07778	0.388547	-0.462729	-1.97799	0.0243532	0.357449	-0.564916	0.358625	0.761916	-1.17319	-0.380913	-0.33603	-0.492086	-0.89453	-1.84254	-0.544356	-0.574984	1.24025	0.489417	-0.111755	-0.509729
male intruder contact	Agg-	-1.18758	-0.285894	-1.40441	-0.52559	-1.60987	-1.60987	-1.02777	-1.42723	0.6614	-0.26307	-0.78811	0.273345	2.06526	0.364643	-1.32452	-0.251658	0.558689	-0.37723	-0.000549898	-0.594063	1.34621	-0.206008	1.6772	0.0679237	-0.52559	0.592926	0.707049	-0.0690612	-1.01636	-0.331543	1.00381	0.353231	1.31197	-1.86098	0.239108	-1.26746	-1.84953	-1.22181	-0.89082	-1.47288	1.71144	0.387467	0.0679237	0.935332	0.318994	0.92392	0.0565115	0.216283
male intruder contact	Agg-	0.664636	-0.327755	3.00384	0.965897	-0.717622	0.15958	-1.18724	0.948176	-0.150542	0.496284	0.700078	1.11653	-1.08977	-0.354337	1.08109	0.664636	-0.0530752	-1.45305	0.744381	-0.00877202	-0.4075	-0.885974	-0.788507	-0.203706	1.22286	-0.283452	0.00894924	-1.43533	-0.850532	-0.345476	1.54184	0.806406	-1.26698	-0.0707964	0.0709736	-1.27584	-1.52394	0.106416	-1.37331	0.646915	0.0975555	1.7988	-0.602434	-2.45431	-1.36445	0.150719	-0.770786	-0.806229
male intruder contact	Agg-	-0.449995	1.24549	-0.373675	0.38082	-0.297408	-0.0600097	1.10989	0.389258	0.507984	0.253655	-1.71309	-0.636495	-0.458487	1.12682	-0.729746	0.321483	-0.187174	-0.661918	-0.992566	-0.492347	-1.32316	0.796174	-2.30656	-0.39915	-0.577159	1.59307	0.948814	-1.6114	-1.196	-0.721254	0.669063	-0.466925	1.13531	0.168897	-0.560175	-0.399097	-0.76366	-0.297408	-2.06073	-1.22142	0.491	-0.314339	1.13531	-0.255002	1.805	0.101069	0.482562	1.27941
male intruder contact	Agg-	-0.559799	0.900114	0.799516	0.669287	1.73328	0.743291	-0.0373875	1.28204	-0.353075	-0.912986	-1.15527	1.65893	0.026756	-0.520805	1.02621	0.818341	1.46655	-0.407806	0.196129	-0.666373	0.603849	0.258181	-1.03171	0.543141	-0.533454	0.469038	0.35828	-0.346103	0.450561	0.482135	-1.48958	-0.886293	0.727903	-2.38918	-0.971004	-2.7238	0.350511	-1.00407	-0.454121	-1.33983	-3.21966	-0.00322411	-0.0341006	-0.845357	1.36505	-2.25183	1.81745	-1.11239
male intruder contact	Agg-	-1.32868	1.3015	-1.19679	1.46872	1.32621	0.379837	0.856467	0.627762	0.231073	1.12559	-0.865369	-1.45151	-1.3934	-0.939054	0.56425	0.404774	0.71495	1.81247	0.790255	0.933077	1.84452	-1.12351	0.044229	-0.401928	1.56306	0.402163	-0.212338	1.01059	-0.549747	-0.656154	0.0055189	0.671603	-0.980059	-1.91072	0.656254	0.483274	-1.55819	1.18721	0.121784	-0.21774	0.149827	0.148611	-2.27082	1.57377	-0.438567	-0.0745121	-0.394456	-0.146081
male intruder contact	Agg+	0.83117	-0.170372	0.132115	-0.374795	-0.972468	-0.218325	-1.62938	-1.39973	-0.545867	-1.5869	-1.6531	-0.0376292	0.109051	0.490188	0.550586	0.118675	1.31303	0.163144	1.2956	-0.0366336	1.18509	0.853239	-0.527117	0.483883	-1.42827	0.955782	0.108388	-0.253999	-0.938784	-0.649738	-1.51306	-1.3098	0.2778	0.236484	0.60949	-0.492106	-0.226123	0.104239	0.332722	0.454348	-0.133702	-1.37252	0.392622	0.371549	0.95993	1.53753	0.218564	0.431947
male intruder contact	Agg+	-0.110473	-0.520208	-0.987966	0.142577	0.403805	-0.650055	-0.427168	-0.374002	0.797693	0.652765	-0.0524502	0.509626	0.125962	-1.14874	0.553846	1.11464	1.95124	1.77692	0.253509	-0.0657417	0.969971	-1.5278	0.663245	0.859038	0.889455	-0.00976412	-0.780414	0.0129847	0.139509	1.20666	0.694684	-0.175908	0.67168	-0.35023	-0.434069	-0.584365	1.64528	1.38226	0.554612	0.013496	0.769832	-1.42633	-0.333105	-1.0148	-2.05052	-2.83292	-0.735428	-0.765589
male intruder contact	Agg+	0.250159	1.0385	-0.0465065	0.0139588	-0.157681	-0.0624057	-0.762454	-0.562148	0.122363	0.198005	-0.644535	-0.0791481	0.0576817	-0.974806	0.364826	-0.345461	-1.03708	-0.859536	-1.87516	-0.108779	0.410356	-1.12501	0.528516	0.462992	-2.32082	0.295568	1.08354	0.348686	-0.139373	0.209929	-0.18972	0.313154	1.29794	-0.576	1.16087	-0.760166	0.869868	0.625237	-0.290054	0.183671	-0.188154	-1.01335	-1.28629	-0.477352	-0.399783	-0.825329	0.637161	2.88474
male intruder contact	Agg+	1.16775	1.13631	0.895783	-0.825555	-0.578083	0.67792	-0.108727	1.12278	0.485645	-1.18598	0.890665	0.432641	-0.662158	1.11365	0.227206	0.105115	-0.334997	-0.217658	0.36465	1.00398	1.5523	-0.223142	1.23756	2.25962	-0.892815	0.468099	-1.12566	-1.10483	-1.05402	-1.22363	-0.988587	-1.88855	-1.67325	-2.62731	1.0515	-1.7968	0.155926	-0.962999	1.10414	-0.268103	-0.696884	0.138745	-0.773648	0.456401	0.559484	1.40242	-0.756833	2.05053
male intruder contact	Agg+	-0.00278623	-0.186091	-0.209554	-0.696411	-0.676859	-0.927253	-0.492821	-0.529238	-0.92151	0.175997	-0.0658431	-0.442962	-0.550745	0.0959539	-0.544635	-0.615024	-1.29484	-0.528871	-1.30095	0.470873	-0.633599	0.227445	-1.38906	0.10463	0.723712	1.16804	-0.025516	1.19322	-0.399824	0.0841002	0.153756	-0.00254183	0.407572	0.112574	-0.152363	0.851658	-0.402757	-0.110814	-0.751036	0.174897	-0.538158	0.0897216	-0.81116	0.388875	-1.2396	1.02751	0.847015	0.998547
male intruder contact	Agg+	0.0751874	1.23788	-0.170419	-1.18614	-0.261537	0.13283	-0.42784	-0.63299	0.114033	0.11099	-0.303605	0.861593	-0.17024	1.34117	0.738611	-0.422112	-0.331889	-1.71262	-2.53859	-0.0939803	-0.78354	1.21389	0.697617	0.807173	-1.87803	0.780679	0.990125	-0.167018	-0.0615788	0.164515	0.60811	-1.31467	-0.700836	-0.27729	0.246324	-0.0875358	0.254559	-1.43479	-0.353371	-0.712293	-0.535427	-1.99313	-2.07709	0.42122	-0.0325787	0.400455	0.800908	0.428202
male intruder contact	Agg+	0.814158	1.29844	-1.33391	-0.369111	-0.00488353	-1.14208	0.194783	-0.367544	0.424541	0.0308496	-1.44675	0.0665828	-0.873763	0.187261	0.739557	-0.161921	-0.617362	-0.522387	-0.834582	-0.10268	0.00859476	-0.840851	-0.800416	0.502277	-1.16966	-0.588525	0.570608	-0.643065	-1.22514	0.555876	-0.783804	0.135855	0.357777	-0.78255	1.01884	-0.192953	-0.167877	-0.197655	-0.850882	-0.803864	0.145572	-0.563449	-1.62886	-0.157847	-0.596361	1.62975	1.05175	1.68461
male intruder contact	Agg+	0.181508	0.815897	1.08177	0.782114	0.861284	1.45054	0.345262	1.05237	1.6241	1.74247	-0.114799	2.50941	1.43739	0.494576	-0.571765	1.07017	-0.496722	0.0618504	0.528359	0.826986	0.685409	-0.568155	-0.572281	1.34816	-0.890507	-0.162249	0.250104	-0.04646	-0.80489	-0.280617	-0.349213	-0.8134	-0.184685	-1.52309	-1.45449	-0.778071	-1.38048	0.00924248	0.195175	-0.830163	-0.290416	0.00202179	-1.74203	-1.66157	-1.85215	-0.191132	-0.734489	-0.54443
male intruder contact	Agg+	-0.0886007	-1.13327	-1.24131	-0.988675	-1.52793	-0.553219	0.157231	-0.246495	-0.205851	0.991126	-1.26125	-0.169286	-0.351204	0.277352	1.01651	0.463803	0.938091	-0.48855	-0.46513	-0.272937	0.903944	0.820237	-0.62514	1.32625	-2.07188	-0.644933	-0.0455386	-0.101595	-0.162335	-1.22499	-0.256921	-0.460295	-1.33816	-1.19371	-0.217032	-0.182431	-0.992755	0.380248	-1.34949	-0.409829	-0.547175	0.0729201	-0.504868	1.93683	1.74464	2.20291	1.5257	0.503844
male intruder contact	Agg+	-0.747331	0.207852	-0.678902	-0.793073	-0.50317	-0.24834	-0.573561	-1.16121	-0.881123	0.836955	-0.82974	-0.716795	-0.942807	0.366906	0.497141	0.255433	-0.101059	-0.30892	-0.887009	-0.755547	-0.557987	1.00521	0.45373	0.342012	-1.58025	0.482303	0.0903702	0.26831	-0.356624	-0.442835	0.557844	-0.322042	-0.14631	-0.207994	-0.376613	-0.244661	0.12949	-0.527574	0.285969	-0.132698	-0.980577	-0.619671	-1.18648	0.633018	-0.652536	1.24863	1.31154	2.40542
male intruder contact	Agg+	-0.743364	-1.48758	-1.32565	-1.73414	-1.25835	-0.443743	-0.0290521	-0.177312	0.517487	0.555053	-1.23902	0.601373	-0.0976202	1.31824	0.738874	1.37769	2.51125	1.7384	1.11855	-0.947427	2.01067	0.557059	1.14408	-0.699232	-0.819409	-0.626652	0.155498	-0.472374	-0.422225	-1.51238	0.265098	-1.01125	-0.129716	-0.703791	-0.708351	-1.22845	0.413358	0.399681	0.0557462	-0.504652	-0.662578	-0.349097	1.3186	0.743069	0.527699	2.46365	-0.060236	0.852121
male intruder contact	Agg+	-1.04377	0.0474931	-1.42667	-1.02113	-1.27388	-0.315003	-1.96355	-1.80631	-1.21215	-0.925793	0.645251	0.397814	-1.78299	0.0423489	-0.527287	-0.659665	0.266465	-0.0936299	0.381181	-1.12162	-0.754833	-0.620055	-0.451496	0.677488	0.534136	-0.795987	-0.930251	-0.0162952	0.750022	-0.18434	1.04701	-1.69022	-0.61714	0.2356	0.962649	0.943444	0.0109692	-1.11013	0.22857	0.366778	-0.740258	-0.733913	0.999002	0.194961	1.06416	-0.716252	1.82739	1.01015
male intruder contact	Agg+	0.285021	-0.830608	-0.304481	0.200338	0.0541916	-1.4436	1.45091	-0.0296718	-1.29445	-0.119272	-0.232091	1.32198	0.0831477	1.86886	1.54461	1.64923	0.707069	-0.791271	-0.252852	0.0828745	-1.22807	-0.275799	-1.63919	-0.930862	-0.163799	-0.985223	-0.16216	-1.37504	-0.886881	-2.2317	-0.898081	-0.906003	0.746952	-1.31904	1.17064	-0.17254	2.40264	-0.321691	-0.454179	0.632494	0.630308	-0.969106	-0.143311	0.344299	1.70496	0.578679	-0.138394	0.234484
male intruder contact	Agg+	-0.332292	0.452032	-1.02061	-0.155353	0.316352	2.08852	1.21335	-1.29713	-0.652846	-0.486618	-1.2761	-0.0208637	0.204476	-0.939677	-0.352129	0.598423	0.799959	0.0180153	-2.02472	-0.0565689	1.39862	-0.399735	-0.648482	0.767427	-2.3417	0.611118	0.273506	0.563908	0.288185	0.535344	0.468694	0.723391	1.28515	0.737673	0.0620517	-0.106556	1.77828	1.05704	-0.545333	0.516301	0.434576	-0.706007	-1.37012	-0.0458574	-0.129963	-0.833355	-0.848431	1.51248
male intruder contact	Agg+	-0.597983	-1.44798	-1.14768	-2.02398	-0.783834	-0.143604	0.160795	0.326148	-2.54942	0.803417	-2.13365	-0.428189	0.998151	0.56632	0.445039	-0.854895	1.14608	0.090418	-0.338338	1.52257	1.2578	-1.62939	0.082902	-0.731222	-1.87537	-0.33048	1.12148	0.317266	-0.625656	-0.354737	-0.931081	-0.529314	0.853638	0.211358	0.0039835	-0.159661	2.01145	0.677694	1.53931	0.660271	0.245522	0.161137	0.888827	1.74463	0.804784	2.03024	0.510291	0.613125
male intruder contact	Agg+	-1.94845	-1.36861	0.761563	0.0231186	-0.189119	-0.663322	0.622129	-0.103314	-0.743602	-1.74336	1.57639	0.45767	-0.940564	0.29776	0.0728466	-0.221296	0.347488	0.747587	-0.225846	-0.408832	-0.519339	0.0507453	0.224306	1.21626	1.07456	-1.40827	-1.08455	-1.21716	-1.093	-1.6283	0.0471701	-1.58768	0.249657	-1.43589	0.266558	0.480096	0.432643	-1.03189	-1.40372	0.491147	-0.528439	1.82958	0.980951	3.16866	2.71493	-0.021734	0.901646	1.51106
male intruder contact	Agg+	-0.327014	-0.334184	1.13179	1.11081	-1.68835	-0.95988	0.628527	0.517251	-0.057189	2.08654	-0.016556	-0.496451	-2.38708	0.0894087	-1.03371	1.91418	-0.4035	-0.777961	1.76917	0.600376	-0.600291	1.60664	1.59336	1.73438	-0.037802	-0.993874	-0.824171	0.70581	-0.547973	-0.255308	0.638353	-0.367381	-0.535491	0.254862	1.15357	0.283279	0.419519	-0.860555	-0.103665	-1.03451	0.255128	1.03061	0.314617	-0.790974	0.707669	-1.2058	0.52389	-1.03212
male intruder contact	Agg+	0.391574	1.0489	-0.0614152	0.207855	1.24001	1.23693	0.675001	0.904265	1.37449	0.0330602	0.786401	0.469124	0.14877	0.99874	-0.519636	-0.608572	-1.49455	-1.14465	0.388805	1.12676	0.307562	-0.576875	0.958734	-0.843376	-1.74566	0.32418	0.2534	0.428811	0.0792208	0.69408	-1.35914	-1.49424	0.222319	-0.611957	0.0278287	-1.37453	-1.65919	-0.901846	-1.11203	-2.06017	-1.08003	-1.2979	-1.73335	-0.219592	-1.05602	-0.696585	-0.126348	1.70838
male intruder contact	Agg+	-0.606484	-0.729937	-1.43729	-0.476636	-0.54726	0.0324675	-0.636792	-0.761079	-0.328159	-0.340672	-1.04775	-1.08139	0.243783	1.25115	1.83449	1.03816	0.384475	0.783751	0.317188	0.599405	1.74329	0.0725063	-0.768586	0.891355	-1.11142	2.01022	-0.846717	-0.227228	-0.406569	0.253515	-0.195531	-1.43673	-1.20957	-0.561441	-0.144092	-1.68892	-0.666543	-0.731884	-0.583963	0.195959	-0.303135	0.609971	-0.0495563	1.10629	-0.593972	1.16273	2.02328	2.37418
male intruder contact	Agg+	-0.585517	-1.05834	-0.726324	-1.86965	-1.16826	-1.04366	-0.170037	0.0767533	0.269596	0.123841	-1.09423	-0.280377	-1.00901	-1.87913	-0.555528	-0.189893	0.0040927	-0.0556021	-1.79263	-0.997163	-0.913891	-0.840789	-0.584605	0.145864	-0.768839	-0.741413	-0.879866	-0.00934387	-0.434815	-0.326934	1.38533	0.716769	-1.8914	-0.851446	0.510878	1.62633	1.56011	0.868337	0.825158	0.190635	0.466989	0.811258	1.62833	0.362882	0.959314	1.84837	1.02805	1.99477
male intruder contact	Agg+	-0.532259	-0.210841	-0.100863	-0.0686119	0.969642	-0.0112287	-0.871685	-0.367902	-0.71005	-1.33804	-0.598478	-0.475315	-0.551015	-0.646571	-0.214445	-0.788842	-0.844802	-1.20746	0.69376	0.840983	0.566106	1.44364	1.11622	0.366948	1.85857	1.18351	0.725099	0.787175	-0.202521	-0.057511	-1.51808	-0.937917	0.449396	0.95535	0.847365	-0.433725	0.402627	0.0191285	0.49178	1.14516	0.550419	1.03622	0.476685	1.1827	1.81515	0.610531	0.2708	-1.67097
male intruder contact	Agg+	-1.5212	-1.54696	-1.2069	-1.28	-1.69055	-1.39708	-1.76227	-1.60996	-1.42432	-1.71041	-1.85435	-1.56082	-1.59266	-0.934396	-0.610419	-0.185398	0.0703183	0.413142	0.30176	0.275303	0.221184	0.433775	0.478519	0.107551	0.521594	0.868465	0.548135	0.716155	0.229378	0.676221	0.497716	0.853589	0.984	0.472823	0.831368	0.460143	0.837143	0.298098	0.556637	1.24969	0.681504	0.756418	0.819905	1.20885	1.54078	1.21492	0.757376	0.905269
male intruder contact	Agg+	-1.15159	-1.33775	-0.770222	-1.3189	-0.922874	-1.16848	0.159457	-0.346575	-0.265493	-0.146352	-0.572728	-0.360164	-1.04026	-1.17757	-0.22913	-0.588664	0.0162943	-0.126711	-0.658269	-0.930847	-0.340556	-0.707704	-0.343779	-0.760609	-0.357637	-0.845981	-1.35508	-0.232061	-0.320499	-0.0325232	0.814625	0.434697	-0.999228	-0.26656	0.651102	1.64546	2.20649	0.769985	0.777622	0.714744	0.499293	1.71968	2.36195	1.10382	1.7178	1.3678	0.582744	1.41866
male intruder contact	Agg+	1.05852	0.36839	0.579163	1.39705	1.4896	0.254624	0.265943	0.137895	-1.72171	-0.972222	-0.016649	0.144668	-0.110808	-1.19062	-1.90258	-0.0371064	0.897688	0.563046	0.968864	0.538341	1.15404	0.296112	1.39622	1.28764	0.853329	0.920694	-0.11253	-0.691811	-0.513068	-1.40773	-2.06723	-0.624653	1.35753	-1.03401	-0.852325	-0.173466	-1.58631	-1.89499	-1.58069	-1.41978	-0.142929	-1.21477	0.538639	-0.586723	0.504291	-0.215276	1.20912	-0.325346
male intruder contact	Agg+	-0.517384	-1.2874	-0.210669	-1.47036	-0.822689	-0.770902	-0.635031	0.561473	0.187109	-0.221669	-0.594536	-0.0983721	-0.787024	-1.29069	-0.650516	0.161155	0.215767	-0.115893	-0.923329	-1.00515	-1.18905	-1.42748	-0.835588	-0.330143	-0.613642	-1.00027	-0.756027	-0.131966	-0.549617	-0.0817632	1.00268	1.04587	-1.74347	-0.14047	1.09128	1.33659	1.14073	0.982256	0.709407	0.141385	0.664114	0.326634	1.23303	-0.184769	0.688551	1.40183	1.70346	1.50441
male intruder contact	Agg+	-1.08185	-0.475969	-0.740793	0.173785	-0.227737	-0.138345	-1.34813	-1.76771	-1.58158	-1.99829	-1.20383	-1.31452	-1.22684	-1.16078	0.394665	0.187368	0.642408	0.681062	1.13261	1.23481	0.981737	1.28235	0.412298	-0.226304	1.07289	1.52273	0.49915	1.05467	-0.191917	0.755253	-0.454449	-0.5503	1.68244	-0.5879	0.111765	0.216065	0.838446	-0.78351	-0.0409286	1.02173	0.478716	1.14853	0.271918	1.38277	1.52718	0.609661	0.347966	-0.261397
male intruder contact	Agg+	-1.86052	-0.603741	0.0120692	-2.70129	-2.28658	-1.5186	-0.343704	0.0169704	-0.485928	0.0623453	-0.607473	1.3283	0.460487	-1.56512	-1.74266	0.304032	1.87396	0.360613	0.328327	1.01117	0.951446	1.67138	1.30436	0.600071	-0.498677	0.881136	-0.316668	1.36486	0.608025	0.0417533	-1.28219	-0.72354	1.27008	-0.237943	-0.122311	-0.0504096	0.632601	-0.328687	-1.07537	0.204709	0.500882	-0.185946	0.925711	0.380399	1.01808	1.02818	-0.661386	-1.99839
male intruder contact	Agg+	-0.401693	-0.723823	-1.08379	-1.33087	-1.57808	-1.20112	-0.151611	-0.0764648	0.113772	-0.400009	-0.869944	-0.249519	-1.46859	-1.27384	-0.648258	-0.275133	-0.150785	0.0492009	-1.43314	-0.965005	-0.796228	-1.17192	-0.47134	-0.31881	-0.797732	-1.53197	-1.22085	-0.153466	-0.267395	0.365933	1.23241	1.17843	-1.9565	0.0491646	0.605035	1.68749	1.91802	1.33354	1.7126	0.540345	0.184649	1.17632	2.17225	0.984645	0.884588	1.7285	1.03241	0.927564
male intruder contact	Agg+	1.79533	1.97976	-0.546179	0.0597037	1.57801	0.699944	0.756387	0.566334	1.06666	1.65813	0.617359	0.53761	-0.786546	-1.50036	0.989234	-0.418285	-0.728561	-0.251853	-0.685467	-1.03678	-0.538065	0.157134	-1.26189	-0.229556	-1.22032	0.04416	-0.969991	-0.545952	-0.879823	-0.831869	-1.35437	-0.0464493	-0.356079	0.178943	-0.17753	-0.370253	-1.63318	-0.340751	-0.002903	-0.697207	-0.154984	-0.198619	-1.32528	-0.0978556	-1.12033	0.198276	0.90424	0.645555
male intruder contact	Agg+	1.41112	0.441134	1.00617	0.65864	0.513001	1.65939	0.206362	-0.27734	0.0257914	0.0823913	0.752843	1.34139	0.914781	0.195662	0.777239	0.470623	0.494085	-0.305782	0.962222	1.0072	1.2806	1.84244	0.470057	1.20052	-0.441322	0.650043	0.650429	-0.316304	0.0440971	-0.0435773	-1.18876	-0.713891	1.86209	-0.647625	-0.951715	-0.194477	-1.49455	-0.784444	-0.259352	-2.17122	-0.688755	-1.10562	0.45842	-0.293406	-2.31133	-1.7417	-1.58584	-0.488476
male intruder contact	Agg+	-0.772026	-0.440449	0.526025	-1.53657	-0.562124	-1.10293	0.280181	-0.337847	1.11491	0.30716	-0.677026	0.197454	-0.329866	-0.671037	-0.211601	1.38061	-1.69533	-0.623075	-1.24635	0.172525	-0.949863	1.35728	1.59323	-0.814872	0.117829	-0.238806	-0.493269	0.293779	0.899485	-1.24553	-0.560745	0.893531	1.33364	0.161021	0.319606	-1.35547	-1.12291	-0.0421333	-0.455846	0.0329147	0.694238	0.59499	-0.981202	-0.324567	0.952157	1.5919	0.507709	-0.0716258
male intruder contact	Agg+	-0.905269	-1.07335	-0.651981	-1.52713	-1.38209	-1.53345	-0.424978	-0.0609242	-1.01183	-1.04615	-1.45543	-1.09129	-0.420416	-0.752527	0.481423	-0.182213	1.74701	-0.197535	-0.404735	0.416044	0.688489	-1.07293	-0.64561	-0.460437	-0.661618	-0.220678	-1.13893	-0.230742	0.0296378	-0.283126	1.92404	0.867919	-0.807849	-0.255011	0.443449	2.29441	1.62016	1.72902	0.980773	-0.00370255	0.0977405	0.505005	1.84737	-0.0919623	0.397655	-0.107995	0.865824	0.685411
male intruder contact	Agg+	-0.416512	-0.775097	0.194828	0.186438	1.06144	0.485156	0.373244	-0.705039	-0.618621	-0.0267946	-0.0786731	-0.48462	-0.411778	0.474957	0.0662267	0.495689	0.462437	-0.0538329	0.203357	0.124522	0.333354	1.51911	0.854746	-1.13253	-1.18067	1.68064	0.394135	2.05801	-0.356905	-0.870779	-1.64277	-0.744129	0.703656	-2.99346	-0.0691982	-1.07477	-1.25102	-1.60174	-0.588707	-0.41008	1.72785	1.73295	-2.07507	0.654537	1.51819	0.504401	-0.442298	-1.04609
male intruder contact	Agg+	-1.34334	-1.58401	-0.638975	-0.29273	0.038068	-0.382119	-0.357849	0.106168	-1.17306	-0.0265374	-1.1317	-0.347006	1.57566	-0.361172	0.217055	-0.185959	-0.146618	-1.23242	0.117644	0.25563	-0.508558	1.01588	0.788998	1.98133	1.29967	1.89391	1.44847	0.81606	1.63819	0.742279	0.126998	-0.486913	-1.82849	-0.96629	0.67055	-0.248408	-2.22929	1.50841	0.281693	-0.407996	0.581558	-0.89502	1.02633	-1.00555	-3.21496	-1.31467	-1.0863	-0.351289
male intruder contact	Agg+	-1.72827	-0.347232	-0.475153	-1.37454	-1.64702	-1.07529	-0.53468	-1.85773	-0.695972	-2.10877	-0.302236	-1.40997	-1.35175	-0.143813	0.833716	1.71705	1.2467	1.63404	1.8539	1.55312	1.34107	0.842692	0.802563	0.618623	1.27568	0.400375	0.985359	0.476032	1.36846	-0.345765	0.20624	0.255482	-0.395571	0.545528	0.506755	0.24789	-0.111629	-0.660409	-0.407124	-0.179262	-0.967215	0.0876666	0.0967391	0.369162	-0.227944	0.638631	-1.50042	-0.594202
male intruder contact	Agg+	-0.473499	0.28431	-1.51133	-0.129332	0.495364	0.286724	-0.813034	-0.484783	-0.469937	-0.679099	0.657889	-0.592468	-0.949112	-0.916209	0.76335	0.0160732	-0.981288	-0.37706	0.653216	0.43185	1.47375	1.65937	0.22282	0.755254	0.990615	1.25874	0.873922	0.554765	0.044915	-0.970656	-1.35233	-1.05091	1.03959	0.106933	-1.32519	0.497263	-1.13022	-1.74938	-0.343962	-1.12963	0.335188	-0.597602	-1.2093	0.706687	0.232842	-0.0134036	2.05059	0.713903
male intruder contact	Agg+	-1.55463	-1.08052	-1.02134	-1.8708	-0.748715	-1.14568	-0.893899	-1.01677	-0.712826	-0.643104	-1.48931	-0.738087	-1.09055	-1.29864	-0.718415	-0.841787	-0.599347	-0.160159	-0.88452	-0.338196	-0.798801	-1.31332	0.011099	-0.0305896	-0.156913	-1.01102	-1.0904	-0.256688	-0.287305	0.179732	1.24552	0.698409	-0.431607	0.0543523	0.460783	0.718425	1.25736	1.27432	1.16867	0.702263	0.960672	0.396085	2.30956	0.502968	1.63546	0.665898	1.0283	1.63801
male intruder contact	Agg+	0.0424419	-0.295267	-0.0586224	-0.364888	-0.558738	-0.849813	-0.643138	-0.767695	-1.02379	-0.20649	-0.115119	-1.52447	-1.3781	-0.701051	-0.842559	-0.786853	-1.18439	-0.912478	-0.410538	-0.492134	0.226437	0.753301	-0.69462	0.0258918	-1.25313	0.0454431	-0.110898	-0.904639	-0.88757	-0.922817	-0.00611388	0.188837	0.458072	-0.235556	1.82153	2.04625	0.419329	1.64528	1.78113	0.14684	0.802733	1.11988	2.01186	0.0683417	-0.31495	-0.765636	-0.193289	1.48896
male intruder contact	Agg+	-1.64719	-1.76311	-2.02753	-1.73013	-1.44794	-1.53974	-1.2003	-1.31906	-1.3912	-1.41059	-1.36283	-1.07883	-1.35542	-0.708129	-0.0828918	-0.0205708	0.230182	-0.436226	0.174206	-0.348784	-0.277724	0.218812	0.447569	0.60073	-0.223801	-0.0235226	0.274823	-0.0737748	0.376122	0.733917	0.867317	0.11676	0.988968	0.929456	0.953716	0.926893	0.276421	0.478912	1.47738	0.547624	0.554824	0.402805	0.0754554	1.33556	0.642482	0.810812	0.938519	1.59432
male intruder contact	Agg+	-0.519183	0.612326	-0.623861	1.16198	0.0669441	0.206762	-0.483246	-1.07963	-1.93765	-0.0277814	0.641465	-1.27598	-0.299509	-1.56402	0.353698	0.685784	-1.10956	-0.868508	-0.658204	0.285146	-0.137004	-0.13536	-1.44611	-0.168188	-1.28113	-0.81811	-0.662611	-1.17566	0.120861	-1.34362	-0.808831	-1.98561	0.136057	1.21714	-0.368216	0.768991	1.4436	0.183867	1.24057	1.16073	-0.207246	1.77465	3.01809	1.30211	-0.0222952	-0.856398	0.517263	1.09526
male intruder contact	Agg+	-0.133345	0.148987	0.288512	0.155373	-0.295487	0.71233	-0.407341	-1.25694	-1.39786	-0.945534	-0.674648	-0.435142	-0.200289	-0.637701	0.246101	-1.6588	-1.32228	-0.109345	0.133867	0.0461531	-0.40341	-0.298168	0.621797	-0.982963	1.51609	0.644966	0.92585	0.298595	-0.853976	0.271578	-1.27379	-0.88877	1.23039	-0.839339	-0.656733	-0.942635	0.19707	-1.19181	-0.61135	1.50877	1.60077	1.80123	0.133387	1.35461	2.60753	1.26294	1.87503	0.0817767
male intruder contact	Agg+	0.0400575	-0.938392	-0.796638	-0.587856	-0.998868	-0.978457	-0.768232	-0.457315	-0.558088	-0.257386	-1.44593	-0.745334	-1.02188	-1.74872	-0.656307	-1.06324	-0.0627552	-0.309683	-0.949181	-0.378375	-0.788336	-0.432131	-0.755163	-0.164035	-1.3857	-0.435922	-0.93228	-0.517135	-0.377976	-0.113669	0.535003	1.3503	-0.919711	-0.192934	1.19373	2.26089	1.93652	1.62393	1.81702	0.344574	0.584381	0.705843	1.54335	0.387498	0.338188	0.436017	0.645427	2.0094
male intruder contact	Agg+	-0.812148	-0.449922	-0.100918	-0.731059	-1.41895	-1.4239	-1.50184	-1.77842	-2.26574	-0.977969	-1.41451	-1.44052	-1.36779	-1.13831	-0.431314	-0.594548	0.0692224	-0.328119	0.0940007	-0.230805	0.335806	0.877949	-0.470154	-0.173376	1.16438	1.01898	1.45615	0.521305	0.73249	0.772492	0.255108	0.687363	2.55848	1.75766	-0.122524	-0.0293683	-0.11645	-0.704813	0.628174	0.445036	0.88497	0.511595	0.726397	0.703167	-0.34547	0.00666748	0.75106	0.83081
male intruder contact	Agg+	-0.666724	-1.01716	-1.5043	-1.50321	-1.42623	-1.3426	0.702151	-0.0980087	0.624491	-0.338142	-0.190777	-0.437283	-0.603461	-1.35996	-0.125793	0.560452	0.459016	0.490281	-1.14938	-0.324325	-0.52269	-0.877787	-0.857917	-0.0909459	-1.33692	-0.832444	-0.708085	0.179978	0.594774	0.5871	0.534737	1.22292	-1.71028	-0.00555819	0.396274	0.488462	0.294202	1.67778	1.26037	-0.415699	0.0474894	0.0809066	0.486106	-0.965451	-0.0637546	0.144466	0.275057	1.72009
male intruder contact	Agg+	1.74896	1.44272	2.07332	1.36143	1.58423	1.71236	1.15457	1.33058	1.30195	1.95937	1.31517	0.305838	0.832613	0.241369	-0.346516	-0.164836	-0.596537	-1.0806	0.162627	-0.102684	-0.145735	0.398092	-0.825096	-0.0987865	-0.148809	-0.301786	-1.01222	0.289336	-0.18512	-0.24938	-0.27806	-0.521365	-0.764909	-0.630905	-0.571671	-0.774932	-0.83661	-2.06393	-1.08521	-0.506654	-1.03785	-0.210206	-0.264332	0.279153	0.125623	-0.442781	-0.9535	-0.524342
male intruder contact	Agg+	1.81709	1.32059	1.59542	1.86117	1.51654	1.79907	1.45894	1.50503	2.20977	1.44422	-0.606913	0.544274	-0.289767	0.111889	-1.57953	-1.90169	-0.709029	-0.852844	-0.625358	0.426749	0.207954	-0.0619521	-1.02539	-0.287739	-0.236533	0.830356	0.740293	0.022651	0.31097	0.202057	0.150619	-0.31679	-0.0590395	0.291071	0.0899944	0.344748	-0.666042	-2.17782	-0.657896	-1.28061	-0.524732	0.578967	0.752151	-1.28926	-0.797388	-1.25892	-0.0129483	-0.237695
male intruder contact	Agg+	1.36844	1.53492	0.365669	0.220305	0.629276	0.923609	1.08545	0.791036	1.57041	1.48593	0.115873	-0.0594807	-1.20869	-0.172027	-1.23948	-1.61147	-1.81131	-1.52351	-0.541746	0.872162	0.327639	-1.32228	-0.0829869	-0.218665	-0.196852	-0.812359	-0.30808	-0.577292	-0.673139	-1.86087	0.299553	-0.769098	-0.857894	-0.621228	0.788717	-0.00503246	0.210314	-0.146795	0.858671	-0.757552	-0.00705736	2.23293	1.25879	-0.0671293	0.612018	-0.181617	-0.15286	0.840895
male intruder contact	Agg+	0.235266	-0.126874	0.499436	-1.72484	-0.0400497	0.199994	-0.557253	-2.11712	-0.662822	-0.957805	-1.57338	-0.409521	1.44457	0.654371	0.579904	1.04849	0.254612	0.893814	0.725557	-0.552141	1.56292	1.46107	1.45171	0.485931	2.03752	0.620331	0.50278	-0.0783869	0.208965	1.07728	1.44989	0.546808	-0.225916	-0.679767	-0.051239	0.945859	1.2735	1.36892	-0.114377	0.105132	-2.01401	-2.65886	-0.427762	0.180338	-0.948052	-1.32704	-1.05834	-0.177086
male intruder contact	Agg+	-1.06206	-0.199851	-0.55736	-0.327255	0.0347649	0.438817	-1.47227	-0.379772	-0.878405	-0.822528	-0.2734	-0.758686	-0.548275	-0.173281	0.0135465	-1.27048	-0.651567	0.459071	0.56171	1.34013	2.34278	-1.46033	-0.554155	-1.00145	0.324449	1.73121	0.995412	-0.414431	0.889289	1.14469	1.90112	0.696207	1.02643	1.10266	0.800495	-1.62628	-0.0395929	0.163382	-1.14942	-2.66343	-1.66262	1.17319	1.12446	-0.137751	0.0504454	-0.429023	-0.071825	0.0060485
male intruder contact	Agg+	-2.08684	-1.76177	-1.153	-1.58381	-0.948047	-1.55006	-1.89799	-2.04344	-0.802332	-0.984778	-0.982416	-1.36065	-0.653866	-0.211403	1.4607	1.79203	1.50315	0.575536	1.24435	0.40643	0.330967	0.390016	0.735137	0.839583	0.851859	0.103895	0.227839	0.211444	0.398721	0.469821	0.0853346	0.537194	0.205375	-0.432893	0.853547	0.497165	0.465215	0.981638	0.657225	1.72922	1.30263	-0.210359	-0.947559	0.386015	0.0936586	0.227497	0.127765	-0.0184183
male intruder contact	Agg+	1.01417	-1.15566	-0.35122	-0.082557	0.170652	0.685271	-0.175716	0.889105	-0.428715	1.44923	-1.72248	-0.853915	-0.897634	-1.77177	-1.18755	-1.69595	-1.92067	-1.0557	-0.897166	-0.0865051	1.3723	-0.00726962	-1.18165	0.506561	-0.464747	-1.01132	0.249081	0.430177	-0.302973	-0.62404	-1.20164	-0.422237	0.0274896	0.647579	-0.0470727	-0.309096	0.247728	-0.397243	-0.0646376	-0.0778193	-0.802396	1.19944	1.15306	0.751825	1.8365	1.0668	0.490672	2.27117
male intruder contact	Agg+	0.0960891	-0.674321	-1.53626	-1.63346	-1.86461	-1.59094	0.61526	-1.13071	0.363236	0.708622	-0.716802	0.5607	-0.727429	0.0709375	0.564051	1.8992	0.544049	1.12324	2.06239	1.09146	-0.0825573	1.11894	-0.04925	1.71863	0.127676	0.289983	-1.2599	-0.746206	1.16534	-0.574349	-1.52744	0.300538	1.1876	-1.50589	-0.78218	-0.616558	-0.25917	-1.62559	1.44476	0.885924	0.986345	0.306583	-0.781854	0.320828	-1.01705	0.740135	-0.442667	-0.977085
male intruder contact	Agg+	-1.1028	-1.09702	-1.07304	-1.94909	-1.34113	-1.43811	-1.36493	-0.93678	-1.52393	-0.979734	-1.96706	-1.45448	-1.25202	-0.990592	-1.08407	-0.472918	0.653982	0.543744	0.296052	0.0108804	0.716532	0.77451	1.06736	-0.376185	-0.0431618	0.387106	1.48973	0.0223588	0.235077	0.175971	-0.269946	0.395022	1.28363	1.32644	0.367072	1.32385	0.824509	0.640247	0.957201	0.639992	0.288219	0.307336	1.00545	1.0745	1.15936	0.842852	0.624266	0.498002
male intruder contact	Agg+	1.84498	-0.0348726	1.76189	0.902223	1.14271	0.738252	-0.250554	1.09702	1.6634	0.415809	0.0160639	0.0738304	-0.267938	1.45327	0.324917	1.06985	0.657752	0.554075	1.61542	0.551706	2.4692	0.336646	0.551012	-1.35659	-0.486904	-0.22662	-0.452647	-0.81858	-1.38752	-0.212911	0.952125	-0.869438	-1.46395	-1.27522	-0.858954	-1.77555	-1.39195	-1.68573	0.413382	0.659421	-1.36905	-0.699983	0.255139	0.757712	-0.520779	-0.928536	-0.356484	-1.08495
male intruder contact	Agg+	-0.750271	-0.784225	0.0858628	-1.04223	-0.836669	-1.75838	-2.27778	-0.490887	-1.6443	-1.15582	-0.810153	0.10995	0.495037	-0.646907	0.228755	1.28987	-0.48154	-0.927024	0.281461	-0.344973	0.358496	0.994368	-0.388438	-0.305694	0.088254	0.678957	0.433666	-0.908338	-1.00411	0.216116	-0.201742	-0.153662	0.367139	-0.0813835	0.809408	1.15492	-0.313201	1.36675	0.668176	1.50601	0.101823	-1.19132	-0.133119	0.963211	1.25243	1.53256	2.09448	0.711933
male intruder contact	Agg+	1.5628	0.317233	-0.454749	-0.327397	0.989798	1.25593	2.64604	2.48453	2.31772	2.47173	0.401302	0.186889	-0.203801	2.32724	-0.415077	-1.84791	-0.00344763	-0.399808	0.400776	0.169264	-0.607686	-1.15217	-0.899978	-0.361386	0.0868019	-0.332604	-0.276512	0.316593	-0.549868	-0.0553771	-1.35622	-0.905669	-0.567533	-1.14962	-0.759123	-0.783903	-0.123099	-2.14773	-0.194517	-0.821963	-0.464627	0.102625	-0.0507415	-1.73771	0.500756	0.362006	0.389888	0.688943
male intruder contact	Agg+	-1.27362	-0.0945675	-1.81772	-1.56171	-1.04657	-0.452008	-2.15125	-1.23977	-0.298927	-1.74873	-0.913587	-0.902976	-1.18964	-0.376062	1.17313	2.24089	1.76336	-1.33226	1.26562	0.908437	1.02718	0.533545	0.993483	1.22318	0.0747172	0.9084	0.728915	0.389118	-1.37589	-0.285832	0.984036	0.842571	1.01269	-0.462642	0.146823	0.0618984	1.1708	-0.152632	-0.057722	0.228562	0.0290292	0.0383236	0.6243	0.226305	0.00888459	0.784169	0.521212	-0.0824893
male intruder contact	Agg+	-1.61011	-1.24643	-0.83852	-1.25211	-0.952745	-1.17275	-1.88876	-1.27812	-1.36987	-1.37413	-1.21877	-1.3534	-1.13446	-1.28907	-1.20516	-0.916223	-1.08085	-1.03501	-0.636595	-0.0457447	0.379258	-0.0559229	0.496639	0.485156	0.187251	0.360185	0.221997	0.0724583	0.657109	0.37782	0.597036	0.796039	0.882063	0.674182	0.320655	0.588969	0.688672	0.239378	0.305915	0.584106	0.215224	0.526489	1.13719	1.29515	0.995106	1.33999	1.58643	1.96123
male intruder contact	Agg+	0.104007	0.315809	-1.08781	-0.233336	0.16558	0.188041	-0.585047	0.810064	-0.322222	-0.304224	-0.548307	-1.16213	-1.7409	-0.765577	-1.283	-1.92433	-0.632672	-0.712793	-1.10144	-1.03277	-0.0426108	-0.91034	-0.773248	-1.33819	-0.890187	-0.678473	-0.180913	0.561466	0.965707	-0.155499	-0.0481278	0.615158	-0.422193	-0.527932	-0.233508	0.0865647	0.694027	-1.21731	0.437067	0.0357369	0.758009	2.0929	1.13845	-0.0922418	0.813146	3.08592	1.3422	1.5627
male intruder contact	Agg+	1.74	1.62248	1.12817	1.46753	0.968263	1.57226	1.39645	1.48652	1.4961	1.31305	-0.131399	-1.33292	-0.186538	0.313466	0.51522	-1.22363	-0.480611	-0.172092	-0.281248	0.233352	0.322238	0.530754	-1.12859	-0.0185988	-0.0263953	0.491685	0.110988	-0.295184	-0.34195	-0.519948	-0.209968	-1.19665	-0.622745	-0.367494	-0.751384	-0.983025	-0.0820346	-1.54598	0.278445	-0.0539521	-0.190415	1.25623	-0.00450438	-1.60142	-1.15974	-0.13751	-1.16621	-0.923183
male intruder contact	Agg+	1.38112	1.4067	1.05753	1.59326	1.92693	1.82967	0.876537	1.15701	1.08898	1.91506	0.51364	1.53672	0.362785	1.05724	0.301803	-1.32372	-0.903729	-0.018983	-1.25952	1.42055	-0.481387	-0.753819	-0.38301	-0.148953	-0.757395	-1.0406	-1.25723	-0.692681	-0.82453	0.123463	0.365284	-0.020111	-1.20327	-0.065549	-1.71553	-0.868308	-0.15882	-1.3579	-0.207731	-1.50962	-0.850545	0.210291	0.255157	-1.26011	0.576941	0.684242	-0.153059	0.537635
male intruder contact	Agg+	0.400784	1.51658	1.57007	0.723562	1.15669	0.263085	0.373393	1.7201	-1.14736	0.128325	-0.461985	-0.221637	-0.404703	0.627437	2.76815	0.249343	-0.504646	0.129528	0.297649	-0.182331	-0.216524	0.655291	0.390281	-0.826846	-1.37896	0.44009	0.665031	-0.890281	-0.429643	-1.43688	-1.48882	1.4277	0.362126	-1.58279	-1.40863	-1.28416	-0.132359	-0.556653	-0.564218	0.0188735	-0.528105	-1.57721	-1.79096	0.241269	-1.47882	0.0602387	0.605065	1.93322
male intruder contact	Agg+	-2.48021	-2.21176	-1.18091	-1.26301	-1.96757	-1.48407	-1.75274	-1.76282	-2.02263	-1.71273	-1.69706	-0.517042	0.400501	0.243666	-0.0723536	0.59458	0.395331	-0.316124	0.720713	0.151813	0.296167	0.152735	-0.0302799	0.792588	0.808208	1.17846	0.498819	0.700977	0.882213	0.583032	0.277529	1.29453	0.4904	0.259724	0.617817	0.834212	1.33039	0.563055	0.425593	1.59942	-0.242119	-0.935089	-0.186336	1.20541	0.678145	0.676466	0.848152	0.0502013
male intruder contact	Agg+	0.355722	0.546008	0.684028	1.4074	0.398214	-0.330827	0.956117	0.40911	0.768828	0.220299	1.53394	0.574854	-0.111925	1.06964	1.44972	-0.180267	0.164514	0.428274	1.42066	0.492051	1.58948	0.175271	-0.172045	0.369	0.636833	-0.82609	-0.499659	-0.481509	0.0746571	-0.284415	0.0383426	1.32841	-0.288672	-1.8955	0.247439	-1.01278	-0.388687	-1.49326	-1.90321	0.340815	-0.228814	0.133901	0.0642223	-1.72479	-2.0237	-2.41056	-1.66407	-0.718868
[truncated: 52 more columns]

[truncated: 14 more sheets: Extended Fig9k, Extended Fig9l -3 to 3s, Extended Fig9m, Extended Fig9n, Extended Fig9o, Extended Fig9p, Extended Fig9r, Extended Fig9s, Extended Fig9u, Extended Fig9w, Extended Fig9x, Extended Fig9y, Extended Fig9z, Extended Fig9aa]
