# Supplementary material for: Integration of hunger and hormonal state gates infant-directed aggression
Source: Nature. 2025 Oct 22;648(8092):138–45. doi: 10.1038/s41586-025-09651-2 (PMC12675289; doi:10.1038/s41586-025-09651-2)
Supplement: Supplementary file 17 — Source Data Extended Data Fig. 10 [file 41586_2025_9651_MOESM17_ESM.xlsx]

## Sheet: Extended Fig10a
t_value_pre_chemoinvestigation	t_value_post_aggressive contact	IDs_
6.50593	2.02879	BRAC6589.6h
2.02781	2.79391	BRAC6589.6h
1.87345	0.0322143	BRAC6589.6h
-4.62915	-3.96193	BRAC6589.6h
6.01803	0.722678	BRAC6589.6h
-15.8734	0.655037	BRAC6589.6h
6.1015	1.03684	BRAC6589.6h
-1.71433	1.96838	BRAC6589.6h
2.08983	-4.79442	BRAC6589.6h
14.4073	-0.85142	BRAC6589.6h
14.8428	9.37656	BRAC6589.6h
-1.67338	-0.62006	BRAC6589.6h
-3.99843	-2.70257	BRAC6589.6h
-2.14499	-1.11465	BRAC6589.6h
7.58265	4.8242	BRAC6589.6h
-4.17365	-4.16249	BRAC6589.6h
3.33702	1.78887	BRAC6589.6h
-9.20206	-4.85464	BRAC6589.6h
-5.16721	-2.51583	BRAC6589.6h
12.1308	3.1655	BRAC6589.6h
18.0942	-0.824048	BRAC6589.6h
-11.599	-3.55666	BRAC6589.6h
3.14936	0.368289	BRAC6589.6h
8.95475	1.95353	BRAC6589.6h
10.3198	5.28688	BRAC6589.6h
-0.413776	-2.35071	BRAC6589.6h
0.822257	-5.78295	BRAC6589.6h
5.86214	1.79369	BRAC6589.6h
1.84583	-5.37488	BRAC6589.6h
-1.85314	-3.2832	BRAC6589.6h
8.38336	6.56769	BRAC6640.7a
7.46096	6.12206	BRAC6640.7a
0.2217	4.82423	BRAC6640.7a
9.31677	6.70046	BRAC6640.7a
8.71928	-1.0295	BRAC6640.7a
-4.26145	7.61611	BRAC6640.7a
1.45329	-0.147817	BRAC6640.7a
-2.73109	1.0844	BRAC6640.7a
1.20855	9.4756	BRAC6640.7a
-0.135982	-4.48892	BRAC6640.7a
-4.66893	-1.57887	BRAC6640.7a
1.72079	1.14357	BRAC6640.7a
-2.58427	-0.312886	BRAC6640.7a
7.1867	-0.126686	BRAC6640.7a
-1.84963	4.76954	BRAC6640.7a
6.7257	4.89262	BRAC6640.7a
-5.24255	-3.58098	BRAC6640.7a
9.01798	1.56164	BRAC6640.7a
-10.0569	-2.6393	BRAC6640.7a
8.65342	-6.22987	BRAC6640.7a
7.71945	7.51805	BRAC6640.7a
5.527	2.355	BRAC6640.7a
-1.72896	-0.403946	BRAC6640.7a
-6.95525	4.74219	BRAC6640.7a
6.86056	7.15797	BRAC6640.7a
-1.01971	5.09673	BRAC6640.7a
-1.093	0.233777	BRAC6640.7a
6.85266	-0.781782	BRAC6640.7a
3.70282	4.5302	BRAC6640.7a
0.0632085	3.06264	BRAC6640.7a
-0.927934	-4.07725	BRAC6640.7a
-5.72392	-0.493332	BRAC6640.7a
10.8927	2.74664	BRAC6640.7a
-14.4653	-5.19415	BRAC6640.7a
10.0708	7.86345	BRAC6640.7a
-8.76111	-1.0204	BRAC6640.7a
7.4586	6.48188	BRAC6640.7a
6.33432	6.5423	BRAC6640.7a
7.30756	0.0171925	BRAC6640.7a
6.90957	-1.49718	BRAC6640.7a
0.965075	-3.98225	BRAC6640.7a
-3.29835	-2.66424	BRAC6640.7a
-0.433171	-1.02313	BRAC6640.7a
-8.44572	12.1856	BRAC6640.7a
6.03281	-3.32657	BRAC6640.7a
3.48775	-1.04723	BRAC6640.7a
4.62728	0.86084	BRAC6640.7a
1.03024	5.17081	BRAC6640.7a
5.54949	5.17727	BRAC6640.7a
9.52127	-1.80031	BRAC6640.7a
-7.40729	-4.33893	BRAC6640.7a
-4.23623	1.6384	BRAC6640.7a
1.779	2.45465	BRAC6640.7a
0.42981	7.0032	BRAC6640.7a
-1.00321	-2.45167	BRAC6640.7a
0.893626	-1.51876	BRYA75.4e
-1.87853	2.1421	BRYA75.4e
5.42657	6.85874	BRYA75.4e
5.19681	-4.61347	BRYA75.4e
-0.969741	-3.0477	BRYA75.4e
-1.83451	2.87306	BRYA75.4e
-2.13548	6.44261	BRYA75.4e
9.15614	6.80911	BRYA75.4e
1.31911	3.67529	BRYA75.4e
0.817174	-4.48297	BRYA75.4e
-0.631787	-2.15597	BRYA75.4e
-1.55219	3.04331	BRYA75.4e
8.52436	2.02949	BRYA75.4e
-8.44358	8.51876	BRYA75.4e
-0.988543	-1.89155	BRYA75.4e
-1.29114	-1.72871	BRYA75.4e
7.33908	5.15757	BRYA75.4e
3.89193	4.56591	BRYA75.4e
-2.34904	0.438899	BRYA75.4e
-2.50157	1.5735	BRYA75.4e
1.65438	4.35808	BRYA75.4e
-4.74219	1.54491	BRYA75.4e
-3.12296	1.59467	BRYA75.4e
9.75765	16.1842	BRYA75.4e
1.37552	-0.676569	BRYA75.4e
3.49428	-7.53433	BRYA75.4e
-1.09359	3.28917	BRYA75.4e
-3.65268	2.45301	BRYA75.4e
3.12877	2.58541	BRYA75.4e
1.03314	3.66404	BRYA75.4e
-2.34758	5.20541	BRYA75.4e
-4.12133	2.17128	BRYA75.4f
4.4398	-3.48939	BRYA75.4f
-0.512881	-0.762363	BRYA75.4f
7.93985	-4.83663	BRYA75.4f
-3.91595	-1.70786	BRYA75.4f
-0.367292	0.303637	BRYA75.4f
-0.241975	-2.85122	BRYA75.4f
0.917733	-0.736915	BRYA75.4f
1.00797	5.20384	BRYA75.4f
-0.433861	0.575795	BRYA75.4f
-0.756364	3.25101	BRYA75.4f
1.57054	-0.374394	BRYA75.4f
-4.55931	-0.5206	BRYA75.4f
2.49922	1.54913	BRYA75.4f
-4.80056	3.31501	BRYA75.4f
-3.13547	0.992785	BRYA75.4f
2.41236	-4.85186	BRYA75.4f
-0.174077	2.163	BRYA75.4f
-4.39635	-1.609	BRYA75.4f
4.94687	-2.6395	BRYA75.4f
3.03948	-1.85758	BRYA75.4f
1.5631	-2.68737	BRYA75.4f
1.87608	-0.354754	BRYA75.4f
2.99469	-3.34821	BRYA75.4f
2.08604	1.09156	BRYA75.4f
3.06702	0.117558	BRYA75.4f
-2.6653	-0.2161	BRYA75.4f
5.7199	-0.793858	BRYA75.4f
2.63762	3.24403	BRYA75.4f
-5.64477	-3.71128	BRYA75.4f
3.3274	1.99673	BRYA75.4f
0.25454	-4.22721	BRYA75.4f
15.9485	-2.79934	BRYA75.4f
-5.8457	0.651162	BRYA75.4f
-0.735505	-1.31602	BRYA75.4f
-0.76051	0.445675	BRYA75.4f
1.32387	-9.77001	BRYA75.4f
2.3411	2.06645	BRYA75.4f
22.1892	7.07182	JKAJ27.2e
17.5574	9.49949	JKAJ27.2e
6.63171	26.9976	JKAJ27.2e
21.0547	-10.1091	JKAJ27.2e
-0.303592	-6.83926	JKAJ27.2e
3.88222	14.6685	JKAJ27.2e
8.41799	10.6394	JKAJ27.2e
18.5561	-8.7028	JKAJ27.2e
1.74638	-0.830189	JKAJ27.2e
11.8997	-13.4429	JKAJ27.2e
-4.25102	8.55852	JKAJ27.2e
8.54557	7.1203	JKAJ27.2e
2.32491	-2.6264	JKAJ27.2e
12.4802	-17.732	JKAJ27.2e
24.9046	-16.5462	JKAJ27.2e
2.61471	-5.62093	JKAJ27.2e
-4.38025	1.75635	JKAJ27.2e
9.13714	-10.6342	JKAJ27.2e
6.2832	-0.63733	JKAJ27.2e
-3.46473	-12.5783	JKAJ27.2e
-10.635	-4.93885	JKAJ27.2e
-3.69626	-9.12426	JKAJ27.2e
11.2221	3.94019	JKAJ27.2e
42.6277	-14.1408	JKAJ27.2e
18.8395	1.35817	JKAJ27.2e
-14.6085	9.04559	JKAJ27.2e
6.73797	-13.3294	JKAJ27.2e
10.7112	3.70739	JKAJ27.2e
5.89293	0.573603	JKAJ27.2e
-4.66728	8.01218	JKAJ27.2e
-2.15993	5.46545	JKAJ27.2e
-3.5216	-0.121208	JKAJ27.2e
1.73279	-6.84954	JKAJ27.2e
6.60057	-4.50558	JKAJ27.2e
16.0176	1.57972	JKAJ27.2e
7.0979	2.84527	JKAJ27.2e
5.13352	-18.0717	JKAJ27.2e
9.463	-1.7028	JKAJ27.2e
16.0097	25.9837	JKAJ27.2e
10.945	-9.51081	JKAJ27.2e
-2.27321	-5.02622	JKAJ27.2e
7.78269	-15.3783	JKAJ27.2e
3.20476	14.4744	JKAJ27.2e
-1.54566	10.9964	JKAJ27.2e
1.89528	4.79145	JKAJ27.2e
20.6317	-11.4077	JKAJ27.2e
-10.1879	-4.47506	JKAJ27.2e
1.99299	-10.3056	JKAJ27.2e
-14.4289	13.9256	JKAJ27.2e
5.59513	14.0898	JKAJ27.2e
6.03379	6.00404	JKAJ27.2e
4.15181	12.8901	JKAJ27.2e
6.67506	16.2223	JKAJ27.2e
18.8072	-5.80917	JKAJ27.2e
2.73261	16.2253	JKAJ27.2e
2.6889	12.4235	JKAJ27.2e
6.38269	5.0791	JKAJ27.2e
4.59183	-13.5348	JKAJ27.2e
16.8049	12.6292	JKAJ27.2e
-3.70233	-16.6907	JKAJ27.2e
22.7008	-13.1959	JKAJ27.2e
-0.43488	11.7727	JKAJ27.2e
-9.36373	8.20555	JKAJ27.2e
11.754	-15.4845	JKAJ27.2e
-8.22986	0.552016	JKAJ27.2e
-6.19954	-28.5274	JKAJ27.2e
4.14782	1.08141	JKAJ27.2e
-3.65712	7.69926	JKAJ27.2e
-3.58086	-2.5995	JKAJ27.2e
-6.96056	9.01211	JKAJ27.2e
-0.935877	11.2129	JKAJ27.2e
9.63425	-12.0243	JKAJ27.2e
2.42467	5.47248	JKAJ27.2e
-7.12697	-1.85197	JKAJ27.2e
5.12142	3.48963	JKAJ27.2e
5.97879	-6.08886	JKAJ27.2e
1.12222	5.80127	JKAJ27.2e
-1.23044	2.0091	JKAJ27.2e
-1.83241	-0.254409	JKAJ27.2e
1.61614	7.18039	JKAJ27.2e
3.05662	-7.34762	JKAJ27.2e
4.28935	-14.2048	JKAJ27.2e
20.6974	-4.56767	JKAJ27.2e
-7.58436	7.44558	JKAJ27.2e
-5.46816	-10.9897	JKAJ27.2e
2.3172	2.40985	JKAJ27.2e
-6.5085	3.02412	JKAJ27.2e
-0.740086	12.7018	JKAJ27.2e
-2.96266	-11.003	JKAJ27.2e

## Sheet: Extended Fig10b
t_value_pre_licking and grooming	t_value_post_aggressive contact	IDs_
-0.87126	2.37256	BRAC6589.6h
-4.3337	-5.95906	BRAC6589.6h
-0.708811	0.763872	BRAC6589.6h
2.77261	-1.79159	BRAC6589.6h
0.93344	0.258783	BRAC6589.6h
-1.87376	-2.02063	BRAC6589.6h
-2.24537	0.137021	BRAC6589.6h
-2.8923	3.17563	BRAC6589.6h
-4.31701	-8.90667	BRAC6589.6h
-8.71995	-2.79181	BRAC6589.6h
6.59991	18.2512	BRAC6589.6h
-1.01604	-0.615043	BRAC6589.6h
10.0531	-2.71879	BRAC6589.6h
-12.1142	-6.65	BRAC6589.6h
4.69181	6.21274	BRAC6589.6h
-1.5571	2.19439	BRAC6589.6h
9.74793	4.12122	BRAC6589.6h
2.25201	-7.67048	BRAC6589.6h
-10.9689	-6.8988	BRAC6589.6h
0.748864	3.64688	BRAC6589.6h
-3.3222	7.42998	BRAC6589.6h
-4.63745	-9.67405	BRAC6589.6h
0.812568	-2.53801	BRAC6589.6h
-4.35424	0.949529	BRAC6589.6h
6.8795	16.8197	BRAC6589.6h
1.13285	-2.83076	BRAC6589.6h
-3.8848	-12.8922	BRAC6589.6h
5.40649	10.9258	BRAC6589.6h
-8.91547	-12.1472	BRAC6589.6h
-6.75874	-11.7502	BRAC6589.6h
10.9363	-1.9314	BRYA75.4e
2.4163	4.335	BRYA75.4e
2.3811	7.86347	BRYA75.4e
-3.77269	-5.92783	BRYA75.4e
7.93771	-1.67705	BRYA75.4e
-7.92123	3.85048	BRYA75.4e
-10.6434	5.01493	BRYA75.4e
9.05176	16.4574	BRYA75.4e
7.12146	-1.84916	BRYA75.4e
7.31606	-2.9682	BRYA75.4e
5.46149	-1.72545	BRYA75.4e
-0.181102	2.71421	BRYA75.4e
10.4707	6.80919	BRYA75.4e
-13.4287	1.23219	BRYA75.4e
-0.128088	-4.67763	BRYA75.4e
8.62969	-1.90369	BRYA75.4e
15.1766	15.0889	BRYA75.4e
-5.89735	3.84927	BRYA75.4e
-4.02724	6.46608	BRYA75.4e
-9.95049	-1.93726	BRYA75.4e
1.89344	1.83708	BRYA75.4e
-12.6976	2.74245	BRYA75.4e
3.38465	-0.272395	BRYA75.4e
3.80626	23.0153	BRYA75.4e
4.7362	-3.22988	BRYA75.4e
-3.89254	-8.9986	BRYA75.4e
-0.102604	6.98511	BRYA75.4e
-9.38012	3.56929	BRYA75.4e
-0.188743	-5.29042	BRYA75.4e
5.29907	1.6839	BRYA75.4e
0.826263	2.79358	BRYA75.4e
-1.36636	-4.98075	BRYA75.4f
2.47323	-3.89233	BRYA75.4f
-1.02686	2.59372	BRYA75.4f
6.32527	-1.09637	BRYA75.4f
-3.59166	-8.28951	BRYA75.4f
0.609497	4.75565	BRYA75.4f
-3.44043	-6.49513	BRYA75.4f
9.5342	-0.157573	BRYA75.4f
2.81183	2.10415	BRYA75.4f
-0.424191	-3.81618	BRYA75.4f
-10.4972	4.96117	BRYA75.4f
-4.86468	4.00246	BRYA75.4f
-3.06259	4.69504	BRYA75.4f
7.06636	1.20772	BRYA75.4f
0.2861	10.6983	BRYA75.4f
2.93121	-2.8503	BRYA75.4f
-5.41418	-8.43817	BRYA75.4f
-0.22865	5.84232	BRYA75.4f
-0.687928	-1.07495	BRYA75.4f
2.14018	-2.70806	BRYA75.4f
4.58798	-2.94006	BRYA75.4f
5.2348	2.43984	BRYA75.4f
-2.50583	-6.73519	BRYA75.4f
0.108166	-7.99646	BRYA75.4f
-2.31158	2.09972	BRYA75.4f
-3.12633	1.99796	BRYA75.4f
-8.41543	5.38717	BRYA75.4f
6.89361	-3.57423	BRYA75.4f
3.2467	-2.41135	BRYA75.4f
2.75471	-8.6383	BRYA75.4f
-0.196773	-2.4956	BRYA75.4f
1.15385	-0.321578	BRYA75.4f
9.68312	-2.40803	BRYA75.4f
-4.03271	2.86117	BRYA75.4f
0.296174	3.10138	BRYA75.4f
5.72493	2.02078	BRYA75.4f
6.43352	-7.46708	BRYA75.4f
-2.649	0.251526	BRYA75.4f
-0.0962851	5.71468	JKAJ27.2e
11.8701	13.6355	JKAJ27.2e
8.8463	17.4315	JKAJ27.2e
-3.43652	-15.3303	JKAJ27.2e
6.70933	-14.4827	JKAJ27.2e
-1.85907	11.0702	JKAJ27.2e
10.0609	5.75901	JKAJ27.2e
-8.01168	-4.81599	JKAJ27.2e
2.26558	5.96088	JKAJ27.2e
1.09072	-9.7562	JKAJ27.2e
5.30456	5.31959	JKAJ27.2e
-3.43011	2.80405	JKAJ27.2e
5.41437	-12.2938	JKAJ27.2e
-13.2179	-28.8902	JKAJ27.2e
-6.51716	-12.5345	JKAJ27.2e
-2.8314	-5.61027	JKAJ27.2e
-12.3254	8.47061	JKAJ27.2e
11.6837	-5.30509	JKAJ27.2e
-12.9056	-1.94447	JKAJ27.2e
-11.2371	-16.4233	JKAJ27.2e
3.46793	-1.54257	JKAJ27.2e
21.3213	-10.2068	JKAJ27.2e
24.8958	14.5372	JKAJ27.2e
-17.3417	-21.7505	JKAJ27.2e
-18.6116	-8.32698	JKAJ27.2e
9.96328	10.8206	JKAJ27.2e
-12.7789	-11.0371	JKAJ27.2e
4.74307	3.7212	JKAJ27.2e
22.479	-1.65698	JKAJ27.2e
0.535346	5.73107	JKAJ27.2e
-3.95945	4.38605	JKAJ27.2e
-6.41504	-1.41635	JKAJ27.2e
-2.21288	-4.89069	JKAJ27.2e
-8.52088	-5.88152	JKAJ27.2e
-0.0786438	-2.68908	JKAJ27.2e
9.73739	-2.23625	JKAJ27.2e
2.58161	-15.3546	JKAJ27.2e
-5.78719	-10.1602	JKAJ27.2e
28.666	43.0933	JKAJ27.2e
-7.74228	-19.2617	JKAJ27.2e
-1.99551	-4.65393	JKAJ27.2e
6.99892	-9.54651	JKAJ27.2e
0.0492237	8.56509	JKAJ27.2e
13.6538	11.3743	JKAJ27.2e
9.6844	9.02647	JKAJ27.2e
8.48279	-4.7456	JKAJ27.2e
-8.27756	-7.94644	JKAJ27.2e
12.0951	-5.16566	JKAJ27.2e
6.72791	13.1853	JKAJ27.2e
8.6571	13.802	JKAJ27.2e
6.94596	0.512876	JKAJ27.2e
12.3953	14.8146	JKAJ27.2e
3.37137	11.7634	JKAJ27.2e
10.9625	-2.82211	JKAJ27.2e
0.551402	10.0363	JKAJ27.2e
0.298214	1.28686	JKAJ27.2e
-3.9371	7.27266	JKAJ27.2e
-0.205473	-15.1393	JKAJ27.2e
1.31978	7.92278	JKAJ27.2e
-8.62273	-19.9832	JKAJ27.2e
-12.967	-18.3061	JKAJ27.2e
-1.78034	4.68431	JKAJ27.2e
15.6437	4.62625	JKAJ27.2e
1.16162	-11.3003	JKAJ27.2e
-0.443824	-0.970147	JKAJ27.2e
2.45121	-17.687	JKAJ27.2e
5.3265	-1.79872	JKAJ27.2e
-0.293908	9.91505	JKAJ27.2e
6.34519	-3.48979	JKAJ27.2e
-5.68568	4.50878	JKAJ27.2e
-5.22678	5.84834	JKAJ27.2e
-3.03307	-16.4284	JKAJ27.2e
5.09069	1.43082	JKAJ27.2e
0.391804	-4.56454	JKAJ27.2e
2.48495	1.21688	JKAJ27.2e
-2.502	-5.02055	JKAJ27.2e
-4.14849	9.22331	JKAJ27.2e
4.35807	-0.221082	JKAJ27.2e
-0.319291	-6.21609	JKAJ27.2e
2.37373	5.12566	JKAJ27.2e
1.80843	-10.7001	JKAJ27.2e
-2.79809	-9.88569	JKAJ27.2e
13.5392	-0.738767	JKAJ27.2e
2.64163	2.06909	JKAJ27.2e
-3.04218	-11.2596	JKAJ27.2e
8.03786	0.0868568	JKAJ27.2e
-1.99806	4.20486	JKAJ27.2e
4.45647	15.2022	JKAJ27.2e
-8.09309	-17.826	JKAJ27.2e

## Sheet: Extended Fig10c
t_value_post_chemoinvestigation	t_value_post_aggressive contact	IDs_
6.29474	2.02879	BRAC6589.6h
-6.01852	2.79391	BRAC6589.6h
-1.30025	0.0322143	BRAC6589.6h
-3.68721	-3.96193	BRAC6589.6h
1.52261	0.722678	BRAC6589.6h
-0.341793	0.655037	BRAC6589.6h
8.14371	1.03684	BRAC6589.6h
-0.764422	1.96838	BRAC6589.6h
3.9907	-4.79442	BRAC6589.6h
13.0241	-0.85142	BRAC6589.6h
23.0713	9.37656	BRAC6589.6h
1.9641	-0.62006	BRAC6589.6h
2.13506	-2.70257	BRAC6589.6h
-3.04078	-1.11465	BRAC6589.6h
10.008	4.8242	BRAC6589.6h
5.01822	-4.16249	BRAC6589.6h
4.31081	1.78887	BRAC6589.6h
-1.11174	-4.85464	BRAC6589.6h
-5.93099	-2.51583	BRAC6589.6h
4.71409	3.1655	BRAC6589.6h
22.2716	-0.824048	BRAC6589.6h
15.5342	-3.55666	BRAC6589.6h
-2.58761	0.368289	BRAC6589.6h
5.58214	1.95353	BRAC6589.6h
8.39913	5.28688	BRAC6589.6h
0.763689	-2.35071	BRAC6589.6h
2.97695	-5.78295	BRAC6589.6h
6.79194	1.79369	BRAC6589.6h
-3.65675	-5.37488	BRAC6589.6h
-4.18242	-3.2832	BRAC6589.6h
4.78832	6.56769	BRAC6640.7a
5.54731	6.12206	BRAC6640.7a
-3.00778	4.82423	BRAC6640.7a
0.173722	6.70046	BRAC6640.7a
-7.31546	-1.0295	BRAC6640.7a
-2.00241	7.61611	BRAC6640.7a
-0.266862	-0.147817	BRAC6640.7a
-3.94216	1.0844	BRAC6640.7a
-1.27522	9.4756	BRAC6640.7a
-9.57598	-4.48892	BRAC6640.7a
2.72007	-1.57887	BRAC6640.7a
13.0319	1.14357	BRAC6640.7a
-1.7816	-0.312886	BRAC6640.7a
-5.7894	-0.126686	BRAC6640.7a
2.2927	4.76954	BRAC6640.7a
4.08645	4.89262	BRAC6640.7a
-10.3492	-3.58098	BRAC6640.7a
1.96135	1.56164	BRAC6640.7a
-3.4288	-2.6393	BRAC6640.7a
-7.62227	-6.22987	BRAC6640.7a
2.59075	7.51805	BRAC6640.7a
-5.81747	2.355	BRAC6640.7a
-1.72152	-0.403946	BRAC6640.7a
-0.860548	4.74219	BRAC6640.7a
13.4116	7.15797	BRAC6640.7a
-3.00111	5.09673	BRAC6640.7a
-7.56541	0.233777	BRAC6640.7a
8.42979	-0.781782	BRAC6640.7a
-6.26134	4.5302	BRAC6640.7a
1.30341	3.06264	BRAC6640.7a
-2.6115	-4.07725	BRAC6640.7a
10.0888	-0.493332	BRAC6640.7a
9.47542	2.74664	BRAC6640.7a
-8.67103	-5.19415	BRAC6640.7a
5.72828	7.86345	BRAC6640.7a
-3.67014	-1.0204	BRAC6640.7a
10.0953	6.48188	BRAC6640.7a
-5.01047	6.5423	BRAC6640.7a
-2.79823	0.0171925	BRAC6640.7a
-2.36433	-1.49718	BRAC6640.7a
-3.53102	-3.98225	BRAC6640.7a
-4.26294	-2.66424	BRAC6640.7a
-6.19109	-1.02313	BRAC6640.7a
14.1933	12.1856	BRAC6640.7a
12.0479	-3.32657	BRAC6640.7a
3.57923	-1.04723	BRAC6640.7a
7.20413	0.86084	BRAC6640.7a
-4.18397	5.17081	BRAC6640.7a
-0.71611	5.17727	BRAC6640.7a
2.46883	-1.80031	BRAC6640.7a
-1.16984	-4.33893	BRAC6640.7a
0.116096	1.6384	BRAC6640.7a
1.81774	2.45465	BRAC6640.7a
1.97718	7.0032	BRAC6640.7a
-2.89615	-2.45167	BRAC6640.7a
1.49485	-1.51876	BRYA75.4e
1.81736	2.1421	BRYA75.4e
2.04766	6.85874	BRYA75.4e
-0.686098	-4.61347	BRYA75.4e
1.49092	-3.0477	BRYA75.4e
1.51955	2.87306	BRYA75.4e
3.6852	6.44261	BRYA75.4e
7.95265	6.80911	BRYA75.4e
2.24693	3.67529	BRYA75.4e
3.63967	-4.48297	BRYA75.4e
1.70532	-2.15597	BRYA75.4e
2.7226	3.04331	BRYA75.4e
3.71414	2.02949	BRYA75.4e
0.0864823	8.51876	BRYA75.4e
1.33118	-1.89155	BRYA75.4e
0.96439	-1.72871	BRYA75.4e
5.27237	5.15757	BRYA75.4e
3.10754	4.56591	BRYA75.4e
-8.05831	0.438899	BRYA75.4e
0.794014	1.5735	BRYA75.4e
5.86395	4.35808	BRYA75.4e
-2.63107	1.54491	BRYA75.4e
1.77119	1.59467	BRYA75.4e
8.34209	16.1842	BRYA75.4e
3.64411	-0.676569	BRYA75.4e
0.89702	-7.53433	BRYA75.4e
-3.09498	3.28917	BRYA75.4e
-2.12632	2.45301	BRYA75.4e
6.26432	2.58541	BRYA75.4e
0.846403	3.66404	BRYA75.4e
-2.30948	5.20541	BRYA75.4e
-3.45643	2.17128	BRYA75.4f
-4.79313	-3.48939	BRYA75.4f
0.544472	-0.762363	BRYA75.4f
4.96186	-4.83663	BRYA75.4f
-1.95145	-1.70786	BRYA75.4f
0.335441	0.303637	BRYA75.4f
-1.38656	-2.85122	BRYA75.4f
0.88992	-0.736915	BRYA75.4f
-2.82369	5.20384	BRYA75.4f
-3.01285	0.575795	BRYA75.4f
0.366356	3.25101	BRYA75.4f
1.50444	-0.374394	BRYA75.4f
1.4024	-0.5206	BRYA75.4f
2.43607	1.54913	BRYA75.4f
-0.0230243	3.31501	BRYA75.4f
1.45212	0.992785	BRYA75.4f
-5.01322	-4.85186	BRYA75.4f
2.66718	2.163	BRYA75.4f
-2.10441	-1.609	BRYA75.4f
8.87861	-2.6395	BRYA75.4f
3.19367	-1.85758	BRYA75.4f
-3.68923	-2.68737	BRYA75.4f
-5.35141	-0.354754	BRYA75.4f
-2.00092	-3.34821	BRYA75.4f
-1.50766	1.09156	BRYA75.4f
-2.20504	0.117558	BRYA75.4f
3.56099	-0.2161	BRYA75.4f
4.23077	-0.793858	BRYA75.4f
-3.13423	3.24403	BRYA75.4f
-3.38993	-3.71128	BRYA75.4f
-5.62229	1.99673	BRYA75.4f
0.0867857	-4.22721	BRYA75.4f
2.21543	-2.79934	BRYA75.4f
-1.21568	0.651162	BRYA75.4f
-0.131766	-1.31602	BRYA75.4f
6.05854	0.445675	BRYA75.4f
-4.24444	-9.77001	BRYA75.4f
-0.882324	2.06645	BRYA75.4f
10.0978	7.07182	JKAJ27.2e
15.3271	9.49949	JKAJ27.2e
11.6059	26.9976	JKAJ27.2e
42.7362	-10.1091	JKAJ27.2e
5.69489	-6.83926	JKAJ27.2e
19.912	14.6685	JKAJ27.2e
27.7544	10.6394	JKAJ27.2e
15.3221	-8.7028	JKAJ27.2e
0.609892	-0.830189	JKAJ27.2e
9.04989	-13.4429	JKAJ27.2e
2.82635	8.55852	JKAJ27.2e
5.48414	7.1203	JKAJ27.2e
-0.784325	-2.6264	JKAJ27.2e
6.79684	-17.732	JKAJ27.2e
5.26252	-16.5462	JKAJ27.2e
8.58967	-5.62093	JKAJ27.2e
1.21201	1.75635	JKAJ27.2e
22.33	-10.6342	JKAJ27.2e
-0.585937	-0.63733	JKAJ27.2e
3.38869	-12.5783	JKAJ27.2e
-0.0333925	-4.93885	JKAJ27.2e
27.5973	-9.12426	JKAJ27.2e
8.2502	3.94019	JKAJ27.2e
1.50819	-14.1408	JKAJ27.2e
21.7375	1.35817	JKAJ27.2e
-4.50158	9.04559	JKAJ27.2e
9.49664	-13.3294	JKAJ27.2e
28.1572	3.70739	JKAJ27.2e
9.38306	0.573603	JKAJ27.2e
7.81003	8.01218	JKAJ27.2e
33.1051	5.46545	JKAJ27.2e
-8.36569	-0.121208	JKAJ27.2e
7.81219	-6.84954	JKAJ27.2e
11.8934	-4.50558	JKAJ27.2e
-2.1305	1.57972	JKAJ27.2e
6.36027	2.84527	JKAJ27.2e
6.40131	-18.0717	JKAJ27.2e
16.7039	-1.7028	JKAJ27.2e
9.39804	25.9837	JKAJ27.2e
28.1192	-9.51081	JKAJ27.2e
-17.5141	-5.02622	JKAJ27.2e
6.41814	-15.3783	JKAJ27.2e
11.9729	14.4744	JKAJ27.2e
5.557	10.9964	JKAJ27.2e
11.7211	4.79145	JKAJ27.2e
4.33783	-11.4077	JKAJ27.2e
-8.30664	-4.47506	JKAJ27.2e
6.74756	-10.3056	JKAJ27.2e
-1.74624	13.9256	JKAJ27.2e
17.7873	14.0898	JKAJ27.2e
14.7781	6.00404	JKAJ27.2e
7.3713	12.8901	JKAJ27.2e
4.68084	16.2223	JKAJ27.2e
9.81225	-5.80917	JKAJ27.2e
5.36873	16.2253	JKAJ27.2e
9.55156	12.4235	JKAJ27.2e
4.43883	5.0791	JKAJ27.2e
6.79056	-13.5348	JKAJ27.2e
19.2995	12.6292	JKAJ27.2e
-2.32964	-16.6907	JKAJ27.2e
-0.635416	-13.1959	JKAJ27.2e
1.73516	11.7727	JKAJ27.2e
-8.70574	8.20555	JKAJ27.2e
3.12888	-15.4845	JKAJ27.2e
-4.48423	0.552016	JKAJ27.2e
-0.884536	-28.5274	JKAJ27.2e
8.17981	1.08141	JKAJ27.2e
-5.76698	7.69926	JKAJ27.2e
2.0035	-2.5995	JKAJ27.2e
10.7536	9.01211	JKAJ27.2e
0.00841388	11.2129	JKAJ27.2e
1.84003	-12.0243	JKAJ27.2e
10.8708	5.47248	JKAJ27.2e
1.57197	-1.85197	JKAJ27.2e
6.36085	3.48963	JKAJ27.2e
-1.40526	-6.08886	JKAJ27.2e
-3.85438	5.80127	JKAJ27.2e
15.9723	2.0091	JKAJ27.2e
-0.76597	-0.254409	JKAJ27.2e
6.25747	7.18039	JKAJ27.2e
3.15327	-7.34762	JKAJ27.2e
11.7857	-14.2048	JKAJ27.2e
19.3366	-4.56767	JKAJ27.2e
-2.51592	7.44558	JKAJ27.2e
-1.79666	-10.9897	JKAJ27.2e
8.87765	2.40985	JKAJ27.2e
-0.476908	3.02412	JKAJ27.2e
4.98711	12.7018	JKAJ27.2e
5.70775	-11.003	JKAJ27.2e

## Sheet: Extended Fig10d
t_value_post_licking and grooming	t_value_post_aggressive contact	IDs_
1.45719	2.37256	BRAC6589.6h
-4.12823	-5.95906	BRAC6589.6h
3.25165	0.763872	BRAC6589.6h
-10.0234	-1.79159	BRAC6589.6h
-2.23911	0.258783	BRAC6589.6h
-1.26481	-2.02063	BRAC6589.6h
-4.0722	0.137021	BRAC6589.6h
-3.81589	3.17563	BRAC6589.6h
-7.73082	-8.90667	BRAC6589.6h
11.6626	-2.79181	BRAC6589.6h
22.584	18.2512	BRAC6589.6h
1.07175	-0.615043	BRAC6589.6h
-0.276377	-2.71879	BRAC6589.6h
-12.2467	-6.65	BRAC6589.6h
4.71841	6.21274	BRAC6589.6h
3.21741	2.19439	BRAC6589.6h
-3.89593	4.12122	BRAC6589.6h
-6.92279	-7.67048	BRAC6589.6h
-13.4855	-6.8988	BRAC6589.6h
4.54894	3.64688	BRAC6589.6h
4.23772	7.42998	BRAC6589.6h
-3.71891	-9.67405	BRAC6589.6h
-3.64238	-2.53801	BRAC6589.6h
0.262925	0.949529	BRAC6589.6h
12.2435	16.8197	BRAC6589.6h
-8.43773	-2.83076	BRAC6589.6h
1.433	-12.8922	BRAC6589.6h
8.64961	10.9258	BRAC6589.6h
0.304157	-12.1472	BRAC6589.6h
-4.7153	-11.7502	BRAC6589.6h
9.76322	8.39993	BRAC6640.7a
8.6178	5.91359	BRAC6640.7a
4.49646	8.58796	BRAC6640.7a
10.632	3.95813	BRAC6640.7a
-8.1407	-1.75955	BRAC6640.7a
5.4476	0.813213	BRAC6640.7a
-2.42126	-1.66615	BRAC6640.7a
3.82088	0.518022	BRAC6640.7a
12.557	7.03172	BRAC6640.7a
-18.3565	-1.51959	BRAC6640.7a
4.13634	-3.10752	BRAC6640.7a
-4.84435	-5.56102	BRAC6640.7a
2.07063	-1.00168	BRAC6640.7a
-7.48501	-10.1749	BRAC6640.7a
12.057	7.84143	BRAC6640.7a
9.23267	3.93147	BRAC6640.7a
-1.79212	-3.84546	BRAC6640.7a
11.4222	-0.271417	BRAC6640.7a
-2.15333	-4.50895	BRAC6640.7a
-7.69884	-4.10394	BRAC6640.7a
10.0819	5.46348	BRAC6640.7a
-2.54857	-0.227103	BRAC6640.7a
-2.86403	-5.80305	BRAC6640.7a
6.63908	2.80596	BRAC6640.7a
13.2479	6.78771	BRAC6640.7a
-0.231057	5.18463	BRAC6640.7a
0.598052	2.64216	BRAC6640.7a
1.54779	-0.0135581	BRAC6640.7a
4.22888	0.443999	BRAC6640.7a
4.32375	-3.55706	BRAC6640.7a
-7.28321	-0.619695	BRAC6640.7a
8.94732	-4.9266	BRAC6640.7a
4.20092	4.81727	BRAC6640.7a
-7.36856	-6.3615	BRAC6640.7a
6.99747	6.36799	BRAC6640.7a
3.38853	-3.88427	BRAC6640.7a
9.8829	4.70098	BRAC6640.7a
9.3579	9.07787	BRAC6640.7a
-2.49464	-0.448607	BRAC6640.7a
-3.6867	0.257305	BRAC6640.7a
-15.3906	-3.55057	BRAC6640.7a
-8.09305	-4.7595	BRAC6640.7a
8.58758	-1.08488	BRAC6640.7a
22.6723	10.0534	BRAC6640.7a
-8.25804	-4.91691	BRAC6640.7a
-3.85361	1.05494	BRAC6640.7a
9.92024	1.99787	BRAC6640.7a
6.49122	0.725685	BRAC6640.7a
5.22389	2.70805	BRAC6640.7a
-11.1095	-11.7484	BRAC6640.7a
-20.2236	-6.13044	BRAC6640.7a
5.17376	-2.11015	BRAC6640.7a
-0.404285	3.22178	BRAC6640.7a
7.99739	12.3134	BRAC6640.7a
-6.56784	-0.81601	BRAC6640.7a
-2.39922	-1.9314	BRYA75.4e
-2.34652	4.335	BRYA75.4e
10.8394	7.86347	BRYA75.4e
-6.65372	-5.92783	BRYA75.4e
-3.04362	-1.67705	BRYA75.4e
0.373373	3.85048	BRYA75.4e
3.18478	5.01493	BRYA75.4e
7.16301	16.4574	BRYA75.4e
-6.1963	-1.84916	BRYA75.4e
-5.24625	-2.9682	BRYA75.4e
-6.31677	-1.72545	BRYA75.4e
-2.52313	2.71421	BRYA75.4e
12.4347	6.80919	BRYA75.4e
-0.198908	1.23219	BRYA75.4e
-5.59122	-4.67763	BRYA75.4e
-5.12429	-1.90369	BRYA75.4e
13.0562	15.0889	BRYA75.4e
1.11283	3.84927	BRYA75.4e
16.1286	6.46608	BRYA75.4e
0.983715	-1.93726	BRYA75.4e
-5.09087	1.83708	BRYA75.4e
0.827054	2.74245	BRYA75.4e
-4.48831	-0.272395	BRYA75.4e
21.1577	23.0153	BRYA75.4e
-4.94457	-3.22988	BRYA75.4e
4.56536	-8.9986	BRYA75.4e
7.05645	6.98511	BRYA75.4e
4.7651	3.56929	BRYA75.4e
0.173031	-5.29042	BRYA75.4e
-0.771674	1.6839	BRYA75.4e
5.00613	2.79358	BRYA75.4e
0.310953	-4.98075	BRYA75.4f
-1.99792	-3.89233	BRYA75.4f
4.98455	2.59372	BRYA75.4f
-2.34737	-1.09637	BRYA75.4f
2.58571	-8.28951	BRYA75.4f
2.07991	4.75565	BRYA75.4f
-3.18276	-6.49513	BRYA75.4f
5.25533	-0.157573	BRYA75.4f
1.6931	2.10415	BRYA75.4f
2.32279	-3.81618	BRYA75.4f
-1.90892	4.96117	BRYA75.4f
-1.5062	4.00246	BRYA75.4f
4.31983	4.69504	BRYA75.4f
0.171195	1.20772	BRYA75.4f
1.84232	10.6983	BRYA75.4f
6.1428	-2.8503	BRYA75.4f
-2.35914	-8.43817	BRYA75.4f
1.60243	5.84232	BRYA75.4f
2.46925	-1.07495	BRYA75.4f
-1.39073	-2.70806	BRYA75.4f
-0.170236	-2.94006	BRYA75.4f
4.11787	2.43984	BRYA75.4f
-1.9505	-6.73519	BRYA75.4f
2.21002	-7.99646	BRYA75.4f
-1.79308	2.09972	BRYA75.4f
-5.52183	1.99796	BRYA75.4f
-2.23469	5.38717	BRYA75.4f
-3.26531	-3.57423	BRYA75.4f
4.27267	-2.41135	BRYA75.4f
0.77915	-8.6383	BRYA75.4f
4.73875	-2.4956	BRYA75.4f
2.44339	-0.321578	BRYA75.4f
0.260815	-2.40803	BRYA75.4f
-0.457815	2.86117	BRYA75.4f
4.84388	3.10138	BRYA75.4f
3.28113	2.02078	BRYA75.4f
6.08781	-7.46708	BRYA75.4f
-0.436894	0.251526	BRYA75.4f
4.99332	5.71468	JKAJ27.2e
10.5987	13.6355	JKAJ27.2e
5.7995	17.4315	JKAJ27.2e
-21.7468	-15.3303	JKAJ27.2e
1.21668	-14.4827	JKAJ27.2e
-13.1712	11.0702	JKAJ27.2e
-10.3353	5.75901	JKAJ27.2e
-10.0803	-4.81599	JKAJ27.2e
-16.5977	5.96088	JKAJ27.2e
-3.89193	-9.7562	JKAJ27.2e
-1.68311	5.31959	JKAJ27.2e
11.7433	2.80405	JKAJ27.2e
-20.2909	-12.2938	JKAJ27.2e
-25.9833	-28.8902	JKAJ27.2e
3.2612	-12.5345	JKAJ27.2e
-5.81871	-5.61027	JKAJ27.2e
-15.3398	8.47061	JKAJ27.2e
1.24163	-5.30509	JKAJ27.2e
-13.6433	-1.94447	JKAJ27.2e
-1.62485	-16.4233	JKAJ27.2e
17.5954	-1.54257	JKAJ27.2e
4.06968	-10.2068	JKAJ27.2e
19.0576	14.5372	JKAJ27.2e
-25.0266	-21.7505	JKAJ27.2e
-18.0315	-8.32698	JKAJ27.2e
17.0783	10.8206	JKAJ27.2e
-5.54835	-11.0371	JKAJ27.2e
-2.91835	3.7212	JKAJ27.2e
9.97502	-1.65698	JKAJ27.2e
5.07168	5.73107	JKAJ27.2e
-5.67269	4.38605	JKAJ27.2e
-11.4786	-1.41635	JKAJ27.2e
0.761743	-4.89069	JKAJ27.2e
4.25912	-5.88152	JKAJ27.2e
6.86948	-2.68908	JKAJ27.2e
6.58638	-2.23625	JKAJ27.2e
-2.69623	-15.3546	JKAJ27.2e
-6.82825	-10.1602	JKAJ27.2e
12.8895	43.0933	JKAJ27.2e
-29.9998	-19.2617	JKAJ27.2e
-13.9621	-4.65393	JKAJ27.2e
17.7012	-9.54651	JKAJ27.2e
12.3076	8.56509	JKAJ27.2e
23.4755	11.3743	JKAJ27.2e
19.8267	9.02647	JKAJ27.2e
2.38326	-4.7456	JKAJ27.2e
-8.792	-7.94644	JKAJ27.2e
21.3871	-5.16566	JKAJ27.2e
24.4904	13.1853	JKAJ27.2e
20.5313	13.802	JKAJ27.2e
18.8796	0.512876	JKAJ27.2e
19.6503	14.8146	JKAJ27.2e
25.5816	11.7634	JKAJ27.2e
18.261	-2.82211	JKAJ27.2e
10.6925	10.0363	JKAJ27.2e
14.2035	1.28686	JKAJ27.2e
-7.88851	7.27266	JKAJ27.2e
-0.415161	-15.1393	JKAJ27.2e
-6.05019	7.92278	JKAJ27.2e
-1.84432	-19.9832	JKAJ27.2e
-10.9527	-18.3061	JKAJ27.2e
-8.93996	4.68431	JKAJ27.2e
13.9204	4.62625	JKAJ27.2e
-4.3608	-11.3003	JKAJ27.2e
-11.5446	-0.970147	JKAJ27.2e
15.1607	-17.687	JKAJ27.2e
-2.42565	-1.79872	JKAJ27.2e
-4.17348	9.91505	JKAJ27.2e
1.81763	-3.48979	JKAJ27.2e
-4.69744	4.50878	JKAJ27.2e
-6.59573	5.84834	JKAJ27.2e
-3.83517	-16.4284	JKAJ27.2e
9.01862	1.43082	JKAJ27.2e
14.2327	-4.56454	JKAJ27.2e
13.0646	1.21688	JKAJ27.2e
-1.96177	-5.02055	JKAJ27.2e
-0.343575	9.22331	JKAJ27.2e
17.5346	-0.221082	JKAJ27.2e
-13.788	-6.21609	JKAJ27.2e
6.23037	5.12566	JKAJ27.2e
-10.664	-10.7001	JKAJ27.2e
1.63608	-9.88569	JKAJ27.2e
-15.0086	-0.738767	JKAJ27.2e
1.56986	2.06909	JKAJ27.2e
-5.58948	-11.2596	JKAJ27.2e
21.1248	0.0868568	JKAJ27.2e
-6.15827	4.20486	JKAJ27.2e
-0.984074	15.2022	JKAJ27.2e
-7.18251	-17.826	JKAJ27.2e

## Sheet: Extended Fig10k
behaviour	conditional_probability
female_aggression	69.9761
female_aggression	100
female_aggression	100
female_aggression	100
female_aggression	100
male_aggression	100
male_aggression	48.5401
male_aggression	67.1614
